# Supplementary material for: Genome-Wide Analysis of microRNAs and Their Target Genes in Dongxiang Wild Rice (Oryza rufipogon Griff.) Responding to Salt Stress
Source: Int J Mol Sci. 2023 Feb 17;24(4):4069. doi: 10.3390/ijms24044069 (PMC9960954; doi:10.3390/ijms24044069)
Supplement: Supplementary file 1 [file ijms-24-04069-s001.zip]

Archive with 8 entries (8 files):
- Figure S1.tif
- Figure S2.tif
- Figure S3.tif
- Table S1.xlsx
- Table S2.xlsx
- Table S3.xlsx
- Table S4.xlsx
- Table S5.xlsx
