# Supplementary material for: Genome-Wide Analysis of microRNAs and Their Target Genes in Dongxiang Wild Rice (Oryza rufipogon Griff.) Responding to Salt Stress
Source: Int J Mol Sci. 2023 Feb 17;24(4):4069. doi: 10.3390/ijms24044069 (PMC9960954; doi:10.3390/ijms24044069)
Supplement: Supplementary file 1 [file ijms-24-04069-s001.zip › Table S1.xlsx]

## Sheet: Sheet1
Table S1. Known and novel miRNAs detected in DXWR under salt stress.
Pre-miRNAs Index	miRNAs Index	miRNAs nameabcd	miRNAs sequence	Length	Genome ID	Strand	Start	End	pre-miRNA sequence	Sequence in miRbasee	dG	MFEI	DY-S1(raw)	DY-S2(raw)	DY-S3(raw)	DY-CK1(raw)	DY-CK2(raw)	DY-CK3(raw)	DY-S1(norm)	DY-S2(norm)	DY-S3(norm)	DY-CK1(norm)	DY-CK2(norm)	DY-CK3(norm)	Expression levelf
1	1	osa-miR156a	TGACAGAAGAGAGTGAGCAC	20	chr08	+	21478230	21478415	agtTGACAGAAGAGAGTGAGCACacagcggccagactgcatcgatctatcaatcttcccttcgacaggatagctagatagaaagaaagagaggccgtcggcggccatggaagagagagagagagagagatgaaatgatgatgatgatacagctgccgctgcgtGCTCACTTCTCTTTCTGTCAGCt	Yes	-79.9	0.9	2697.01	3446.61	4953.32	3793.16	2973.09	6939.06	4533.87	4196.5	4010.42	4284.04	3280.22	3264	high
1	2	osa-miR156f-3p	GCTCACTTCTCTTTCTGTCAGC	22	chr08	+	21478230	21478415	agtTGACAGAAGAGAGTGAGCACacagcggccagactgcatcgatctatcaatcttcccttcgacaggatagctagatagaaagaaagagaggccgtcggcggccatggaagagagagagagagagagatgaaatgatgatgatgatacagctgccgctgcgtGCTCACTTCTCTTTCTGTCAGCt	Yes	-79.9	0.9	0	3	2.5	2.5	3.5	0	0	3.65272	2.0241	2.82353	3.86156	0	low
2	3	osa-miR156a	TGACAGAAGAGAGTGAGCAC	20	chr02	-	24119983	24120093	gcgctgggcggTGACAGAAGAGAGTGAGCACacggccgggcggaacggcaccggcggatgtgccgtcgcggccgcgtGCTCACTGCTCTGTCTGTCATCcactcctctccc	Yes	-64	0.8	2697.01	3446.61	4953.32	3793.16	2973.09	6939.06	4533.87	4196.5	4010.42	4284.04	3280.22	3264	high
2	4	zma-miR156i-3p_1ss13AG	GCTCACTGCTCTGTCTGTCATC	22	chr02	-	24119983	24120093	gcgctgggcggTGACAGAAGAGAGTGAGCACacggccgggcggaacggcaccggcggatgtgccgtcgcggccgcgtGCTCACTGCTCTGTCTGTCATCcactcctctccc	Diff	-64	0.8	471	484	969	672.5	660.5	1776	791.785	589.305	784.543	759.531	728.732	835.396	high
3	5	osa-miR156l-5p_R-1	CGACAGAAGAGAGTGAGCAT	20	chr05	+	5230609	5230764	gctagggagcCGACAGAAGAGAGTGAGCATatatagttctttccttgcatatgtggtcatatgtgtgttgactgaagagatacatatatatagagagagagagttcatgtgcttgaagctatatgtGCTCACTTCTCTTTCTGTCAGCaaattatc	Diff	-58.2	0.9	63.9	98.5	170.1	63.6	107.7	209.5	107.421	119.931	137.72	71.8307	118.826	98.5447	middle
3	6	osa-miR156f-3p	GCTCACTTCTCTTTCTGTCAGC	22	chr05	+	5230609	5230764	gctagggagcCGACAGAAGAGAGTGAGCATatatagttctttccttgcatatgtggtcatatgtgtgttgactgaagagatacatatatatagagagagagagttcatgtgcttgaagctatatgtGCTCACTTCTCTTTCTGTCAGCaaattatc	Yes	-58.2	0.9	0	3	2.5	2.5	3.5	0	0	3.65272	2.0241	2.82353	3.86156	0	low
4	7	osa-miR156a	TGACAGAAGAGAGTGAGCAC	20	chr02	-	4512884	4513012	ggagaagctctcatgagatTGACAGAAGAGAGTGAGCACacggcgtgatggccggcataaaatctatcccgtcctcgccgcgtGCTCACTCCTCTTTCTGTCACCctctttctctcagggctcaactcc	Yes	-61.1	0.9	2697.01	3446.61	4953.32	3793.16	2973.09	6939.06	4533.87	4196.5	4010.42	4284.04	3280.22	3264	high
4	8	ata-miR156d-3p_1ss21GC	GCTCACTCCTCTTTCTGTCACC	22	chr02	-	4512884	4513012	ggagaagctctcatgagatTGACAGAAGAGAGTGAGCACacggcgtgatggccggcataaaatctatcccgtcctcgccgcgtGCTCACTCCTCTTTCTGTCACCctctttctctcagggctcaactcc	Diff	-61.1	0.9	111	250	326	311	291	669	186.599	304.393	263.943	351.248	321.061	314.684	middle
5	9	osa-miR156a	TGACAGAAGAGAGTGAGCAC	20	chr01	+	4665975	4666123	ggaggaagagaggggtgagaggtgaggcTGACAGAAGAGAGTGAGCACacatggtgactttcttgcatgctgaatggactcatgcttgaagctatgtgtGCTCACTTCTCTCTCTGTCAGCcatttgatctctctttctctctttctcc	Yes	-90.9	1.2	2697.01	3446.61	4953.32	3793.16	2973.09	6939.06	4533.87	4196.5	4010.42	4284.04	3280.22	3264	high
5	10	osa-miR156c-3p	GCTCACTTCTCTCTCTGTCAGC	22	chr01	+	4665975	4666123	ggaggaagagaggggtgagaggtgaggcTGACAGAAGAGAGTGAGCACacatggtgactttcttgcatgctgaatggactcatgcttgaagctatgtgtGCTCACTTCTCTCTCTGTCAGCcatttgatctctctttctctctttctcc	Yes	-90.9	1.2	106.167	209.167	274.5	191.5	199.167	418.5	178.474	254.676	222.247	216.283	219.741	196.854	middle
6	11	osa-miR156a	TGACAGAAGAGAGTGAGCAC	20	chr01	-	22524147	22524246	ggagggTGACAGAAGAGAGTGAGCACacgtggttgtttccttgcataaatgatgcctatgcttggagctacgcgtGCTCACTTCTCTCTCTGTCACCtcc	Yes	-57.8	1.1	2697.01	3446.61	4953.32	3793.16	2973.09	6939.06	4533.87	4196.5	4010.42	4284.04	3280.22	3264	high
6	12	osa-MIR156a-p3	GCTCACTTCTCTCTCTGTCACC	22	chr01	-	22524147	22524246	ggagggTGACAGAAGAGAGTGAGCACacgtggttgtttccttgcataaatgatgcctatgcttggagctacgcgtGCTCACTTCTCTCTCTGTCACCtcc	New	-57.8	1.1	2.66667	16.6667	20	41	45.6667	89	4.48286	20.2929	16.1928	46.306	50.3842	41.8639	middle
7	13	osa-miR156a	TGACAGAAGAGAGTGAGCAC	20	chr04	-	25026327	25026430	ggcgcgaggTGACAGAAGAGAGTGAGCACacggccgggcgtgacggcaccggcgggcgtgccgtcgcggccgcgtGCTCACTGCTCTTTCTGTCATCcggtgcc	Yes	-73.2	1	2697.01	3446.61	4953.32	3793.16	2973.09	6939.06	4533.87	4196.5	4010.42	4284.04	3280.22	3264	high
7	14	osa-MIR156e-p3	GCTCACTGCTCTTTCTGTCATC	22	chr04	-	25026327	25026430	ggcgcgaggTGACAGAAGAGAGTGAGCACacggccgggcgtgacggcaccggcgggcgtgccgtcgcggccgcgtGCTCACTGCTCTTTCTGTCATCcggtgcc	New	-73.2	1	41	68	105	130.5	94.5	354	68.924	82.795	85.0124	147.388	104.262	166.515	middle
8	15	osa-miR156a	TGACAGAAGAGAGTGAGCAC	20	chr09	+	15065253	15065368	ggcTGACAGAAGAGAGTGAGCACacagcgggcagactgcatctgaattacctgttgcgacgaagaagacgacggacgcagcttgccgttgcgtGCTCACTTCTCTCTCTGTCAGCt	Yes	-60.6	0.9	2697.01	3446.61	4953.32	3793.16	2973.09	6939.06	4533.87	4196.5	4010.42	4284.04	3280.22	3264	high
8	16	osa-miR156c-3p	GCTCACTTCTCTCTCTGTCAGC	22	chr09	+	15065253	15065368	ggcTGACAGAAGAGAGTGAGCACacagcgggcagactgcatctgaattacctgttgcgacgaagaagacgacggacgcagcttgccgttgcgtGCTCACTTCTCTCTCTGTCAGCt	Yes	-60.6	0.9	106.167	209.167	274.5	191.5	199.167	418.5	178.474	254.676	222.247	216.283	219.741	196.854	middle
9	17	osa-miR156k_R-1	TGACAGAAGAGAGAGAGCAC	20	chr09	-	18289107	18289212	ttgagagtgaTGACAGAAGAGAGAGAGCACaacccggcagcagcgacgacggcggtcgcttctgccagggccgtgtgctctctgatctatctgtcattgccgtcca	Diff	-60.3	1	11	19	28	19	16	32	18.4918	23.1339	22.67	21.4589	17.6529	15.0522	middle
10	18	osa-miR156a	TGACAGAAGAGAGTGAGCAC	20	chr06	+	26554795	26554959	ttggggcggggcgggatcgagcatatgaaaggcgagattgtTGACAGAAGAGAGTGAGCACacggcgcggcggctagccatcggcgggatgcctgcccccgccgcgTGCTCGCTCCTCTTTCTGTCAGCatctctcatcactccctcccgcatcccccgccccga	Yes	-102.1	0.9	2697.01	3446.61	4953.32	3793.16	2973.09	6939.06	4533.87	4196.5	4010.42	4284.04	3280.22	3264	high
10	19	osa-miR156j-3p_L+1	TGCTCGCTCCTCTTTCTGTCAGC	23	chr06	+	26554795	26554959	ttggggcggggcgggatcgagcatatgaaaggcgagattgtTGACAGAAGAGAGTGAGCACacggcgcggcggctagccatcggcgggatgcctgcccccgccgcgTGCTCGCTCCTCTTTCTGTCAGCatctctcatcactccctcccgcatcccccgccccga	Diff	-102.1	0.9	185	258	322	326	179	579	310.998	314.134	260.705	368.189	197.491	272.35	middle
11	20	osa-miR156a	TGACAGAAGAGAGTGAGCAC	20	chr01	+	4666341	4666516	ttgtcttgagaggggaagagatctctatgggttttggaggtcTGACAGAAGAGAGTGAGCACacacggtgctttcttagcatgcaagagccatgctgggagctgtgcgtGCTCACTCTCTATCTGTCAGCcgttcaccatgcccaatatgattaatctccttctctcagttgacag	Yes	-92.3	1.1	2697.01	3446.61	4953.32	3793.16	2973.09	6939.06	4533.87	4196.5	4010.42	4284.04	3280.22	3264	high
11	21	osa-miR156b-3p	GCTCACTCTCTATCTGTCAGC	21	chr01	+	4666341	4666516	ttgtcttgagaggggaagagatctctatgggttttggaggtcTGACAGAAGAGAGTGAGCACacacggtgctttcttagcatgcaagagccatgctgggagctgtgcgtGCTCACTCTCTATCTGTCAGCcgttcaccatgcccaatatgattaatctccttctctcagttgacag	Yes	-92.3	1.1	42	91	101	55	54	90	70.605	110.799	81.7738	62.1177	59.5784	42.3342	middle
12	22	osa-MIR159f-p5	AGCTCCCTTCGATCCAATCC	20	chr01	+	6693112	6693299	gaagaagaagacgAGCTCCCTTCGATCCAATCCaggagaggaagtggtaggatgcagctgccggttcatggatacctctgcagtgcatgtcgtaggcttgcacttgcatgggTTTGCATGACCCGGGAGATGAacccaccattgtcttcctcttatgcttggattgaagggagctctacacctctctc	New	-93.4	0.9	131.333	181.667	246.333	305.667	302.333	375.667	220.781	221.192	199.442	345.224	333.565	176.706	middle
12	23	osa-MIR159f-p3	TTTGCATGACCCGGGAGATGA	21	chr01	+	6693112	6693299	gaagaagaagacgAGCTCCCTTCGATCCAATCCaggagaggaagtggtaggatgcagctgccggttcatggatacctctgcagtgcatgtcgtaggcttgcacttgcatgggTTTGCATGACCCGGGAGATGAacccaccattgtcttcctcttatgcttggattgaagggagctctacacctctctc	New	-93.4	0.9	176.333	198.333	322.333	260	182	308.5	296.429	241.485	260.974	293.648	200.801	145.112	middle
13	24	osa-MIR159c-p5	GGAGAGGAAGTGGTAGGATGC	21	chr01	-	6556048	6556244	gaggaggaagaggagctcctttcgatccaattcaGGAGAGGAAGTGGTAGGATGCagctgccgattcatggatacctctggagtgcatggcagcaatgctgtaggcctgcacttgcatgggTTTGCATGACCCGGGAGATGAacccaccattgtcttcctctattgattggattgaagggagctccacatctctctc	New	-99	1	1.66667	0	1.66667	1.66667	0	2	2.80179	0	1.3494	1.88236	0	0.940761	low
13	25	osa-MIR159c-p3	TTTGCATGACCCGGGAGATGA	21	chr01	-	6556048	6556244	gaggaggaagaggagctcctttcgatccaattcaGGAGAGGAAGTGGTAGGATGCagctgccgattcatggatacctctggagtgcatggcagcaatgctgtaggcctgcacttgcatgggTTTGCATGACCCGGGAGATGAacccaccattgtcttcctctattgattggattgaagggagctccacatctctctc	New	-99	1	176.333	198.333	322.333	260	182	308.5	296.429	241.485	260.974	293.648	200.801	145.112	middle
14	26	osa-MIR159e-p5	AGCTGCCGGTTCATGGATACC	21	chr01	-	9760708	9760898	gatgaagaagaagagctccctttcgatccaattcaggagaggaagtggtaggatgcAGCTGCCGGTTCATGGATACCtctggagtgcagggcaaatagtcctaccctttcatgggtttgcatgactcgggagatgaacccgccattgtcttcctctattgaTTGGATTGAAGGGAGCTCctctagctacat	New	-86.1	0.9	7.33333	6.66667	14.3333	11	13.3333	24.6667	12.3279	8.11715	11.6049	12.4235	14.7107	11.6027	middle
14	27	osa-miR159e_L-1R-2	TTGGATTGAAGGGAGCTC	18	chr01	-	9760708	9760898	gatgaagaagaagagctccctttcgatccaattcaggagaggaagtggtaggatgcAGCTGCCGGTTCATGGATACCtctggagtgcagggcaaatagtcctaccctttcatgggtttgcatgactcgggagatgaacccgccattgtcttcctctattgaTTGGATTGAAGGGAGCTCctctagctacat	Diff	-86.1	0.9	0.833333	1	1.16667	2.5	0	1.83333	1.40089	1.21757	0.944582	2.82353	0	0.862364	low
15	28	osa-MIR159b-p5	GAGCTCCTTTCGTTCCAATGA	21	chr01	+	1215030	1215217	ggttatgaagtgGAGCTCCTTTCGTTCCAATGAaaggtttatctgaagggtgatacagctgcttgttcatggttcccactattctatctcataggaaaagagataggcttgtggtttgcatgaccaaggagccgaatcaactccttgctgaccactcTTTGGATTGAAGGGAGCTctgcatcttgatc	New	-76.8	0.9	0	30	20	26	60	54	0	36.5272	16.1928	29.3648	66.1982	25.4005	middle
15	29	osa-miR159a.1_R-3	TTTGGATTGAAGGGAGCT	18	chr01	+	1215030	1215217	ggttatgaagtgGAGCTCCTTTCGTTCCAATGAaaggtttatctgaagggtgatacagctgcttgttcatggttcccactattctatctcataggaaaagagataggcttgtggtttgcatgaccaaggagccgaatcaactccttgctgaccactcTTTGGATTGAAGGGAGCTctgcatcttgatc	Diff	-76.8	0.9	808.333	692.833	1070.33	1309.5	1061.5	2267.5	1358.87	843.575	866.586	1478.97	1171.16	1066.59	high
16	30	osa-MIR159a-p5	AGCTGCTGGGTCATGGATC	19	chr01	+	17681923	17682194	gttgtggacgttgagctcctttcggtccaaaaaggggtgttgctgtgggtcgattgAGCTGCTGGGTCATGGATCccgttagcctactccatgttcatcattcagctcgagatctgaaagaaactactccaatttatactaatagtatgtgtgtagataggaaaatgatggagtactcgttgttgggataggcttatggcttgcatgccccaggagctgcatcaaccctacatggaccctcTTTGGATTGAAGGGAGCTctgcatcttttgt	New	-110.2	0.9	210	207	275	861	669	1461	353.025	252.038	222.651	972.425	738.11	687.226	high
16	31	osa-miR159a.1_R-3	TTTGGATTGAAGGGAGCT	18	chr01	+	17681923	17682194	gttgtggacgttgagctcctttcggtccaaaaaggggtgttgctgtgggtcgattgAGCTGCTGGGTCATGGATCccgttagcctactccatgttcatcattcagctcgagatctgaaagaaactactccaatttatactaatagtatgtgtgtagataggaaaatgatggagtactcgttgttgggataggcttatggcttgcatgccccaggagctgcatcaaccctacatggaccctcTTTGGATTGAAGGGAGCTctgcatcttttgt	Diff	-110.2	0.9	808.333	692.833	1070.33	1309.5	1061.5	2267.5	1358.87	843.575	866.586	1478.97	1171.16	1066.59	high
17	32	osa-MIR159d-p5	AGCTGCCGGTTCATGGATACC	21	chr01	-	6563756	6563944	tgatgtgaggaggagctcctttcgatccaattcaggagaggaagtggtgggatgcAGCTGCCGGTTCATGGATACCtctgcagttcatgccggtaggcctgcacttgcatgggtttgcatgacctgggagatgaacctgccattgtgttcctctattgaTTGGATTGAAGGGAGCTCcggctacaccta	New	-97.2	1	7.33333	6.66667	14.3333	11	13.3333	24.6667	12.3279	8.11715	11.6049	12.4235	14.7107	11.6027	middle
17	33	osa-miR159d_L-1R-2	TTGGATTGAAGGGAGCTC	18	chr01	-	6563756	6563944	tgatgtgaggaggagctcctttcgatccaattcaggagaggaagtggtgggatgcAGCTGCCGGTTCATGGATACCtctgcagttcatgccggtaggcctgcacttgcatgggtttgcatgacctgggagatgaacctgccattgtgttcctctattgaTTGGATTGAAGGGAGCTCcggctacaccta	Diff	-97.2	1	0.833333	1	1.16667	2.5	0	1.83333	1.40089	1.21757	0.944582	2.82353	0	0.862364	low
18	34	osa-miR160a-5p	TGCCTGGCTCCCTGTATGCCA	21	chr06	+	28081020	28081158	aaggtttggttttgatcggcttgagagcgTGCCTGGCTCCCTGTATGCCActcatgtagcccaatccatggtgtgtttggatgctgtgggtgGCGTGCAAGGAGCCAAGCATGcgtgccatgatctctctttctgcctt	Yes	-67.6	0.9	52	126.033	127.917	96.6167	180.55	203.9	87.4158	153.455	103.567	109.12	199.201	95.9106	middle
18	35	osa-miR160a-3p	GCGTGCAAGGAGCCAAGCATG	21	chr06	+	28081020	28081158	aaggtttggttttgatcggcttgagagcgTGCCTGGCTCCCTGTATGCCActcatgtagcccaatccatggtgtgtttggatgctgtgggtgGCGTGCAAGGAGCCAAGCATGcgtgccatgatctctctttctgcctt	Yes	-67.6	0.9	0	3.5	6	5	10	16	0	4.2615	4.85785	5.64707	11.033	7.52609	middle
19	36	osa-miR160a-5p	TGCCTGGCTCCCTGTATGCCA	21	chr08	+	1707568	1707666	ggaatgTGCCTGGCTCCCTGTATGCCActcatctagagcaacaaacttctgcgagaggttgcctatgatggatgGCGTGCACGGAGCCAAGCATAttcc	Yes	-60.2	1.1	52	126.033	127.917	96.6167	180.55	203.9	87.4158	153.455	103.567	109.12	199.201	95.9106	middle
19	37	osa-miR160c-3p	GCGTGCACGGAGCCAAGCATA	21	chr08	+	1707568	1707666	ggaatgTGCCTGGCTCCCTGTATGCCActcatctagagcaacaaacttctgcgagaggttgcctatgatggatgGCGTGCACGGAGCCAAGCATAttcc	Yes	-60.2	1.1	0	7	0	23	28	46	0	8.52301	0	25.9765	30.8925	21.6375	middle
20	38	osa-miR160f-5p	TGCCTGGCTCCCTGAATGCCA	21	chr08	+	24396882	24396981	ggattaacgcTGCCTGGCTCCCTGAATGCCAtccgagaagcgtgccgctgtggccggctgcttcctggttgGCATTGAGGGAGTCATGCAGGgtttgctc	Yes	-60.1	1	198	1009	880	682	933	1868	332.852	1228.53	712.485	770.26	1029.38	878.671	high
20	39	osa-miR160f-3p	GCATTGAGGGAGTCATGCAGG	21	chr08	+	24396882	24396981	ggattaacgcTGCCTGGCTCCCTGAATGCCAtccgagaagcgtgccgctgtggccggctgcttcctggttgGCATTGAGGGAGTCATGCAGGgtttgctc	Yes	-60.1	1	0	0	8	13	18	62	0	0	6.47713	14.6824	19.8595	29.1636	middle
21	40	osa-miR160a-5p	TGCCTGGCTCCCTGTATGCCA	21	chr03	+	32454988	32455129	ggggataTGCCTGGCTCCCTGTATGCCActcgcgtagctgccaaactcagttgaaacaactgccttctcccggcgagattcaggcattgtgttcgtacgtttggctctactgcggatggcgtgcgaggagccaagcatgacc	Yes	-71.8	0.9	52	126.033	127.917	96.6167	180.55	203.9	87.4158	153.455	103.567	109.12	199.201	95.9106	middle
22	41	osa-miR160e-5p	TGCCTGGCTCCCTGTATGCCG	21	chr07	-	2216761	2216874	gtaggggataTGCCTGGCTCCCTGTATGCCGctcgcatggctgccaacccaatgaactcgatctcgttgttggccgctgcgtacgGCGTGCGAGGTGCCAAGCATGGccctctt	Yes	-58.9	0.8	103	126.2	191	219.2	434.8	524.4	173.15	153.658	154.642	247.567	479.716	246.667	middle
22	42	osa-miR160e-3p_R+1	GCGTGCGAGGTGCCAAGCATGG	22	chr07	-	2216761	2216874	gtaggggataTGCCTGGCTCCCTGTATGCCGctcgcatggctgccaacccaatgaactcgatctcgttgttggccgctgcgtacgGCGTGCGAGGTGCCAAGCATGGccctctt	Diff	-58.9	0.8	0	0	0	0	5	7	0	0	0	0	5.51652	3.29266	low
23	43	osa-miR160a-5p	TGCCTGGCTCCCTGTATGCCA	21	chr02	-	3511585	3511672	gtgTGCCTGGCTCCCTGTATGCCAcacatgtagaccaacccatggtgtctggttgcctactgggtgGCGTGCAAGGAGCCAAGCATGc	Yes	-49	0.9	52	126.033	127.917	96.6167	180.55	203.9	87.4158	153.455	103.567	109.12	199.201	95.9106	middle
23	44	osa-miR160a-3p	GCGTGCAAGGAGCCAAGCATG	21	chr02	-	3511585	3511672	gtgTGCCTGGCTCCCTGTATGCCAcacatgtagaccaacccatggtgtctggttgcctactgggtgGCGTGCAAGGAGCCAAGCATGc	Yes	-49	0.9	0	3.5	6	5	10	16	0	4.2615	4.85785	5.64707	11.033	7.52609	middle
24	45	osa-MIR162a-p5	GGGCGCAGTGGTTTATCGATC	21	chr02	+	23605799	23605969	ggtgatgcctGGGCGCAGTGGTTTATCGATCccttccctgccttgtggcgctgatccaggagcggcgaatttctttgagagggtgttctttttttttcttccttttggtccttgttgcagccaacgacaacgcgggaatcgaTCGATAAACCTCTGCATCCAGttctcgcc	New	-71.2	0.8	0	2.5	6.5	13	10.5	34	0	3.04393	5.26267	14.6824	11.5847	15.9929	middle
24	46	osa-miR162a	TCGATAAACCTCTGCATCCAG	21	chr02	+	23605799	23605969	ggtgatgcctGGGCGCAGTGGTTTATCGATCccttccctgccttgtggcgctgatccaggagcggcgaatttctttgagagggtgttctttttttttcttccttttggtccttgttgcagccaacgacaacgcgggaatcgaTCGATAAACCTCTGCATCCAGttctcgcc	Yes	-71.2	0.8	575	605	994	2330.5	3015.5	5598	966.617	736.632	804.784	2632.1	3327.01	2633.19	high
25	47	osa-MIR162b-p5	GGGCGCAGTGGTTTATCGATC	21	chr04	+	24405899	24406032	tgggtgatgcctGGGCGCAGTGGTTTATCGATCtcttccctgccttgtgctgctccgatcgatgcccgtgctgattcttgataatatacaacgcaggaatcgaTCGATAAGCCTCTGCATCCAGatctcacttt	New	-53	0.8	0	2.5	6.5	13	10.5	34	0	3.04393	5.26267	14.6824	11.5847	15.9929	middle
25	48	osa-miR162b	TCGATAAGCCTCTGCATCCAG	21	chr04	+	24405899	24406032	tgggtgatgcctGGGCGCAGTGGTTTATCGATCtcttccctgccttgtgctgctccgatcgatgcccgtgctgattcttgataatatacaacgcaggaatcgaTCGATAAGCCTCTGCATCCAGatctcacttt	Yes	-53	0.8	58	77	121	420.5	391.5	850	97.5022	93.7531	97.9666	474.918	431.943	399.823	middle
26	49	osa-miR164c	TGGAGAAGCAGGGTACGTGCA	21	chr05	+	17327440	17327558	aggttcttgtTGGAGAAGCAGGGTACGTGCAaaatgcacaccggttggtcgagctaattaacaagctctgacgaccatggtgatcgaatgCACGTGCTCCCCTTCTCCACCatggcctt	Yes	-54.6	0.9	0	0	0	0	65	7	0	0	0	0	71.7147	3.29266	middle
26	50	osa-MIR164c-p3	CACGTGCTCCCCTTCTCCACC	21	chr05	+	17327440	17327558	aggttcttgtTGGAGAAGCAGGGTACGTGCAaaatgcacaccggttggtcgagctaattaacaagctctgacgaccatggtgatcgaatgCACGTGCTCCCCTTCTCCACCatggcctt	New	-54.6	0.9	0	0	0	0	5	0	0	0	0	0	5.51652	0	low
27	51	osa-miR164d	TGGAGAAGCAGGGCACGTGCT	21	chr02	-	33143567	33143660	caaaccgtgcTGGAGAAGCAGGGCACGTGCTcgacggcggggctggctggccggccggcttgcagCATGTGCGCTCCTTCTCCAGCatggcttc	Yes	-60.7	0.9	141.95	214.85	281.9	487.4	363.95	715.5	238.628	261.596	228.238	550.476	401.547	336.557	middle
27	52	osa-MIR164d-p3	CATGTGCGCTCCTTCTCCAGC	21	chr02	-	33143567	33143660	caaaccgtgcTGGAGAAGCAGGGCACGTGCTcgacggcggggctggctggccggccggcttgcagCATGTGCGCTCCTTCTCCAGCatggcttc	New	-60.7	0.9	9	38	67	113	104	157	15.1297	46.2678	54.246	127.624	114.744	73.8497	middle
28	53	osa-miR164a	TGGAGAAGCAGGGCACGTGCA	21	chr07	-	28523341	28523496	gtgagaaggaccgcgtTGGAGAAGCAGGGCACGTGCAtgcatatgttcatcatcatcttcttcctcctcctctagctccagccttgtgtgggttggaagtttagatagaactcgcactgCACGTGGTCTCCTTCTCCATCccggtctttttctcac	Yes	-66.4	0.8	502.283	629.85	588.233	1571.4	1115.62	2285.5	844.375	766.888	476.258	1774.76	1230.86	1075.05	high
28	54	osa-MIR164a-p3	CACGTGGTCTCCTTCTCCATC	21	chr07	-	28523341	28523496	gtgagaaggaccgcgtTGGAGAAGCAGGGCACGTGCAtgcatatgttcatcatcatcttcttcctcctcctctagctccagccttgtgtgggttggaagtttagatagaactcgcactgCACGTGGTCTCCTTCTCCATCccggtctttttctcac	New	-66.4	0.8	0	13	17	92	99	157	0	15.8284	13.7639	103.906	109.227	73.8497	middle
29	55	osa-miR164a	TGGAGAAGCAGGGCACGTGCA	21	chr05	-	15896163	15896271	gtgcacggTGGAGAAGCAGGGCACGTGCAttaccatccactcgcctgccggccgccggccgccattgccatggatggttcttCATGTGCCCGTCTTCTCCACCgagcac	Yes	-68.5	1	502.283	629.85	588.233	1571.4	1115.62	2285.5	844.375	766.888	476.258	1774.76	1230.86	1075.05	high
29	56	osa-MIR164b-p3	CATGTGCCCGTCTTCTCCACC	21	chr05	-	15896163	15896271	gtgcacggTGGAGAAGCAGGGCACGTGCAttaccatccactcgcctgccggccgccggccgccattgccatggatggttcttCATGTGCCCGTCTTCTCCACCgagcac	New	-68.5	1	20	29	100	85	86	184	33.6214	35.3096	80.9642	96.0001	94.8841	86.55	middle
30	57	osa-miR164a	TGGAGAAGCAGGGCACGTGCA	21	chr05	+	23343908	23344117	tgaggatggcgaggcgcgcgaggTGGAGAAGCAGGGCACGTGCAttcctagagcttccgtccagctccccggcgggctagctagctcactccgccgccgccgccgccgccgccggcgcgcgcacggctggctggctccggccggctgagatgcatgcacggatgCATGTGCCCTTCTTCTCCACCgtgcacgcctcgcctgcagcaagga	Yes	-129.8	0.9	502.283	629.85	588.233	1571.4	1115.62	2285.5	844.375	766.888	476.258	1774.76	1230.86	1075.05	high
30	58	osa-MIR164f-p3	CATGTGCCCTTCTTCTCCACC	21	chr05	+	23343908	23344117	tgaggatggcgaggcgcgcgaggTGGAGAAGCAGGGCACGTGCAttcctagagcttccgtccagctccccggcgggctagctagctcactccgccgccgccgccgccgccgccggcgcgcgcacggctggctggctccggccggctgagatgcatgcacggatgCATGTGCCCTTCTTCTCCACCgtgcacgcctcgcctgcagcaagga	New	-129.8	0.9	11	36	33	88	61	188	18.4918	43.8326	26.7182	99.3884	67.3015	88.4315	middle
31	59	osa-miR164e	TGGAGAAGCAGGGCACGTGAG	21	chr03	+	10542157	10542288	ttgtgcagggTGGAGAAGCAGGGCACGTGAGcggccatccagtgtagcttcgctgcgcgtccatggcggcgaacgcgcgtgatctggagtttggATGGTCGTTCATGTGTCCGTCttctccaccgagcactg	Yes	-82.7	1	22.2	21.6	46.4	42.4	63.2	114	37.3198	26.2996	37.5674	47.8871	69.7288	53.6234	middle
31	60	osa-MIR164e-p3	ATGGTCGTTCATGTGTCCGTC	21	chr03	+	10542157	10542288	ttgtgcagggTGGAGAAGCAGGGCACGTGAGcggccatccagtgtagcttcgctgcgcgtccatggcggcgaacgcgcgtgatctggagtttggATGGTCGTTCATGTGTCCGTCttctccaccgagcactg	New	-82.7	1	6	5	36	6	6	26	10.0864	6.08786	29.1471	6.77648	6.61982	12.2299	middle
32	61	osa-miR166i-5p	AATGCAGTTTGATCCAAGATC	21	chr03	+	25294953	25295097	agataggtgtttggAATGCAGTTTGATCCAAGATCtgcctatatatatggtgtgtatatcatatcttgtgatatgggggatatgcaacaggtgtgtgacaggggtaggtagaTCTCGGATCAGGCTTCATTCCtcacaccaatac	Yes	-63.5	1	0	0	0	7	7	13	0	0	0	7.90589	7.72312	6.11495	low
32	62	osa-miR166i-3p_L+2R-2	TCTCGGATCAGGCTTCATTCC	21	chr03	+	25294953	25295097	agataggtgtttggAATGCAGTTTGATCCAAGATCtgcctatatatatggtgtgtatatcatatcttgtgatatgggggatatgcaacaggtgtgtgacaggggtaggtagaTCTCGGATCAGGCTTCATTCCtcacaccaatac	Diff	-63.5	1	206	357.5	416.833	345	759.833	860.143	346.301	435.282	337.486	389.648	838.327	404.594	high
33	63	osa-miR166g-5p	AATGGAGGCTGATCCAAGATC	21	chr12	+	18329367	18329511	agcatggtgtctggAATGGAGGCTGATCCAAGATCattgcttggtgcaaaatactagggcattgttgtaagtgccattagttcttttttgtttccgagtttgttatcgaggaTCTCGGACCAGGCTTCATTCCtcacaccgtgct	Yes	-69.2	1	51	55	71	85	65	89	85.7347	66.9665	57.4846	96.0001	71.7147	41.8639	middle
33	64	osa-miR166g-3p_L+2R-2	TCTCGGACCAGGCTTCATTCC	21	chr12	+	18329367	18329511	agcatggtgtctggAATGGAGGCTGATCCAAGATCattgcttggtgcaaaatactagggcattgttgtaagtgccattagttcttttttgtttccgagtttgttatcgaggaTCTCGGACCAGGCTTCATTCCtcacaccgtgct	Diff	-69.2	1	3266.57	4001.88	5551.74	5238.57	6067.75	10583.9	5491.34	4872.58	4494.92	5916.52	6694.57	4978.47	high
34	65	osa-miR166k-5p	GGTTTGTTGTCTGGCTCGAGG	21	chr02	-	32435003	32435129	attaggttaaggGGTTTGTTGTCTGGCTCGAGGcatccgggactccggtttctcctttcctactggaggcgcctaatttccggcgagctcggagccTCGGACCAGGCTTCAATCCCTttaaccatgc	Yes	-69.2	1	6	11	7	65	93	123	10.0864	13.3933	5.66749	73.4119	102.607	57.8568	middle
34	66	osa-miR166k-3p	TCGGACCAGGCTTCAATCCCT	21	chr02	-	32435003	32435129	attaggttaaggGGTTTGTTGTCTGGCTCGAGGcatccgggactccggtttctcctttcctactggaggcgcctaatttccggcgagctcggagccTCGGACCAGGCTTCAATCCCTttaaccatgc	Yes	-69.2	1	863.625	1250.12	1554	1996	2108.88	3940.12	1451.82	1522.12	1258.18	2254.31	2326.73	1853.36	high
35	67	osa-MIR166f-p5	AATGTCGTCTGGCCTGAGATC	21	chr10	-	14483290	14483396	cgatcatcttgttgagaggAATGTCGTCTGGCCTGAGATCgtaccacagtggtgggtacacgtggacggtcTCGGACCAGGCTTCATTCCCCtcaacaactcgtcgg	New	-59.8	1	0	9	8	17	21	50	0	10.9582	6.47713	19.2	23.1694	23.519	middle
35	68	osa-miR166a-3p	TCGGACCAGGCTTCATTCCCC	21	chr10	-	14483290	14483396	cgatcatcttgttgagaggAATGTCGTCTGGCCTGAGATCgtaccacagtggtgggtacacgtggacggtcTCGGACCAGGCTTCATTCCCCtcaacaactcgtcgg	Yes	-59.8	1	3841.04	5799.79	8164.46	10282.6	11300.9	20964.4	6457.07	7061.67	6610.28	11613.4	12468.4	9861.23	high
36	69	osa-miR166m	TCGGACCAGGCTTCATTCCCT	21	chr08	+	23045356	23045555	ctctgctttggtggttggctgatgttctcggttaaggggtttgttgtctggttcaaggcctcctgctgtcctacatcacatttttttttctttgttctgaatttctgatggatgtgtgtgtgcatgatgcatggctggtggtgaccTCGGACCAGGCTTCATTCCCTttaaccagcatttgcgttaataccatcaggcat	Yes	-76.5	0.8	178.365	340.849	557.454	672.81	898.1	1663.29	299.845	415.009	451.338	759.88	990.877	782.38	high
37	70	osa-miR166d-5p	GGAATGTTGTCTGGCTCGAGG	21	chr02	+	26130059	26130183	gaagctttttcactttgaggGGAATGTTGTCTGGCTCGAGGtgcatggagaaacctctgatcgatcaggtttgatctgtagagactgatcTCGGACCAGGCTTCATTCCCCtcaagtaaagctcc	Yes	-55.9	0.9	151	139.5	292.5	307.5	296	501.5	253.842	169.851	236.82	347.295	326.578	235.896	middle
37	71	osa-miR166a-3p	TCGGACCAGGCTTCATTCCCC	21	chr02	+	26130059	26130183	gaagctttttcactttgaggGGAATGTTGTCTGGCTCGAGGtgcatggagaaacctctgatcgatcaggtttgatctgtagagactgatcTCGGACCAGGCTTCATTCCCCtcaagtaaagctcc	Yes	-55.9	0.9	3841.04	5799.79	8164.46	10282.6	11300.9	20964.4	6457.07	7061.67	6610.28	11613.4	12468.4	9861.23	high
38	72	osa-miR166c-5p_R+1	GGAATGTTGTCTGGTCCGAGA	21	chr03	+	3487788	3487912	ggcagttgaggGGAATGTTGTCTGGTCCGAGAcctaacaccgggcggaatggcggattcagctgcagctaagcaagctaggtggggggttTCGGACCAGGCTTCATTCCCCccaactcaactgtt	Diff	-73.4	1	117	143	161	102	99	183	196.685	174.113	130.352	115.2	109.227	86.0796	middle
38	73	osa-miR166a-3p	TCGGACCAGGCTTCATTCCCC	21	chr03	+	3487788	3487912	ggcagttgaggGGAATGTTGTCTGGTCCGAGAcctaacaccgggcggaatggcggattcagctgcagctaagcaagctaggtggggggttTCGGACCAGGCTTCATTCCCCccaactcaactgtt	Yes	-73.4	1	3841.04	5799.79	8164.46	10282.6	11300.9	20964.4	6457.07	7061.67	6610.28	11613.4	12468.4	9861.23	high
39	74	osa-miR166b-5p	GGAATGTTGTCTGGCTCGGGG	21	chr06	-	30327084	30327289	gggagccttttcattttgaggGGAATGTTGTCTGGCTCGGGGctacttttaatttctctctcttttgatatcttcttttctcgatctcctagcttgatcttttgatctctcaaatcgatcttaagaaaaagatcagtcaaagagatgagagtagatgtctgtagatcTCGGACCAGGCTTCATTCCCCccaaacagaagggctccc	Yes	-87.3	1	63	83.5	176.5	162.5	175	294.5	105.908	101.667	142.902	183.53	193.078	138.527	middle
39	75	osa-miR166a-3p	TCGGACCAGGCTTCATTCCCC	21	chr06	-	30327084	30327289	gggagccttttcattttgaggGGAATGTTGTCTGGCTCGGGGctacttttaatttctctctcttttgatatcttcttttctcgatctcctagcttgatcttttgatctctcaaatcgatcttaagaaaaagatcagtcaaagagatgagagtagatgtctgtagatcTCGGACCAGGCTTCATTCCCCccaaacagaagggctccc	Yes	-87.3	1	3841.04	5799.79	8164.46	10282.6	11300.9	20964.4	6457.07	7061.67	6610.28	11613.4	12468.4	9861.23	high
40	76	osa-miR166h-5p	GGAATGTTGGCTGGCTCGAGG	21	chr02	-	32435174	32435292	ggtggcttgtggGGAATGTTGGCTGGCTCGAGGtatccacatcttaattcctctccggcgatcgagccggctcgggcgtgtggaagcgTCGGACCAGGCTTCATTCCTCgcaagccgat	Yes	-64.7	0.9	31	68	103	317	414	678	52.1132	82.795	83.3931	358.024	456.768	318.918	middle
40	77	osa-miR166g-3p	TCGGACCAGGCTTCATTCCTC	21	chr02	-	32435174	32435292	ggtggcttgtggGGAATGTTGGCTGGCTCGAGGtatccacatcttaattcctctccggcgatcgagccggctcgggcgtgtggaagcgTCGGACCAGGCTTCATTCCTCgcaagccgat	Yes	-64.7	0.9	1641.51	1991.23	2908.23	2552.26	2950.31	5001.4	2759.49	2424.47	2354.62	2882.55	3255.09	2352.56	high
41	78	osa-MIR166l-p5	TTGTTGTCTGGTTCAAGGTCT	21	chr09	+	16951817	16951933	gttaggttaaggggaTTGTTGTCTGGTTCAAGGTCTccacattgtgcaaaatgttcattcatggaggcacaggatgcttggtgatcTCGGACCAGGCTTCAATCCCTttaaccagca	New	-59.4	1.1	0	7	26	35	22	84	0	8.52301	21.0507	39.5295	24.2727	39.512	middle
41	79	osa-miR166k-3p	TCGGACCAGGCTTCAATCCCT	21	chr09	+	16951817	16951933	gttaggttaaggggaTTGTTGTCTGGTTCAAGGTCTccacattgtgcaaaatgttcattcatggaggcacaggatgcttggtgatcTCGGACCAGGCTTCAATCCCTttaaccagca	Yes	-59.4	1.1	863.625	1250.12	1554	1996	2108.88	3940.12	1451.82	1522.12	1258.18	2254.31	2326.73	1853.36	high
42	80	osa-miR166a-5p	GGAATGTTGTCTGGTTCAAGG	21	chr10	+	19987135	19987279	tgaagctatttgcttctgagtGGAATGTTGTCTGGTTCAAGGtctcatgcaccttgcggttttgaggatgatttgtgcaaggtttttcattcctctcatccgtgggatcTCGGACCAGGCTTCATTCCCCtcagagatagcttca	Yes	-67.3	1	26.5	102	144	284	198.5	596	44.5484	124.192	116.588	320.753	219.006	280.347	middle
42	81	osa-miR166a-3p	TCGGACCAGGCTTCATTCCCC	21	chr10	+	19987135	19987279	tgaagctatttgcttctgagtGGAATGTTGTCTGGTTCAAGGtctcatgcaccttgcggttttgaggatgatttgtgcaaggtttttcattcctctcatccgtgggatcTCGGACCAGGCTTCATTCCCCtcagagatagcttca	Yes	-67.3	1	3841.04	5799.79	8164.46	10282.6	11300.9	20964.4	6457.07	7061.67	6610.28	11613.4	12468.4	9861.23	high
43	82	osa-miR166j-5p	GAATGACGTCCGGTCTGAAGA	21	chr03	-	30392782	30392881	tgatccatggctgttgagagGAATGACGTCCGGTCTGAAGAtcgccgtccccaggcggtggctTCGGACCAGGCTTCATTCCCCatgactcatggaaccc	Yes	-50.7	0.9	155	164	203	848	769	1585	260.566	199.682	164.357	957.743	848.44	745.553	high
43	83	osa-miR166a-3p	TCGGACCAGGCTTCATTCCCC	21	chr03	-	30392782	30392881	tgatccatggctgttgagagGAATGACGTCCGGTCTGAAGAtcgccgtccccaggcggtggctTCGGACCAGGCTTCATTCCCCatgactcatggaaccc	Yes	-50.7	0.9	3841.04	5799.79	8164.46	10282.6	11300.9	20964.4	6457.07	7061.67	6610.28	11613.4	12468.4	9861.23	high
44	84	osa-miR166a-5p	GGAATGTTGTCTGGTTCAAGG	21	chr03	+	765724	765860	tgtttctgggtGGAATGTTGTCTGGTTCAAGGccccttaggatgtgtgatttttgatggtttatgcattcatcttgatgcgaacatctatctcggatctttgggttcTCGAACCAGGCTTCATTCCCCtcagagata	Yes	-58	1	26.5	102	144	284	198.5	596	44.5484	124.192	116.588	320.753	219.006	280.347	middle
44	85	osa-miR166e-3p	TCGAACCAGGCTTCATTCCCC	21	chr03	+	765724	765860	tgtttctgggtGGAATGTTGTCTGGTTCAAGGccccttaggatgtgtgatttttgatggtttatgcattcatcttgatgcgaacatctatctcggatctttgggttcTCGAACCAGGCTTCATTCCCCtcagagata	Yes	-58	1	7	13.7143	27	24.7143	18.1429	89.2619	11.7675	16.6981	21.8603	27.9126	20.0171	41.9871	middle
45	86	osa-miR167d-5p_R+1	TGAAGCTGCCAGCATGATCTGA	22	chr10	-	14723044	14723156	cacaagtggaTGAAGCTGCCAGCATGATCTGAtcacagtagttctctagctgatgatgatttacaaaacctagagacatgcatcAGATCATCTGGCAGTTTCATCttctcatg	Diff	-50	1	1224.03	1677.06	2680.61	2810.58	2074.78	5177.28	2057.68	2041.95	2170.33	3174.31	2289.11	2435.29	high
45	87	osa-MIR167f-p3	AGATCATCTGGCAGTTTCATC	21	chr10	-	14723044	14723156	cacaagtggaTGAAGCTGCCAGCATGATCTGAtcacagtagttctctagctgatgatgatttacaaaacctagagacatgcatcAGATCATCTGGCAGTTTCATCttctcatg	New	-50	1	41	78	109	104	103	203	68.924	94.9707	88.2509	117.459	113.64	95.4872	middle
46	88	osa-miR167d-5p_R+1	TGAAGCTGCCAGCATGATCTGA	22	chr12	+	25480618	25480737	cacaagttggTGAAGCTGCCAGCATGATCTGAtgatgatgatgatccacctctctcatctgtgttcttgattaattacggatcaatcgatcAGGTCATGCTGTAGTTTCATCtgctggtt	Diff	-47	0.9	1224.03	1677.06	2680.61	2810.58	2074.78	5177.28	2057.68	2041.95	2170.33	3174.31	2289.11	2435.29	high
46	89	osa-miR167h-3p	AGGTCATGCTGTAGTTTCATC	21	chr12	+	25480618	25480737	cacaagttggTGAAGCTGCCAGCATGATCTGAtgatgatgatgatccacctctctcatctgtgttcttgattaattacggatcaatcgatcAGGTCATGCTGTAGTTTCATCtgctggtt	Yes	-47	0.9	776	849	931	2392	1664	4695	1304.51	1033.72	753.776	2701.56	1835.9	2208.44	high
47	90	osa-miR167d-5p_R+1	TGAAGCTGCCAGCATGATCTGA	22	chr03	+	3347682	3347763	cataagcaggTGAAGCTGCCAGCATGATCTGAaagcatctcaaaccagcgatcAGATCATCCGGCAGCTTCATCttctcatg	Diff	-39.3	1	1224.03	1677.06	2680.61	2810.58	2074.78	5177.28	2057.68	2041.95	2170.33	3174.31	2289.11	2435.29	high
47	91	osa-MIR167g-p3	AGATCATCCGGCAGCTTCATC	21	chr03	+	3347682	3347763	cataagcaggTGAAGCTGCCAGCATGATCTGAaagcatctcaaaccagcgatcAGATCATCCGGCAGCTTCATCttctcatg	New	-39.3	1	71	105	194	134	133	273	119.356	127.845	157.07	151.341	146.739	128.414	middle
48	92	osa-miR167d-5p_R+1	TGAAGCTGCCAGCATGATCTGA	22	chr07	-	4166295	4166404	cattaggagcTGAAGCTGCCAGCATGATCTGAtgagtgcttattaggtgagggcagaattgactgccaaaacaaagatcaGATCATGCTGTGCAGTTTCATCtgcttgtg	Diff	-51.2	1	1224.03	1677.06	2680.61	2810.58	2074.78	5177.28	2057.68	2041.95	2170.33	3174.31	2289.11	2435.29	high
48	93	osa-miR167d-3p	GATCATGCTGTGCAGTTTCATC	22	chr07	-	4166295	4166404	cattaggagcTGAAGCTGCCAGCATGATCTGAtgagtgcttattaggtgagggcagaattgactgccaaaacaaagatcaGATCATGCTGTGCAGTTTCATCtgcttgtg	Yes	-51.2	1	9	22	47	147	122	286	15.1297	26.7866	38.0532	166.024	134.603	134.529	middle
49	94	osa-miR167a-5p_R-2	TGAAGCTGCCAGCATGATC	19	chr03	-	30546928	30547090	gtgcccaagagaaagcgTGAAGCTGCCAGCATGATCtaacttgcagacaagaaatcagctcagctcgctggtttcgaacaggaaggcggctagctgaggcttcttctgagtacgtgatggttagATCATGCTGTGACAGTTTCACTccttccctgttgggcac	Diff	-77.5	0.9	125.767	141.367	210.133	302.867	239.7	508.933	211.423	172.124	170.133	342.062	264.462	239.392	middle
49	95	osa-MIR167b-p3	ATCATGCTGTGACAGTTTCACT	22	chr03	-	30546928	30547090	gtgcccaagagaaagcgTGAAGCTGCCAGCATGATCtaacttgcagacaagaaatcagctcagctcgctggtttcgaacaggaaggcggctagctgaggcttcttctgagtacgtgatggttagATCATGCTGTGACAGTTTCACTccttccctgttgggcac	New	-77.5	0.9	20	16	29	39	33	104	33.6214	19.4812	23.4796	44.0471	36.409	48.9196	middle
50	96	osa-miR167a-5p_R-2	TGAAGCTGCCAGCATGATC	19	chr12	+	25476808	25476948	tagtgtgaatgagTGAAGCTGCCAGCATGATCtagctctgattaatcggcactgttggcgtacagtcgattgactaatcgtcagatctgtgtgtgtaaatcactgttagATCATGCATGACAGCCTCATTtcttcacactg	Diff	-65	1	125.767	141.367	210.133	302.867	239.7	508.933	211.423	172.124	170.133	342.062	264.462	239.392	middle
50	97	osa-miR167a-3p_R-1	ATCATGCATGACAGCCTCATT	21	chr12	+	25476808	25476948	tagtgtgaatgagTGAAGCTGCCAGCATGATCtagctctgattaatcggcactgttggcgtacagtcgattgactaatcgtcagatctgtgtgtgtaaatcactgttagATCATGCATGACAGCCTCATTtcttcacactg	Diff	-65	1	0	14	9	20	18	62	0	17.046	7.28677	22.5883	19.8595	29.1636	middle
51	98	osa-miR167a-5p_R-2	TGAAGCTGCCAGCATGATC	19	chr03	+	33130619	33130781	tgtccaagggaacgagTGAAGCTGCCAGCATGATCtagctctgaatgatcaacaagatgtgctcccacactgccttcctgtggatcttgagctgttgctagTCTTGTGGTCATGCCTTGCTAggtcatgctgcggcagcctcacttcttcccattgttgggca	Diff	-80.4	0.9	125.767	141.367	210.133	302.867	239.7	508.933	211.423	172.124	170.133	342.062	264.462	239.392	middle
51	99	osa-MIR167c-p3	TCTTGTGGTCATGCCTTGCTA	21	chr03	+	33130619	33130781	tgtccaagggaacgagTGAAGCTGCCAGCATGATCtagctctgaatgatcaacaagatgtgctcccacactgccttcctgtggatcttgagctgttgctagTCTTGTGGTCATGCCTTGCTAggtcatgctgcggcagcctcacttcttcccattgttgggca	New	-80.4	0.9	89	84	84	125	70	342	149.615	102.276	68.0099	141.177	77.2312	160.87	middle
52	100	osa-miR167d-5p_R-2	TGAAGCTGCCAGCATGATC	19	chr02	-	3742241	3742513	tgtgagagaaTGAAGCTGCCAGCATGATCtggttgtcaggcatgagccaaatctatccatggtgttggtggtactgaaattaccgcgttttcgaggtttttcgtcgtgtcaacttgcgaagggaattacgggttcttgatgagcattggtgataggaggtgtgggcttggttagtagaggtagaattatgattgttcttgtgagtttcagtaagaggtgggagtgattggaatttggctccatcAGATCATGTTGCAGCTTCACTctctcacc	Diff	-98.5	0.8	125.767	141.367	210.133	302.867	239.7	508.933	211.423	172.124	170.133	342.062	264.462	239.392	middle
52	101	osa-miR167e-3p	AGATCATGTTGCAGCTTCACT	21	chr02	-	3742241	3742513	tgtgagagaaTGAAGCTGCCAGCATGATCtggttgtcaggcatgagccaaatctatccatggtgttggtggtactgaaattaccgcgttttcgaggtttttcgtcgtgtcaacttgcgaagggaattacgggttcttgatgagcattggtgataggaggtgtgggcttggttagtagaggtagaattatgattgttcttgtgagtttcagtaagaggtgggagtgattggaatttggctccatcAGATCATGTTGCAGCTTCACTctctcacc	Yes	-98.5	0.8	20.5	46.5	55	140	110	205	34.462	56.6171	44.5303	158.118	121.363	96.428	middle
53	102	osa-miR167d-5p_R-2	TGAAGCTGCCAGCATGATC	19	chr06	+	27674749	27674949	tgtgagaggcTGAAGCTGCCAGCATGATCtggtccatgagttgcactgctgaatatattgaattcagccaggagctgctactgcagttctgatctcgatctgcattcgttgttctgagctatgtatggatttgatcggtttgaaggcatccatgtctttaatttcatcgatcAGATCATGTTGCAGCTTCACTctctcact	Diff	-90.7	1	125.767	141.367	210.133	302.867	239.7	508.933	211.423	172.124	170.133	342.062	264.462	239.392	middle
53	103	osa-miR167e-3p	AGATCATGTTGCAGCTTCACT	21	chr06	+	27674749	27674949	tgtgagaggcTGAAGCTGCCAGCATGATCtggtccatgagttgcactgctgaatatattgaattcagccaggagctgctactgcagttctgatctcgatctgcattcgttgttctgagctatgtatggatttgatcggtttgaaggcatccatgtctttaatttcatcgatcAGATCATGTTGCAGCTTCACTctctcact	Yes	-90.7	1	20.5	46.5	55	140	110	205	34.462	56.6171	44.5303	158.118	121.363	96.428	middle
54	104	osa-miR167d-5p_R+1	TGAAGCTGCCAGCATGATCTGA	22	chr01	-	32686068	32686227	ttgtgatgtgtgcaccttaagcagcTGAAGCTGCCAGCATGATCTGAtcttttgcgatctctttttttatctgaataagttgatggaaatattgggttcctaagattcaGATCGTGCTGCGCAGTTTCATCtgctaatcgatgcactacactgtgaattt	Diff	-63.7	1	1224.03	1677.06	2680.61	2810.58	2074.78	5177.28	2057.68	2041.95	2170.33	3174.31	2289.11	2435.29	high
54	105	osa-MIR167j-p3	GATCGTGCTGCGCAGTTTCATC	22	chr01	-	32686068	32686227	ttgtgatgtgtgcaccttaagcagcTGAAGCTGCCAGCATGATCTGAtcttttgcgatctctttttttatctgaataagttgatggaaatattgggttcctaagattcaGATCGTGCTGCGCAGTTTCATCtgctaatcgatgcactacactgtgaattt	New	-63.7	1	21	19	48	50	78	169	35.3025	23.1339	38.8628	56.4707	86.0577	79.4943	middle
55	106	osa-miR168a-5p	TCGCTTGGTGCAGATCGGGAC	21	chr02	-	1553146	1553246	cgccgccgcctcgggcTCGCTTGGTGCAGATCGGGACccgccgccgccgctgccggggccggatCCCGCCTTGCACCAAGTGAATcggagccggcgtagcg	Yes	-64.3	0.8	6442	6966	10195	9921	7322	19871	10829.5	8481.61	8254.3	11204.9	8078.39	9346.93	high
55	107	osa-miR168a-3p_L-3	CCCGCCTTGCACCAAGTGAAT	21	chr02	-	1553146	1553246	cgccgccgcctcgggcTCGCTTGGTGCAGATCGGGACccgccgccgccgctgccggggccggatCCCGCCTTGCACCAAGTGAATcggagccggcgtagcg	Diff	-64.3	0.8	6643	11854	14912	11757	18271	34929	11167.4	14433.1	12073.4	13278.5	20158.5	16429.9	high
56	108	osa-miR169r-5p_R+1	TAGCCAAGGATGATTTGCCTGT	22	chr03	+	35782416	35782544	aggccatcttcgaTAGCCAAGGATGATTTGCCTGTagccccattgtcatcagctctctccgtcgagagcgacaaccgggctctacTGGCAAGTCTCCTCGGCTACCcgagtacctcttatgctatccca	Diff	-53.2	0.7	22	45	44	62	98	136	36.9836	54.7908	35.6242	70.0236	108.124	63.9717	middle
56	109	osa-miR169r-3p	TGGCAAGTCTCCTCGGCTACC	21	chr03	+	35782416	35782544	aggccatcttcgaTAGCCAAGGATGATTTGCCTGTagccccattgtcatcagctctctccgtcgagagcgacaaccgggctctacTGGCAAGTCTCCTCGGCTACCcgagtacctcttatgctatccca	Yes	-53.2	0.7	8	17	9	53	67	113	13.4486	20.6987	7.28677	59.8589	73.9213	53.153	middle
57	110	osa-MIR169a-p5	ATCGGAGGCCATGGTGCAGCC	21	chr01	+	8729104	8729276	cgccggcggcctgacattgggATCGGAGGCCATGGTGCAGCCaaggatgacttgccgatcgatcgatctatctatgaagctaagctagctggccatggatccatccatcaattggcaagttgttcttggCTACATCTTGGCCCCTGCTCCtcatgtaaggccggcctgtggcg	New	-97.8	1	344	439	493	582	396	1312.67	578.289	534.514	399.153	657.319	436.908	617.453	middle
57	111	osa-MIR169a-p3	CTACATCTTGGCCCCTGCTCC	21	chr01	+	8729104	8729276	cgccggcggcctgacattgggATCGGAGGCCATGGTGCAGCCaaggatgacttgccgatcgatcgatctatctatgaagctaagctagctggccatggatccatccatcaattggcaagttgttcttggCTACATCTTGGCCCCTGCTCCtcatgtaaggccggcctgtggcg	New	-97.8	1	218	310	355	694	609	1494	366.474	377.448	287.423	783.813	671.912	702.748	high
58	112	osa-miR169n	TAGCCAAGAATGACTTGCCTA	21	chr11	-	6081528	6081700	ctccctttggTAGCCAAGAATGACTTGCCTAcgcttttgccctctgttggctcatccatccgtctatctatctgccatggcagatggcagattaagggtttctgaaagaaattcttgtgataggatgtgcaatgaggctgcatgggccggtcttcttggctagccagagtggc	Yes	-79.7	0.9	4.5	9.5	5	14.5	16.5	28	7.56483	11.5669	4.04821	16.3765	18.2045	13.1707	middle
59	113	osa-miR169n	TAGCCAAGAATGACTTGCCTA	21	chr11	-	6085252	6085428	ctccctttggTAGCCAAGAATGACTTGCCTAtgtgttttgccttgtgttggctcatccatccatctatcagccgttgcagatttgcagtggcagattaaagggtttcagaaagaaattcttgtgatggatgtgcaatgtggctgcatgggccggtcttcttggctagccagagtggc	Yes	-81.2	0.9	4.5	9.5	5	14.5	16.5	28	7.56483	11.5669	4.04821	16.3765	18.2045	13.1707	middle
60	114	osa-miR169f.1	TAGCCAAGGATGACTTGCCTA	21	chr04	+	19420077	19420202	ctgcctctggTAGCCAAGGATGACTTGCCTAttgtgctcttctgaatgatgcagtgccatgatcagtgtggcctggctggttcagatgagccgagataGGCAGTCTCCTTGGCTAGCctgagtggc	Yes	-66.4	1	0	5.38889	4.79167	4.5	0.555556	6.88889	0	6.56136	3.87953	5.08236	0.612946	3.2404	low
60	115	osa-MIR169g-p3	GGCAGTCTCCTTGGCTAGC	19	chr04	+	19420077	19420202	ctgcctctggTAGCCAAGGATGACTTGCCTAttgtgctcttctgaatgatgcagtgccatgatcagtgtggcctggctggttcagatgagccgagataGGCAGTCTCCTTGGCTAGCctgagtggc	New	-66.4	1	15.0714	39.5143	27.3429	66.4238	102.664	207.586	25.3362	48.1115	22.1379	75.0199	113.27	97.6443	middle
61	116	osa-miR169b	CAGCCAAGGATGACTTGCCGG	21	chr06	-	27295908	27296035	gaacggaatgCAGCCAAGGATGACTTGCCGGtacgtgtatgcatgtttcaaggtactatatgtgcccccaactgttttagatccatgctgacattttccGGCAAGTTGTCCTTGGCTACGtcttgttc	Yes	-62	1	0	0	5.5	3	6	14.6667	0	0	4.45303	3.38824	6.61982	6.89891	low
61	117	osa-MIR169b-p3	GGCAAGTTGTCCTTGGCTACG	21	chr06	-	27295908	27296035	gaacggaatgCAGCCAAGGATGACTTGCCGGtacgtgtatgcatgtttcaaggtactatatgtgcccccaactgttttagatccatgctgacattttccGGCAAGTTGTCCTTGGCTACGtcttgttc	New	-62	1	0	0	0	10	49	78	0	0	0	11.2941	54.0619	36.6897	middle
62	118	osa-miR169b	CAGCCAAGGATGACTTGCCGG	21	chr04	-	30712338	30712449	gaacgggatgCAGCCAAGGATGACTTGCCGGctcctggtattgggggaatctcagctttgctgaagcgccttggagttagccGGCAAGTCTGTCCTTGGCTACacctagctc	Yes	-55.4	0.9	0	0	5.5	3	6	14.6667	0	0	4.45303	3.38824	6.61982	6.89891	low
62	119	osa-MIR169c-p3	GGCAAGTCTGTCCTTGGCTAC	21	chr04	-	30712338	30712449	gaacgggatgCAGCCAAGGATGACTTGCCGGctcctggtattgggggaatctcagctttgctgaagcgccttggagttagccGGCAAGTCTGTCCTTGGCTACacctagctc	New	-55.4	0.9	0	14	10	32	93	96	0	17.046	8.09642	36.1412	102.607	45.1565	middle
63	120	osa-miR169e_R-2	TAGCCAAGGATGACTTGCC	19	chr02	-	31205866	31205997	gctggttgtgTAGCCAAGGATGACTTGCCggcctggtttgtgttcatcagcaatccagcatatgctgtattgccgtgtgtgatcgatcgatgcatggaccggcaagttattttctttggctacattacaacc	Diff	-59.5	0.9	0	0.888889	0.666667	0	0.555556	6.88889	0	1.08229	0.539761	0	0.612946	3.2404	low
64	121	osa-MIR169i-p5	TGGTGATAAGGGTGTAGCTCTGG	23	chr08	+	26803116	26803291	ggaagagagcaaggcttgcaTGGTGATAAGGGTGTAGCTCTGGtagccaaggatgacttgcctgtgtccttgtgtagaggatcattcagaaaatgagccttgaactggttcataGGCAGTCTCCTTGGCTAGTctgagtcgctcttatcactcatgttaggcttgcatctcgttga	New	-92.6	1.1	119.667	177.389	255.792	196.167	204.056	467.056	201.168	215.984	207.1	221.553	225.135	219.694	middle
64	122	osa-MIR169i-p3	GGCAGTCTCCTTGGCTAGT	19	chr08	+	26803116	26803291	ggaagagagcaaggcttgcaTGGTGATAAGGGTGTAGCTCTGGtagccaaggatgacttgcctgtgtccttgtgtagaggatcattcagaaaatgagccttgaactggttcataGGCAGTCTCCTTGGCTAGTctgagtcgctcttatcactcatgttaggcttgcatctcgttga	New	-92.6	1.1	83.5714	125.714	124.643	151.024	149.714	416.786	140.49	153.066	100.916	170.568	165.18	196.048	middle
65	123	osa-miR169f.2	TGAGGACAAGAGCTGATTCGG	21	chr02	-	18558299	18558512	gggccttccaTGAGGACAAGAGCTGATTCGGtagccaaggatgacttgcctaatgcctatgtgcatgtgtttatacgctgctcatctgcattttgattatcccctgatcagtcctgtcgtcaattatatgtgtgtgtagtactctgtactcatacatatataggcatgtcttccttggctattcggagcggctcttgtctctcgtggaaggctg	Yes	-112.8	1.1	37	33.3889	47.7917	19.5	15.5556	57.8889	62.1997	40.6534	38.6941	22.0236	17.1625	27.2298	middle
66	124	osa-miR169h	TAGCCAAGGATGACTTGCCTG	21	chr09	+	19788861	19788985	tcgcatctggTAGCCAAGGATGACTTGCCTGtgtctctgctcatgtgcagtagaagaagatgcatttctagctgctttctgcatatgtgatctcacaGGCAGTCTCCTTGGCTAGCctgagcggc	Yes	-60.4	0.9	3.66667	8.38889	8.79167	9.16667	10.0556	21.0556	6.16393	10.2141	7.1181	10.353	11.0943	9.90412	middle
66	125	osa-MIR169j-p3	GGCAGTCTCCTTGGCTAGC	19	chr09	+	19788861	19788985	tcgcatctggTAGCCAAGGATGACTTGCCTGtgtctctgctcatgtgcagtagaagaagatgcatttctagctgctttctgcatatgtgatctcacaGGCAGTCTCCTTGGCTAGCctgagcggc	New	-60.4	0.9	15.0714	39.5143	27.3429	66.4238	102.664	207.586	25.3362	48.1115	22.1379	75.0199	113.27	97.6443	middle
67	126	osa-miR169h	TAGCCAAGGATGACTTGCCTG	21	chr09	+	19792133	19792288	tctgtctagaTAGCCAAGGATGACTTGCCTGtggcctcttggagagagaggtgtagcttaattagcagcatggtttgagcattgcttgatcggttgatcgcttcgcttgctctgcatgagatcttacaGGCAGTCTCCTTGGCTAGTctgggcggc	Yes	-73.7	0.9	3.66667	8.38889	8.79167	9.16667	10.0556	21.0556	6.16393	10.2141	7.1181	10.353	11.0943	9.90412	middle
67	127	osa-MIR169k-p3	GGCAGTCTCCTTGGCTAGT	19	chr09	+	19792133	19792288	tctgtctagaTAGCCAAGGATGACTTGCCTGtggcctcttggagagagaggtgtagcttaattagcagcatggtttgagcattgcttgatcggttgatcgcttcgcttgctctgcatgagatcttacaGGCAGTCTCCTTGGCTAGTctgggcggc	New	-73.7	0.9	83.5714	125.714	124.643	151.024	149.714	416.786	140.49	153.066	100.916	170.568	165.18	196.048	middle
68	128	osa-miR169h	TAGCCAAGGATGACTTGCCTG	21	chr08	+	26813897	26814034	tgagtcctggTAGCCAAGGATGACTTGCCTGtatatttatatatatatgtgtgtgtgatcaatggatggattgatcaagctgcttgcaggctcatgcatatatatgtacaGGCAGTCTCCTTGGCTAGCccggctacc	Yes	-64.1	1	3.66667	8.38889	8.79167	9.16667	10.0556	21.0556	6.16393	10.2141	7.1181	10.353	11.0943	9.90412	middle
68	129	osa-MIR169m-p3	GGCAGTCTCCTTGGCTAGC	19	chr08	+	26813897	26814034	tgagtcctggTAGCCAAGGATGACTTGCCTGtatatttatatatatatgtgtgtgtgatcaatggatggattgatcaagctgcttgcaggctcatgcatatatatgtacaGGCAGTCTCCTTGGCTAGCccggctacc	New	-64.1	1	15.0714	39.5143	27.3429	66.4238	102.664	207.586	25.3362	48.1115	22.1379	75.0199	113.27	97.6443	middle
69	130	osa-miR169h	TAGCCAAGGATGACTTGCCTG	21	chr08	+	26807349	26807470	ttagctctggTAGCCAAGGATGACTTGCCTGtgtccttgtgtgtaaggatcattaattattattcagaaaatgatcctttcagcaggtttcatgGGCAGTCTCCTTGGCTAGCctgagtgat	Yes	-58	1.1	3.66667	8.38889	8.79167	9.16667	10.0556	21.0556	6.16393	10.2141	7.1181	10.353	11.0943	9.90412	middle
69	131	osa-MIR169h-p3	GGCAGTCTCCTTGGCTAGC	19	chr08	+	26807349	26807470	ttagctctggTAGCCAAGGATGACTTGCCTGtgtccttgtgtgtaaggatcattaattattattcagaaaatgatcctttcagcaggtttcatgGGCAGTCTCCTTGGCTAGCctgagtgat	New	-58	1.1	15.0714	39.5143	27.3429	66.4238	102.664	207.586	25.3362	48.1115	22.1379	75.0199	113.27	97.6443	middle
70	132	osa-miR169h	TAGCCAAGGATGACTTGCCTG	21	chr08	+	26817488	26817595	ttatctctgaTAGCCAAGGATGACTTGCCTGtgtcctccctgaaggattagcaatttaatgatcctttaagctggttcatgGGCAGTCTCCTTGGCTAGCctgagtgg	Yes	-48.6	1	3.66667	8.38889	8.79167	9.16667	10.0556	21.0556	6.16393	10.2141	7.1181	10.353	11.0943	9.90412	middle
70	133	osa-MIR169l-p3	GGCAGTCTCCTTGGCTAGC	19	chr08	+	26817488	26817595	ttatctctgaTAGCCAAGGATGACTTGCCTGtgtcctccctgaaggattagcaatttaatgatcctttaagctggttcatgGGCAGTCTCCTTGGCTAGCctgagtgg	New	-48.6	1	15.0714	39.5143	27.3429	66.4238	102.664	207.586	25.3362	48.1115	22.1379	75.0199	113.27	97.6443	middle
71	134	osa-MIR171h-p5	TTTGGTATTGTTTCGGCTCATG	22	chr04	+	28482456	28482556	agaagaagaggacatggTTTGGTATTGTTTCGGCTCATGtcgttcacacagatgTGAGCCGAACCAATATCACTCatgtattcttcattcagagaacttct	New	-42.9	1	41	60	137	42	40	116	68.924	73.0544	110.921	47.4354	44.1321	54.5641	middle
71	135	osa-miR171h_L-1R+1	TGAGCCGAACCAATATCACTC	21	chr04	+	28482456	28482556	agaagaagaggacatggTTTGGTATTGTTTCGGCTCATGtcgttcacacagatgTGAGCCGAACCAATATCACTCatgtattcttcattcagagaacttct	Diff	-42.9	1	87	97	177	125	191	364	146.253	118.105	143.307	141.177	210.731	171.218	middle
72	136	osa-MIR171g-p5	CATGGTATTGACTTGGCTCATC	22	chr07	-	15636744	15636832	gacatggCATGGTATTGACTTGGCTCATCtcagcaacagcaaactgcatgcagcgctggaggTGAGCCGAGCCAATATCACTTcatgtc	New	-46.6	1	88	99	259	444	424	1547	147.934	120.54	209.697	501.46	467.801	727.678	high
72	137	osa-MIR171g-p3	TGAGCCGAGCCAATATCACTT	21	chr07	-	15636744	15636832	gacatggCATGGTATTGACTTGGCTCATCtcagcaacagcaaactgcatgcagcgctggaggTGAGCCGAGCCAATATCACTTcatgtc	New	-46.6	1	243	406	560	724	886	2090	408.501	494.335	453.399	817.695	977.527	983.095	high
73	138	osa-MIR171b-p5	ACGGGATATTGGGGCGGTTCAATC	24	chr08	+	5369153	5369252	gcgacgACGGGATATTGGGGCGGTTCAATCagaaagcttgtgctccggaagcgaggagctctactctttTGATTGAGCCGTGCCAATATCacgtcgcatc	New	-51.9	1	8	34	53	17	41	115	13.4486	41.3975	42.911	19.2	45.2354	54.0937	middle
73	139	osa-miR171b	TGATTGAGCCGTGCCAATATC	21	chr08	+	5369153	5369252	gcgacgACGGGATATTGGGGCGGTTCAATCagaaagcttgtgctccggaagcgaggagctctactctttTGATTGAGCCGTGCCAATATCacgtcgcatc	Yes	-51.9	1	235.8	456.033	506.8	617.2	610.367	1788.1	396.397	555.254	410.326	697.074	673.42	841.087	high
74	140	osa-MIR171a-p5	CGATATTGGTGAGGTTCAATC	21	chr06	+	25891132	25891227	ggaaagagCGATATTGGTGAGGTTCAATCcgatgattggttttacagcagtggtaaaatcagtatctgaTTGAGCCGCGCCAATATCTCTtcctct	New	-46	1.1	0	0	0	7	13	12	0	0	0	7.90589	14.3429	5.64456	middle
74	141	osa-MIR171a-p3	TTGAGCCGCGCCAATATCTCT	21	chr06	+	25891132	25891227	ggaaagagCGATATTGGTGAGGTTCAATCcgatgattggttttacagcagtggtaaaatcagtatctgaTTGAGCCGCGCCAATATCTCTtcctct	New	-46	1.1	34	41	76	134	225	281	57.1565	49.9205	61.5328	151.341	248.243	132.177	middle
75	142	osa-MIR171f-p5	CGATGTTGGCATGGTTCAATC	21	chr03	+	30027774	30027900	gggagagtgCGATGTTGGCATGGTTCAATCaaaccgggcaaacttatgcactagctaagcaagatgcagggatatgcagtatggttttgtttggtcTGATTGAGCCGTGCCAATATCacaagcttgc	New	-60.7	1	74	131	176	185	188	463	124.399	159.502	142.497	208.941	207.421	217.786	middle
75	143	osa-miR171b	TGATTGAGCCGTGCCAATATC	21	chr03	+	30027774	30027900	gggagagtgCGATGTTGGCATGGTTCAATCaaaccgggcaaacttatgcactagctaagcaagatgcagggatatgcagtatggttttgtttggtcTGATTGAGCCGTGCCAATATCacaagcttgc	Yes	-60.7	1	235.8	456.033	506.8	617.2	610.367	1788.1	396.397	555.254	410.326	697.074	673.42	841.087	high
76	144	osa-miR171c-5p	GGATATTGGTGCGGTTCAATC	21	chr04	-	31713472	31713570	gtgggaacgGGATATTGGTGCGGTTCAATCagaaagcttgtgctccgaaggcgaggggctccactcttTGATTGAGCCGTGCCAATATCacgtcgcctt	Yes	-51.3	1	8	6	13	16	19	62	13.4486	7.30544	10.5253	18.0706	20.9628	29.1636	middle
76	145	osa-miR171b	TGATTGAGCCGTGCCAATATC	21	chr04	-	31713472	31713570	gtgggaacgGGATATTGGTGCGGTTCAATCagaaagcttgtgctccgaaggcgaggggctccactcttTGATTGAGCCGTGCCAATATCacgtcgcctt	Yes	-51.3	1	235.8	456.033	506.8	617.2	610.367	1788.1	396.397	555.254	410.326	697.074	673.42	841.087	high
77	146	osa-miR171i-5p	AGGTATTGGCGTGCCTCAATC	21	chr03	+	21191603	21191722	taaaaagAGGTATTGGCGTGCCTCAATCcgaaggcatggctgattacaggcacctcgaccgatctagcgcatgcagccatgtttcttggaTTGAGCCGCGTCAATATCTCTccttgcttc	Yes	-54.6	0.9	0	0	0	24	21	61	0	0	0	27.1059	23.1694	28.6932	middle
77	147	osa-MIR171i-p3	TTGAGCCGCGTCAATATCTCT	21	chr03	+	21191603	21191722	taaaaagAGGTATTGGCGTGCCTCAATCcgaaggcatggctgattacaggcacctcgaccgatctagcgcatgcagccatgtttcttggaTTGAGCCGCGTCAATATCTCTccttgcttc	New	-54.6	0.9	393	542	663	876	868	1771	660.661	659.924	536.792	989.366	957.667	833.044	high
78	148	osa-miR171e-5p	TGTTGGCTCGGCTCACTCAGA	21	chr03	+	1970487	1970605	tggtagctatgaTGTTGGCTCGGCTCACTCAGAcggcattggcgtgatgcaaagcatgcatgcgtgcttgctagctcacttgtgtttcTGATTGAGCCGTGCCAATATCttagtgctct	Yes	-56.3	0.9	8	21	33	73	64	225	13.4486	25.569	26.7182	82.4472	70.6114	105.836	middle
78	149	osa-miR171b	TGATTGAGCCGTGCCAATATC	21	chr03	+	1970487	1970605	tggtagctatgaTGTTGGCTCGGCTCACTCAGAcggcattggcgtgatgcaaagcatgcatgcgtgcttgctagctcacttgtgtttcTGATTGAGCCGTGCCAATATCttagtgctct	Yes	-56.3	0.9	235.8	456.033	506.8	617.2	610.367	1788.1	396.397	555.254	410.326	697.074	673.42	841.087	high
79	150	osa-miR171d-5p	TGTTGGCCCGGCTCACTCAGA	21	chr10	+	21237313	21237447	ttgtagctatgaTGTTGGCCCGGCTCACTCAGAtggatcatcggtgcagaagagtgcatgaatctgatgcagtctcagtgtagtatgctccatgctggaacttcTGATTGAGCCGTGCCAATATCtcagcaccat	Yes	-54.9	0.8	0	9	0	22	18	81	0	10.9582	0	24.8471	19.8595	38.1008	middle
79	151	osa-miR171b	TGATTGAGCCGTGCCAATATC	21	chr10	+	21237313	21237447	ttgtagctatgaTGTTGGCCCGGCTCACTCAGAtggatcatcggtgcagaagagtgcatgaatctgatgcagtctcagtgtagtatgctccatgctggaacttcTGATTGAGCCGTGCCAATATCtcagcaccat	Yes	-54.9	0.8	235.8	456.033	506.8	617.2	610.367	1788.1	396.397	555.254	410.326	697.074	673.42	841.087	high
80	152	osa-miR172d-5p_R+1	GCAGCACCATCAAGATTCACA	21	chr02	-	35143537	35143666	aaacagtcggtgcttgcaggtGCAGCACCATCAAGATTCACAtcgagttcatccctaaacgagatcgaggttggctgactatatgtgatgAGAATCTTGATGATGCTGCATcagcaaacgctcgactact	Diff	-56.7	0.9	19	40	56	253	261	509	31.9404	48.7029	45.3399	285.742	287.962	239.424	middle
80	153	osa-miR172a	AGAATCTTGATGATGCTGCAT	21	chr02	-	35143537	35143666	aaacagtcggtgcttgcaggtGCAGCACCATCAAGATTCACAtcgagttcatccctaaacgagatcgaggttggctgactatatgtgatgAGAATCTTGATGATGCTGCATcagcaaacgctcgactact	Yes	-56.7	0.9	53.5	84.5	70.5	106	61.5	204.5	89.9374	102.885	57.0797	119.718	67.8532	96.1928	middle
81	154	osa-miR172c	TGAATCTTGATGATGCTGCAC	21	chr07	-	13111485	13111595	cttgttgcgggtgcagcgtcatcaagattcacgtgtgccgcacggcacacgtatcggttttcaagtgtagtcatcgtgcgTGAATCTTGATGATGCTGCACcagcaaagag	Yes	-61.9	1.1	5	0	6	0	0	0	8.40536	0	4.85785	0	0	0	low
82	155	osa-miR172a	AGAATCTTGATGATGCTGCAT	21	chr09	+	22881834	22881942	gtgtttgcgggcgtggcatcatcaagattcacatccatgcatatatcacaagacgcacatatacatccgatttggctgAGAATCTTGATGATGCTGCATccgcagacaa	Yes	-48.9	1	53.5	84.5	70.5	106	61.5	204.5	89.9374	102.885	57.0797	119.718	67.8532	96.1928	middle
83	156	osa-MIR319b-p5	AGCTGCCGACTCATTCACCCA	21	chr01	-	6677570	6677766	gatggatggaagagagcgtccttcagtccactcatgggcggtgctagggtcgaattAGCTGCCGACTCATTCACCCAcatgccaagcaagaaacgcttgagatagcgaagcttagcagatgagtgaatgaagcgggaggtaacgttccgatctcgcgccgtctttgcTTGGACTGAAGGGTGCTCCCTcctcctcga	New	-98.4	0.9	8	18	52	15	117	58	13.4486	21.9163	42.1014	16.9412	129.087	27.2821	middle
83	157	osa-miR319a-3p.2-3p_R+1	TTGGACTGAAGGGTGCTCCCT	21	chr01	-	6677570	6677766	gatggatggaagagagcgtccttcagtccactcatgggcggtgctagggtcgaattAGCTGCCGACTCATTCACCCAcatgccaagcaagaaacgcttgagatagcgaagcttagcagatgagtgaatgaagcgggaggtaacgttccgatctcgcgccgtctttgcTTGGACTGAAGGGTGCTCCCTcctcctcga	Diff	-98.4	0.9	315.5	646.5	1300	869	4024.5	1217	530.378	787.161	1052.53	981.46	4440.24	572.453	high
84	158	osa-MIR319a-p5	AGCTGCCGAATCATCCATTCA	21	chr01	-	26823282	26823472	tgtgtaagaagagagctctcttcagtccactctcagatggctgtagggttttattAGCTGCCGAATCATCCATTCAcctaccaagaaagttgcaggagtgtatctcttggtagcggactggatgacgcgggagctaaaatttagctctgcgccgtttgtggTTGGACTGAAGGGTGCTCCCTtgctcaagc	New	-101.5	1.1	0	0	0	0	18	0	0	0	0	0	19.8595	0	middle
84	159	osa-miR319a-3p.2-3p_R+1	TTGGACTGAAGGGTGCTCCCT	21	chr01	-	26823282	26823472	tgtgtaagaagagagctctcttcagtccactctcagatggctgtagggttttattAGCTGCCGAATCATCCATTCAcctaccaagaaagttgcaggagtgtatctcttggtagcggactggatgacgcgggagctaaaatttagctctgcgccgtttgtggTTGGACTGAAGGGTGCTCCCTtgctcaagc	Diff	-101.5	1.1	315.5	646.5	1300	869	4024.5	1217	530.378	787.161	1052.53	981.46	4440.24	572.453	high
85	160	osa-miR390-5p	AAGCTCAGGAGGGATAGCGCC	21	chr03	-	34275140	34275230	ggtatggaacaatccttgAAGCTCAGGAGGGATAGCGCCtcgaaatcaaactaggCGCTATCTATCCTGAGCTCCatggtttgttcttacc	Yes	-51.2	1.2	314	723	693	1014	1375	2664	527.857	880.305	561.082	1145.23	1517.04	1253.09	high
85	161	osa-miR390-3p	CGCTATCTATCCTGAGCTCC	20	chr03	-	34275140	34275230	ggtatggaacaatccttgAAGCTCAGGAGGGATAGCGCCtcgaaatcaaactaggCGCTATCTATCCTGAGCTCCatggtttgttcttacc	Yes	-51.2	1.2	34	161	129	201	429	570	57.1565	196.029	104.444	227.012	473.317	268.117	middle
86	162	osa-miR393a	TCCAAAGGGATCGCATTGATC	21	chr04	-	34931876	34932007	tcggcctgaggaaactagtggaggacTCCAAAGGGATCGCATTGATCtggctagctatctcgatcgatcgcctcatcgatcgacgacgacgtgcgtgatcgaTCAGTGCAATCCCTTTGGAATtttcctctt	Yes	-58.2	0.9	426	673	662	569.5	499.5	1311.5	716.137	819.427	535.983	643.201	551.1	616.904	high
86	163	osa-miR393b-3p	TCAGTGCAATCCCTTTGGAAT	21	chr04	-	34931876	34932007	tcggcctgaggaaactagtggaggacTCCAAAGGGATCGCATTGATCtggctagctatctcgatcgatcgcctcatcgatcgacgacgacgtgcgtgatcgaTCAGTGCAATCCCTTTGGAATtttcctctt	Yes	-58.2	0.9	355	550	563	495	454	989	596.781	669.665	455.828	559.06	500.9	465.206	middle
87	164	osa-miR393a	TCCAAAGGGATCGCATTGATC	21	chr01	-	2309149	2309263	tggggaagcaTCCAAAGGGATCGCATTGATCcttcatcgctctcgctcgcttccatggcggtcgtcgtctacaagcagcttgacggATCATGCGATCCTTTTGGAGGcttcctct	Yes	-61.6	1	426	673	662	569.5	499.5	1311.5	716.137	819.427	535.983	643.201	551.1	616.904	high
87	165	osa-MIR393a-p3	ATCATGCGATCCTTTTGGAGG	21	chr01	-	2309149	2309263	tggggaagcaTCCAAAGGGATCGCATTGATCcttcatcgctctcgctcgcttccatggcggtcgtcgtctacaagcagcttgacggATCATGCGATCCTTTTGGAGGcttcctct	New	-61.6	1	0	6	7	0	0	9	0	7.30544	5.66749	0	0	4.23342	low
88	166	osa-miR394	TTGGCATTCTGTCCACCTCC	20	chr02	+	27148154	27148263	tactgagagttctTTGGCATTCTGTCCACCTCCttgtcgaatcctcagagacagaaatctcatatctgttgatcttggAGGTGGGCATACTGCCAATGGagctgtgtagg	Yes	-45.1	0.9	846	1199	1368	1278	1941	2704	1422.19	1459.87	1107.59	1443.39	2141.51	1271.91	high
88	167	osa-MIR394-p3	AGGTGGGCATACTGCCAATGG	21	chr02	+	27148154	27148263	tactgagagttctTTGGCATTCTGTCCACCTCCttgtcgaatcctcagagacagaaatctcatatctgttgatcttggAGGTGGGCATACTGCCAATGGagctgtgtagg	New	-45.1	0.9	0	0	7	0	0	0	0	0	5.66749	0	0	0	low
89	168	osa-miR395b_L-1R-1	TGAAGTGTTTGGGGGAACT	19	chr04	-	31805334	31805419	gagtccctaggagttcctttcaagcactttacgacacactgtattgagagttgtcgTGAAGTGTTTGGGGGAACTcttagtgtcgc	Diff	-42.4	1	5.0625	3.625	4.0625	74.8125	19.1875	38.25	8.51043	4.4137	3.28917	84.4942	21.1696	17.9921	middle
90	169	osa-MIR395r-p5	GTTCCCTTCAACCACTTCACG	21	chr04	+	32622811	32622878	gaGTTCCCTTCAACCACTTCACGtggcactattttaggacctactatgTGAAGTGTTTGGGGGAACTc	New	-32.3	1	0	0	0	3	0	3	0	0	0	3.38824	0	1.41114	low
90	170	osa-miR395b_L-1R-1	TGAAGTGTTTGGGGGAACT	19	chr04	+	32622811	32622878	gaGTTCCCTTCAACCACTTCACGtggcactattttaggacctactatgTGAAGTGTTTGGGGGAACTc	Diff	-32.3	1	5.0625	3.625	4.0625	74.8125	19.1875	38.25	8.51043	4.4137	3.28917	84.4942	21.1696	17.9921	middle
91	171	osa-MIR395q-p5	GTTCCCTTCAAGCACTTCACA	21	chr04	+	32622668	32622735	gaGTTCCCTTCAAGCACTTCACAtgacactatttcaatgtctattatgTGAAGTGTTTGGGGGAACTc	New	-36	1.3	0	0	0	17	0	9	0	0	0	19.2	0	4.23342	middle
91	172	osa-miR395b_L-1R-1	TGAAGTGTTTGGGGGAACT	19	chr04	+	32622668	32622735	gaGTTCCCTTCAAGCACTTCACAtgacactatttcaatgtctattatgTGAAGTGTTTGGGGGAACTc	Diff	-36	1.3	5.0625	3.625	4.0625	74.8125	19.1875	38.25	8.51043	4.4137	3.28917	84.4942	21.1696	17.9921	middle
92	173	osa-MIR395n-p5	GTTCCCTTCAAGCACTTCACG	21	chr04	+	32622243	32622308	gaGTTCCCTTCAAGCACTTCACGacgcactatttagagagttgttgTGAAGTGTTTGGGGGAACTc	New	-39.6	1.3	0	0	0	14	2	16.75	0	0	0	15.8118	2.20661	7.87887	middle
92	174	osa-miR395b_L-1R-1	TGAAGTGTTTGGGGGAACT	19	chr04	+	32622243	32622308	gaGTTCCCTTCAAGCACTTCACGacgcactatttagagagttgttgTGAAGTGTTTGGGGGAACTc	Diff	-39.6	1.3	5.0625	3.625	4.0625	74.8125	19.1875	38.25	8.51043	4.4137	3.28917	84.4942	21.1696	17.9921	middle
93	175	osa-MIR395p-p5	GTTCCCTTCAAGCACTTCACG	21	chr04	+	32622525	32622592	gaGTTCCCTTCAAGCACTTCACGtggcactatttcaatgcgtaccgtgTGAAGTGTTTGGGGGAACTc	New	-37.1	1.1	0	0	0	14	2	16.75	0	0	0	15.8118	2.20661	7.87887	middle
93	176	osa-miR395b_L-1R-1	TGAAGTGTTTGGGGGAACT	19	chr04	+	32622525	32622592	gaGTTCCCTTCAAGCACTTCACGtggcactatttcaatgcgtaccgtgTGAAGTGTTTGGGGGAACTc	Diff	-37.1	1.1	5.0625	3.625	4.0625	74.8125	19.1875	38.25	8.51043	4.4137	3.28917	84.4942	21.1696	17.9921	middle
94	177	osa-MIR395m-p5	GTTCTCCTCAAATCACTTCAGT	22	chr04	+	32621993	32622112	gaGTTCTCCTCAAATCACTTCAGTagatagctagctaggcttcattgcattacactgttacaaaactgtgagcatggggccaaaagctagttgtatatagTGAAGTGTTTGGGGGAACTc	New	-56.5	1.1	0	0	0	47	11	22	0	0	0	53.0824	12.1363	10.3484	middle
94	178	osa-miR395b_L-1R-1	TGAAGTGTTTGGGGGAACT	19	chr04	+	32621993	32622112	gaGTTCTCCTCAAATCACTTCAGTagatagctagctaggcttcattgcattacactgttacaaaactgtgagcatggggccaaaagctagttgtatatagTGAAGTGTTTGGGGGAACTc	Diff	-56.5	1.1	5.0625	3.625	4.0625	74.8125	19.1875	38.25	8.51043	4.4137	3.28917	84.4942	21.1696	17.9921	middle
95	179	osa-MIR395l-p5	CGTTCCTTCCAAGCACTTCACA	22	chr08	+	3299997	3300090	gCGTTCCTTCCAAGCACTTCACAcagagcttttatttctctcacatcgattgagaacttaattagaagcttttgTGAAGTGTTTGGGGGAACTc	New	-44.7	1.1	12	0	6	47	27	38	20.1729	0	4.85785	53.0824	29.7892	17.8745	middle
95	180	osa-miR395b_L-1R-1	TGAAGTGTTTGGGGGAACT	19	chr08	+	3299997	3300090	gCGTTCCTTCCAAGCACTTCACAcagagcttttatttctctcacatcgattgagaacttaattagaagcttttgTGAAGTGTTTGGGGGAACTc	Diff	-44.7	1.1	5.0625	3.625	4.0625	74.8125	19.1875	38.25	8.51043	4.4137	3.28917	84.4942	21.1696	17.9921	middle
96	181	osa-MIR395s-p5	GTTCCCTTCAAGCACTTCACG	21	chr04	+	32622943	32623028	gtatcaccgtgaGTTCCCTTCAAGCACTTCACGtggcactatttcaatgcctattgTGAAGTGTTTGGGGGAACTctcgatgttcc	New	-41.4	1	0	0	0	14	2	16.75	0	0	0	15.8118	2.20661	7.87887	middle
96	182	osa-miR395b_L-1R-1	TGAAGTGTTTGGGGGAACT	19	chr04	+	32622943	32623028	gtatcaccgtgaGTTCCCTTCAAGCACTTCACGtggcactatttcaatgcctattgTGAAGTGTTTGGGGGAACTctcgatgttcc	Diff	-41.4	1	5.0625	3.625	4.0625	74.8125	19.1875	38.25	8.51043	4.4137	3.28917	84.4942	21.1696	17.9921	middle
97	183	osa-MIR395g-p5	GTTCCCTTCGAACACTTCACG	21	chr04	-	31804633	31804718	gtatcaccgtgaGTTCCCTTCGAACACTTCACGtggcactatttcaatgcctattgTGAAGTGTTTGGGGGAACTctcgatgtcat	New	-41.1	1	0	0	0	8	0	0	0	0	0	9.03531	0	0	low
97	184	osa-miR395b_L-1R-1	TGAAGTGTTTGGGGGAACT	19	chr04	-	31804633	31804718	gtatcaccgtgaGTTCCCTTCGAACACTTCACGtggcactatttcaatgcctattgTGAAGTGTTTGGGGGAACTctcgatgtcat	Diff	-41.1	1	5.0625	3.625	4.0625	74.8125	19.1875	38.25	8.51043	4.4137	3.28917	84.4942	21.1696	17.9921	middle
98	185	osa-MIR395e-p5	GTTCCCTTCAACCACTTCACG	21	chr04	-	31804912	31804999	gtattatcgagaGTTCCCTTCAACCACTTCACGtggcactgtttcaaggcctattgtgTGAAGTGTTTGGGGGAACTctcgatatcac	New	-45.5	1.1	0	0	0	3	0	3	0	0	0	3.38824	0	1.41114	low
98	186	osa-miR395b_L-1R-1	TGAAGTGTTTGGGGGAACT	19	chr04	-	31804912	31804999	gtattatcgagaGTTCCCTTCAACCACTTCACGtggcactgtttcaaggcctattgtgTGAAGTGTTTGGGGGAACTctcgatatcac	Diff	-45.5	1.1	5.0625	3.625	4.0625	74.8125	19.1875	38.25	8.51043	4.4137	3.28917	84.4942	21.1696	17.9921	middle
99	187	osa-MIR395d-p5	GTTCCCTTCAAGCACTTCACG	21	chr04	-	31805055	31805142	gtattgtcgtgaGTTCCCTTCAAGCACTTCACGtggcactatctcaatgcctactatgTGAAGTGTTTGGGGGAACTctcgatatcac	New	-45.7	1.1	0	0	0	14	2	16.75	0	0	0	15.8118	2.20661	7.87887	middle
99	188	osa-miR395b_L-1R-1	TGAAGTGTTTGGGGGAACT	19	chr04	-	31805055	31805142	gtattgtcgtgaGTTCCCTTCAAGCACTTCACGtggcactatctcaatgcctactatgTGAAGTGTTTGGGGGAACTctcgatatcac	Diff	-45.7	1.1	5.0625	3.625	4.0625	74.8125	19.1875	38.25	8.51043	4.4137	3.28917	84.4942	21.1696	17.9921	middle
100	189	osa-MIR395j-p5	GTTCCTTGCAAGCACTTCACA	21	chr08	+	3299479	3299590	gtgttcccaagaGTTCCTTGCAAGCACTTCACAtagaacttctgttactctcatgtaacattgggaacttgagaagctactgTGAAGTGTTTGGGGGAACTctaggtggcac	New	-50.3	1	0	0	3.5	45.5	14.5	38	0	0	2.83375	51.3883	15.9979	17.8745	middle
100	190	osa-miR395b_L-1R-1	TGAAGTGTTTGGGGGAACT	19	chr08	+	3299479	3299590	gtgttcccaagaGTTCCTTGCAAGCACTTCACAtagaacttctgttactctcatgtaacattgggaacttgagaagctactgTGAAGTGTTTGGGGGAACTctaggtggcac	Diff	-50.3	1	5.0625	3.625	4.0625	74.8125	19.1875	38.25	8.51043	4.4137	3.28917	84.4942	21.1696	17.9921	middle
101	191	osa-MIR395i-p5	GTTCTCTTCAAGCACTTCACG	21	chr08	+	3299319	3299417	gttttaccgggaGTTCTCTTCAAGCACTTCACGtagagctttctattgacatggagctttagaacaatgTGAAGTGTTTGGGGGAACTcttggtaccaa	New	-45.9	1.1	0	0	0	32	22	15	0	0	0	36.1412	24.2727	7.05571	middle
101	192	osa-miR395b_L-1R-1	TGAAGTGTTTGGGGGAACT	19	chr08	+	3299319	3299417	gttttaccgggaGTTCTCTTCAAGCACTTCACGtagagctttctattgacatggagctttagaacaatgTGAAGTGTTTGGGGGAACTcttggtaccaa	Diff	-45.9	1.1	5.0625	3.625	4.0625	74.8125	19.1875	38.25	8.51043	4.4137	3.28917	84.4942	21.1696	17.9921	middle
102	193	osa-MIR395k-p5	GTTTCCTTCAAGCACTTCACG	21	chr08	+	3299652	3299750	gttttatcgggaGTTTCCTTCAAGCACTTCACGtagagctttctattgatatggagctttggaacaatgTGAAGTGTTTGGGGGAACTcttgataccaa	New	-44.8	1.1	0	0	5	61	10	10	0	0	4.04821	68.8942	11.033	4.7038	middle
102	194	osa-miR395b_L-1R-1	TGAAGTGTTTGGGGGAACT	19	chr08	+	3299652	3299750	gttttatcgggaGTTTCCTTCAAGCACTTCACGtagagctttctattgatatggagctttggaacaatgTGAAGTGTTTGGGGGAACTcttgataccaa	Diff	-44.8	1.1	5.0625	3.625	4.0625	74.8125	19.1875	38.25	8.51043	4.4137	3.28917	84.4942	21.1696	17.9921	middle
103	195	osa-MIR395y-p5	GTTCCTTGCAAGCACTTCACA	21	chr08	+	3299815	3299924	tggccccaggaGTTCCTTGCAAGCACTTCACAtagaacttcagttactctcatacaacattgtgattttgagaagctattgTGAAGTGTTTGGGGGAACTctcggtgcca	New	-47	0.9	0	0	3.5	45.5	14.5	38	0	0	2.83375	51.3883	15.9979	17.8745	middle
103	196	osa-miR395b_L-1R-1	TGAAGTGTTTGGGGGAACT	19	chr08	+	3299815	3299924	tggccccaggaGTTCCTTGCAAGCACTTCACAtagaacttcagttactctcatacaacattgtgattttgagaagctattgTGAAGTGTTTGGGGGAACTctcggtgcca	Diff	-47	0.9	5.0625	3.625	4.0625	74.8125	19.1875	38.25	8.51043	4.4137	3.28917	84.4942	21.1696	17.9921	middle
104	197	osa-MIR395f-p5	GTTCCCTTCAATCACTTCACA	21	chr04	-	31804774	31804855	ttatcgcggGTTCCCTTCAATCACTTCACAtggtactatttcaaggcctactatgtgaattgtttgggggaactctcgatgt	New	-36	1	0	0	0	11	0	9	0	0	0	12.4235	0	4.23342	middle
105	198	osa-MIR395a-p5	AGTTCTCCTCAATCCACTTCAGT	23	chr04	-	31805494	31805635	ttgtccactggAGTTCTCCTCAATCCACTTCAGTagatagctatggctaggcctcattgcattgcactgttacataactgtgatcatggggccaaaagctagctatgtatagTGAAGTGCTTGGGGGAACTCcagttgacac	New	-69.2	1	0	0	5	9	8	7	0	0	4.04821	10.1647	8.82643	3.29266	middle
105	199	osa-miR395a_L-1	TGAAGTGCTTGGGGGAACTC	20	chr04	-	31805494	31805635	ttgtccactggAGTTCTCCTCAATCCACTTCAGTagatagctatggctaggcctcattgcattgcactgttacataactgtgatcatggggccaaaagctagctatgtatagTGAAGTGCTTGGGGGAACTCcagttgacac	Diff	-69.2	1	5	0	0	19	0	9	8.40536	0	0	21.4589	0	4.23342	middle
106	200	osa-MIR395h-p5	GTTTCCTCAACACACTTCACA	21	chr08	+	3299144	3299255	ttgttacctggaGTTTCCTCAACACACTTCACAtctgctaggccctattacaattgcgcaatgtggagtctgcaattggtagTGAAGTGTTTGGGGGAACTctaggtggcac	New	-54.7	1	0	0	0	35	11	7	0	0	0	39.5295	12.1363	3.29266	middle
106	201	osa-miR395b_L-1R-1	TGAAGTGTTTGGGGGAACT	19	chr08	+	3299144	3299255	ttgttacctggaGTTTCCTCAACACACTTCACAtctgctaggccctattacaattgcgcaatgtggagtctgcaattggtagTGAAGTGTTTGGGGGAACTctaggtggcac	Diff	-54.7	1	5.0625	3.625	4.0625	74.8125	19.1875	38.25	8.51043	4.4137	3.28917	84.4942	21.1696	17.9921	middle
107	202	osa-miR396d_R-2	TCCACAGGCTTTCTTGAAC	19	chr02	+	32841661	32841801	agggcgccggggaggaggtggtggtggtggtgggggcgacgccggcggaggtgttcgacgcggcggaggtggcggaggaggacggcggcggcggcgtggccaaggacattTCCACAGGCTTTCTTGAACggttcttgccac	Diff	-61.7	0.6	337.533	318.333	390.933	291.8	306.333	675.733	567.418	387.594	316.516	329.563	337.979	317.852	middle
108	203	osa-miR396a-5p_R-1	TTCCACAGCTTTCTTGAACT	20	chr02	+	34280384	34280537	ctttgtgatcTTCCACAGCTTTCTTGAACTgcacgcatgatgaataatccctttggttaattgtgatctggtctctgagagatcgtagttagactcgatcggttgcattggcatcagagagagcaGTTCAATAAAGCTGTGGGAAAttgcagag	Diff	-63.4	0.9	228.667	278.667	441.833	446.333	663.5	1045.33	384.405	339.297	357.727	504.095	732.042	491.704	high
108	204	osa-miR396a-3p_R+1	GTTCAATAAAGCTGTGGGAAA	21	chr02	+	34280384	34280537	ctttgtgatcTTCCACAGCTTTCTTGAACTgcacgcatgatgaataatccctttggttaattgtgatctggtctctgagagatcgtagttagactcgatcggttgcattggcatcagagagagcaGTTCAATAAAGCTGTGGGAAAttgcagag	Diff	-63.4	0.9	12.5	5.5	18	32.5	31.5	79.5	21.0134	6.69665	14.5735	36.7059	34.7541	37.3952	middle
109	205	osa-miR396a-5p_R-1	TTCCACAGCTTTCTTGAACT	20	chr06	+	3669649	3669764	ctttgtggtcTTCCACAGCTTTCTTGAACTgcatctttgagagagattagcatccctatgtgtggattttgcttgcacgagtgtgcaGTTCAATAAAGCTGTGGGAAAttacagag	Diff	-50.6	1	228.667	278.667	441.833	446.333	663.5	1045.33	384.405	339.297	357.727	504.095	732.042	491.704	high
109	206	osa-miR396a-3p_R+1	GTTCAATAAAGCTGTGGGAAA	21	chr06	+	3669649	3669764	ctttgtggtcTTCCACAGCTTTCTTGAACTgcatctttgagagagattagcatccctatgtgtggattttgcttgcacgagtgtgcaGTTCAATAAAGCTGTGGGAAAttacagag	Diff	-50.6	1	12.5	5.5	18	32.5	31.5	79.5	21.0134	6.69665	14.5735	36.7059	34.7541	37.3952	middle
110	207	osa-miR396e-5p	TCCACAGGCTTTCTTGAACTG	21	chr02	-	35636546	35636721	gccatgctcTCCACAGGCTTTCTTGAACTGtgaactcgtgtgtgcatgctcctcatatattgttctagatcccatgcatgatgcatatcgatcgatctgatctgaattaggtcatcgatgcgcatctggatccccatctTGTTGATAGTTCAAGAAAGTCcttggaaaacatggtg	Yes	-69.2	0.9	26555.7	35003.5	34724.1	40113.3	44823.5	92284.4	44642.1	42619.3	28114.1	45304.5	49453.9	43408.8	high
110	208	osa-MIR396f-p3	TGTTGATAGTTCAAGAAAGTC	21	chr02	-	35636546	35636721	gccatgctcTCCACAGGCTTTCTTGAACTGtgaactcgtgtgtgcatgctcctcatatattgttctagatcccatgcatgatgcatatcgatcgatctgatctgaattaggtcatcgatgcgcatctggatccccatctTGTTGATAGTTCAAGAAAGTCcttggaaaacatggtg	New	-69.2	0.9	8	18	16	31	8	42	13.4486	21.9163	12.9543	35.0118	8.82643	19.756	middle
111	209	osa-miR396e-5p	TCCACAGGCTTTCTTGAACTG	21	chr04	+	34436820	34437003	gcgggcatgcttTCCACAGGCTTTCTTGAACTGtgaactcgtgggggtgtatgtgctcatgttgggattgtggtcggtggcctccaattctctgaaaagaaagctgaattgtcgagctccccgttctgtctttggtcgtctctaccTGTTGATGGTTCAAGAAAGCCcatggaaaccatgccgc	Yes	-73.7	0.8	26555.7	35003.5	34724.1	40113.3	44823.5	92284.4	44642.1	42619.3	28114.1	45304.5	49453.9	43408.8	high
111	210	osa-MIR396e-p3	TGTTGATGGTTCAAGAAAGCC	21	chr04	+	34436820	34437003	gcgggcatgcttTCCACAGGCTTTCTTGAACTGtgaactcgtgggggtgtatgtgctcatgttgggattgtggtcggtggcctccaattctctgaaaagaaagctgaattgtcgagctccccgttctgtctttggtcgtctctaccTGTTGATGGTTCAAGAAAGCCcatggaaaccatgccgc	New	-73.7	0.8	0	17	10	13	7	37	0	20.6987	8.09642	14.6824	7.72312	17.4041	middle
112	211	osa-miR396d_R-2	TCCACAGGCTTTCTTGAAC	19	chr06	-	5300630	5300810	ggcgacgtcgaggcgtggaaggagtcgaggtggagctggagaggagcgccggcgccggcgccgtagctgggcgcgtcggcgtcgtgcggcggcggcgagatggagagcgcggacgggcggtagacggcggcggcggcggggggcggcattTCCACAGGCTTTCTTGAACggttcttgccgc	Diff	-80.2	0.6	337.533	318.333	390.933	291.8	306.333	675.733	567.418	387.594	316.516	329.563	337.979	317.852	middle
113	212	osa-miR396d_R-2	TCCACAGGCTTTCTTGAAC	19	chr04	+	30320096	30320216	tacagcgagtggttctggaaggcggtggaggtgacggcggcggccggcgccgtggcggggggctgcgagtggggggcgacgagctgcgctTCCACAGGCTTTCTTGAACggttgcggccgc	Diff	-58.3	0.7	337.533	318.333	390.933	291.8	306.333	675.733	567.418	387.594	316.516	329.563	337.979	317.852	middle
114	213	osa-miR396c-5p	TTCCACAGCTTTCTTGAACTT	21	chr02	-	34287873	34288013	tgccatgcctTTCCACAGCTTTCTTGAACTTctcttgtgcctcactcactttcattactggagagatatgcatcatcagtggaagcttatagggagaggagtgcaagaagagGGTCAAGAAAGCTGTGGGAAGaaatggca	Yes	-68	1	1525.67	1815.67	2384.33	3187.33	2436	6368.33	2564.76	2210.71	1930.46	3599.82	2687.65	2995.54	high
114	214	osa-miR396c-3p	GGTCAAGAAAGCTGTGGGAAG	21	chr02	-	34287873	34288013	tgccatgcctTTCCACAGCTTTCTTGAACTTctcttgtgcctcactcactttcattactggagagatatgcatcatcagtggaagcttatagggagaggagtgcaagaagagGGTCAAGAAAGCTGTGGGAAGaaatggca	Yes	-68	1	60	117	269	214	109	572	100.864	142.456	217.794	241.694	120.26	269.058	middle
115	215	osa-MIR397b-p5	TTGAGTGCAGCGTTGATGAACC	22	chr02	-	3280781	3280898	agggaaggcattaTTGAGTGCAGCGTTGATGAACCtgccggccggctaaattaattagcaagaaagtctgaaactggctcaaaggTTCACCAGCACTGCACCCAATCacgcctttgct	New	-48.3	0.8	400	688.5	530	1595	631	2123.5	672.429	838.299	429.11	1801.41	696.184	998.853	high
115	216	osa-MIR397b-p3	TTCACCAGCACTGCACCCAATC	22	chr02	-	3280781	3280898	agggaaggcattaTTGAGTGCAGCGTTGATGAACCtgccggccggctaaattaattagcaagaaagtctgaaactggctcaaaggTTCACCAGCACTGCACCCAATCacgcctttgct	New	-48.3	0.8	38	89	72	327	126	401	63.8807	108.364	58.2942	369.318	139.016	188.623	middle
116	217	osa-MIR397a-p5	TTGAGTGCAGCGTTGATGAAC	21	chr06	+	28489785	28489898	atcaaatgcatcaTTGAGTGCAGCGTTGATGAACaacggtaaccggtccatgttgatgcgcatttggccggtgatctgatcatcatcagcgcttcactcaatcatgcgtttggc	New	-58	1.1	19	24.5	26	113	38	104.5	31.9404	29.8305	21.0507	127.624	41.9255	49.1548	middle
117	218	osa-MIR398b-p5	GGGGCGAGCTGGGAACACACG	21	chr07	-	14598617	14598704	ggagttcctacaGGGGCGAGCTGGGAACACACGgtgatgaggcggtctggtctttcgTGTGTTCTCAGGTCGCCCCTGccgggactct	New	-61.3	1.1	27	31	30	123	18	73	45.389	37.7448	24.2892	138.918	19.8595	34.3378	middle
117	219	osa-miR398b	TGTGTTCTCAGGTCGCCCCTG	21	chr07	-	14598617	14598704	ggagttcctacaGGGGCGAGCTGGGAACACACGgtgatgaggcggtctggtctttcgTGTGTTCTCAGGTCGCCCCTGccgggactct	Yes	-61.3	1.1	0	0	0	0	0	6	0	0	0	0	0	2.82228	low
118	220	osa-MIR399d-p5	ACAGTAGTAGGCAGCTCTCC	20	chr06	+	1561789	1562074	aagACAGTAGTAGGCAGCTCTCCtctggcaggtgcattctaggtgattttgtaattgtatatgcatccaaggtatatacagtccggccatggtgctacattgcaatcatccatatgtgattgcattgtgtatatatatacatggtggcctttgatagaccatcatatatcggttggttatgtgcatgtatgtatataccagctgctactagctttgatcgatcgccatgtagcgattgaattcaccaaaacggccTGCCAAAGGAGAGTTGCCCTGcgactgtctt	New	-122.2	1	0	12	7	14	14	35	0	14.6109	5.66749	15.8118	15.4462	16.4633	middle
118	221	osa-miR399d	TGCCAAAGGAGAGTTGCCCTG	21	chr06	+	1561789	1562074	aagACAGTAGTAGGCAGCTCTCCtctggcaggtgcattctaggtgattttgtaattgtatatgcatccaaggtatatacagtccggccatggtgctacattgcaatcatccatatgtgattgcattgtgtatatatatacatggtggcctttgatagaccatcatatatcggttggttatgtgcatgtatgtatataccagctgctactagctttgatcgatcgccatgtagcgattgaattcaccaaaacggccTGCCAAAGGAGAGTTGCCCTGcgactgtctt	Yes	-122.2	1	5	0	12.5	59	33.5	80	8.40536	0	10.1205	66.6354	36.9607	37.6304	middle
119	222	osa-miR399k	TGCCAAAGGAAATTTGCCCCG	21	chr05	+	26311253	26311358	agctgcattgctgggcaagttgtcctttggcagatgttgcagttcatcatcgatgcctgggggttaccagactacTGCCAAAGGAAATTTGCCCCGgaattcatct	Yes	-40.7	0.8	0	0	0	0	0	6	0	0	0	0	0	2.82228	low
120	223	osa-miR399j_R-1	TGCCAAAGGAGAGTTGCCCT	20	chr04	+	28873121	28873226	agtccagtttcagggctcctctctcttggcagggagcatgtgaagtcttttgtagctcactcattttcagccctcTGCCAAAGGAGAGTTGCCCTaaaactggact	Diff	-55.6	1.1	0	0	4.5	19	17.5	30	0	0	3.64339	21.4589	19.3078	14.1114	middle
121	224	osa-miR399a	TGCCAAAGGAGAATTGCCCTG	21	chr05	-	26305938	26306047	cggcgaattacagggcggtttctcctttggcacgtacggaggcaaggcatgcggtgaaaaatctctagctagccatgcgTGCCAAAGGAGAATTGCCCTGcgattcacca	Yes	-58.7	1	0	2.66667	2	4	3	10.3333	0	3.24686	1.61928	4.51765	3.30991	4.8606	low
122	225	osa-miR399a	TGCCAAAGGAGAATTGCCCTG	21	chr01	+	30478636	30478784	ctgtgaattacagggcagttcacctttggcacaagggcaagcagtagaaaccatgcgtgcttgctagagctggaaatgatgctggtagcattgcatggttcagggatcacagatctcgTGCCAAAGGAGAATTGCCCTGcgattttgtc	Yes	-68.3	0.9	0	2.66667	2	4	3	10.3333	0	3.24686	1.61928	4.51765	3.30991	4.8606	low
123	226	osa-miR399a	TGCCAAAGGAGAATTGCCCTG	21	chr02	-	7664026	7664122	gtgagaatcacagtgcgattctcctctggcatggcatgagaggcctaaaaaagagacgcactgccgTGCCAAAGGAGAATTGCCCTGccattcagaa	Yes	-43.5	0.9	0	2.66667	2	4	3	10.3333	0	3.24686	1.61928	4.51765	3.30991	4.8606	low
124	227	osa-miR408-5p	CAGGGATGAGGCAGAGCATGG	21	chr01	+	12301661	12301873	gggagttctgtgattggagaggagaggagaCAGGGATGAGGCAGAGCATGGgatggggctatcaacagatgtagattattccttgcacaagagatgatgatgagctgtgaatgagttctgagagatggctggtgttgttgttgctccctcccCTGCACTGCCTCTTCCCTGGCtcccctgcacacctctctctctctctctctctctctgtgt	Yes	-88.1	0.8	28	41	34	130	19	65	47.07	49.9205	27.5278	146.824	20.9628	30.5747	middle
124	228	osa-miR408-3p	CTGCACTGCCTCTTCCCTGGC	21	chr01	+	12301661	12301873	gggagttctgtgattggagaggagaggagaCAGGGATGAGGCAGAGCATGGgatggggctatcaacagatgtagattattccttgcacaagagatgatgatgagctgtgaatgagttctgagagatggctggtgttgttgttgctccctcccCTGCACTGCCTCTTCCCTGGCtcccctgcacacctctctctctctctctctctctctgtgt	Yes	-88.1	0.8	47	75	66	170	78	237	79.0104	91.318	53.4363	192	86.0577	111.48	middle
125	229	osa-miR435	TTATCCGGTATTGGAGTTGA	20	chr03	+	18209450	18209581	ttccaccttcccaaaaactccccagcagacctggagcgaaaattgccttgaattagcttcagacctatagtgtcgttgatagtttagggacatgttTTATCCGGTATTGGAGTTGAgggatgaaaattggac	Yes	-37.4	0.6	32	59	73	39	30	85	53.7943	71.8368	59.1038	44.0471	33.0991	39.9823	middle
126	230	osa-MIR437-p5	CAAAATTCTTTTACTTTGACC	21	chr02	-	17050336	17050548	ccctctgtttcatattgtattgtgttttagttttgttgtaagtCAAAATTCTTTTACTTTGACCaagtttgtagtaaaataattaacatctaaaataccaaataaatacactattgagacatatttcttggttgatttttctataaacttggtcaaagttagAGAAGTTTGACTTAGGACAAAACTaaacaccttatgatatggaacagaggg	New	-94.1	1.5	0	0	8	0	0	8	0	0	6.47713	0	0	3.76304	low
126	231	osa-MIR437-p3	AGAAGTTTGACTTAGGACAAAACT	24	chr02	-	17050336	17050548	ccctctgtttcatattgtattgtgttttagttttgttgtaagtCAAAATTCTTTTACTTTGACCaagtttgtagtaaaataattaacatctaaaataccaaataaatacactattgagacatatttcttggttgatttttctataaacttggtcaaagttagAGAAGTTTGACTTAGGACAAAACTaaacaccttatgatatggaacagaggg	New	-94.1	1.5	17	23	42	28	36	84	28.5782	28.0042	34.0049	31.6236	39.7189	39.512	middle
127	232	osa-MIR439h-p5_1ss2TG	AGGTACCTGTCGAACTGTGGTTGT	24	chr06	-	1553119	1553217	accacctaccctgtcgaactcacgcagttcgacATGTACCTGTCGAACTGTGGTTGTTCGATAGGTATCcctgtcgaaccgcggttgttcgacagggtg	New	-60.9	1.1	6.75	9	14.75	2.25	10.5	12.25	11.3472	10.9582	11.9422	2.54118	11.5847	5.76216	middle
127	233	osa-MIR439h-p3	AACTGTGGTTGTTCGATAGGTATC	24	chr06	-	1553119	1553217	accacctaccctgtcgaactcacgcagttcgacATGTACCTGTCGAACTGTGGTTGTTCGATAGGTATCcctgtcgaaccgcggttgttcgacagggtg	New	-60.9	1.1	0	1.75	3.75	0	0	2.5	0	2.13075	3.03616	0	0	1.17595	low
128	234	osa-MIR439d-p5_1ss2TG	AGGTACCTGTCGAACTGTGGTTGT	24	chr03	+	13698311	13698408	ccacctaccctgtcgaactcacgtagttcgacATGTACCTGTCGAACTGTGGTTGTTCGATAGGTATCcctgtcgaaccgcggttgttcgatagggtg	New	-57.9	1.1	6.75	9	14.75	2.25	10.5	12.25	11.3472	10.9582	11.9422	2.54118	11.5847	5.76216	middle
128	235	osa-MIR439d-p3	AACTGTGGTTGTTCGATAGGTATC	24	chr03	+	13698311	13698408	ccacctaccctgtcgaactcacgtagttcgacATGTACCTGTCGAACTGTGGTTGTTCGATAGGTATCcctgtcgaaccgcggttgttcgatagggtg	New	-57.9	1.1	0	1.75	3.75	0	0	2.5	0	2.13075	3.03616	0	0	1.17595	low
129	236	osa-MIR439e-p5_1ss2TG	AGGTACCTGTCGAACTGTGGTTGT	24	chr09	+	16963022	16963119	ccacctaccctgtcgaactgacgcagttcgacATGTACCTGTCGAACTGTGGTTGTTCGATAGGTATCcctgtcgaaccgcggttgttcgacagggtg	New	-60.9	1.1	6.75	9	14.75	2.25	10.5	12.25	11.3472	10.9582	11.9422	2.54118	11.5847	5.76216	middle
129	237	osa-MIR439e-p3	AACTGTGGTTGTTCGATAGGTATC	24	chr09	+	16963022	16963119	ccacctaccctgtcgaactgacgcagttcgacATGTACCTGTCGAACTGTGGTTGTTCGATAGGTATCcctgtcgaaccgcggttgttcgacagggtg	New	-60.9	1.1	0	1.75	3.75	0	0	2.5	0	2.13075	3.03616	0	0	1.17595	low
130	238	osa-MIR439g-p5_1ss2TG	AGGTACCTGTCGAACTGTGGTTGT	24	chr08	+	3664228	3664315	tcctgtcgaactgacgcagttcgacATGTACCTGTCGAACTGTGGTTGTTCGATAGGTATCcctgtcgaaccgcggttgttcgacagg	New	-54.9	1.2	6.75	9	14.75	2.25	10.5	12.25	11.3472	10.9582	11.9422	2.54118	11.5847	5.76216	middle
130	239	osa-MIR439g-p3	AACTGTGGTTGTTCGATAGGTATC	24	chr08	+	3664228	3664315	tcctgtcgaactgacgcagttcgacATGTACCTGTCGAACTGTGGTTGTTCGATAGGTATCcctgtcgaaccgcggttgttcgacagg	New	-54.9	1.2	0	1.75	3.75	0	0	2.5	0	2.13075	3.03616	0	0	1.17595	low
131	240	osa-MIR439b-p5_1ss13GT	GGTTGTTCGATATGTACCCCTGTC	24	chr10	+	5572922	5572981	ttcctgtcgaattgtGGTTGTTCGATAGGTACCCCTGTCgaaccgcggttgttcgacagg	New	-32.1	1	0	0	0	0	0	6	0	0	0	0	0	2.82228	low
132	241	osa-MIR444e-p3_1ss4CG_2	GCAGCAACTGCATAACTTGCG	21	chr08	-	20885989	20886026	aaggcagtaagcttgagGCAGCAACTGCATAACTTGCG	New	-8.5	0.4	18	21	19	24	31	99.5	30.2593	25.569	15.3832	27.1059	34.2024	46.8029	middle
133	242	osa-MIR444e-p5	TAACCAGGGGCAATAAGCTAGA	22	chr08	+	20884710	20884798	acatttactagttcttcttgtaggttttgTAACCAGGGGCAATAAGCTAGAgGCAGCAACTGCATAACTTGCGagaaacttgtaagatt	New	-23.9	0.7	0	0	0	0	0	6	0	0	0	0	0	2.82228	low
133	243	osa-MIR444e-p3_1ss4CG_2	GCAGCAACTGCATAACTTGCG	21	chr08	+	20884710	20884798	acatttactagttcttcttgtaggttttgTAACCAGGGGCAATAAGCTAGAgGCAGCAACTGCATAACTTGCGagaaacttgtaagatt	New	-23.9	0.7	18	21	19	24	31	99.5	30.2593	25.569	15.3832	27.1059	34.2024	46.8029	middle
134	244	osa-MIR444d-p5	ATTACTTGCAAGAAAGGCACA	21	chr02	-	30463364	30463431	accaagcatgaggcaacaactgcATTACTTGCAAGAAAGGCACAagtaagacctctcacaagtaagac	New	-9.8	0.3	0	6	7	0	0	12	0	7.30544	5.66749	0	0	5.64456	low
135	245	osa-miR444f_R+3	TGCAGTTGTTGCCTCAAGCTTCCA	24					atggtggcaccaagcatgaggttacaactgcattacttgcaagggaatcacaagtcacaagaaacacatgttattacaatggataatcaatgggtcatcatactatgactttcttgcaagttgTGCAGTTGTTGCCTCAAGCTTgctgcctccg	Diff	-69.2	1	0	0	7	0	0	0	0	0	5.66749	0	0	0	low
136	246	osa-miR444d.3	TTGTGGCTTTCTTGCAAGTTG	21	chr02	-	30461212	30461265	attacTTGTGGCTTTCTTGCAAGTTGtgcagtTGCTGCCTCAAGCTTGCTGCCt	Yes	-16.2	0.6	9	83.5	74	96.5	84	151	15.1297	101.667	59.9135	108.988	92.6775	71.0274	middle
137	247	osa-MIR444b-p5_2	GCTTGTGGCAGCAACTGCACA	21	chr02	-	22303706	22303751	caaGCTTGTGGCAGCAACTGCACATCTTGCAAGAAAATCTTTAGGt	New	-7.9	0.4	7	36	37	27.5	23.5	76	11.7675	43.8326	29.9567	31.0589	25.9276	35.7489	middle
137	248	osa-MIR444b-p3_2	TCTTGCAAGAAAATCTTTAGG	21	chr02	-	22303706	22303751	caaGCTTGTGGCAGCAACTGCACATCTTGCAAGAAAATCTTTAGGt	New	-7.9	0.4	0	0	5	0	8	15	0	0	4.04821	0	8.82643	7.05571	low
138	249	osa-MIR444a-p5	CAAGTTATGCAGTTGCTGCCT	21	chr08	+	20886008	20886043	CAAGTTATGCAGTTGCTGCCTCAAGCTTACTGCCtt	New	-10.1	0.6	256.5	646.5	866	652	959.5	1883.5	431.195	787.161	701.15	736.378	1058.62	885.961	high
139	250	osa-MIR444a-p5	CAAGTTATGCAGTTGCTGCCT	21	chr08	+	20899261	20899296	CAAGTTATGCAGTTGCTGCCTCAAGCTTGCTGCctc	New	-10.4	0.5	256.5	646.5	866	652	959.5	1883.5	431.195	787.161	701.15	736.378	1058.62	885.961	high
140	251	osa-MIR444e-p5_1ss21TA	CAAGTTATGCAGTTGCTGCCA	21	chr08	-	20884760	20884795	CAAGTTATGCAGTTGCTGCCTctagcttattgcccc	New	-7.4	0.4	14	56	80.5	31.5	38.5	99	23.535	68.1841	65.1762	35.5765	42.4772	46.5677	middle
141	252	osa-MIR444f-p5	CACCAAGCATGAGGTTACAAC	21	chr06	+	8940380	8940416	CACCAAGCATGAGGTTACAACTGCATTACTTGcaagg	New	-5.1	0.3	0	0	0	0	0	8	0	0	0	0	0	3.76304	low
141	253	osa-MIR444f-p3_1	AGGTTACAACTGCATTACTTG	21	chr06	+	8940380	8940416	CACCAAGCATGAGGTTACAACTGCATTACTTGcaagg	New	-5.1	0.3	0	0	0	9	0	17	0	0	0	10.1647	0	7.99647	middle
142	254	osa-miR444d.3_R-2	TTGTGGCTTTCTTGCAAGT	19	chr05	-	5874637	5874697	cacgcaaggttccataagttggtgtaaatgcagagccaatgtTTGTGGCTTTCTTGCAAGG	Diff	-18.7	0.7	0	2.5	5	6.5	4	8	0	3.04393	4.04821	7.34119	4.41321	3.76304	low
143	255	osa-MIR444c-p3_2	CGGCAAGCTAGAGACAGCAAC	21	chr04	-	23053564	23053645	ccagctgactaattcttcctttgccttctctgctagttgctgcaagtggaggCGGCAAGCTAGAGACAGCAACtgcatatct	New	-24.9	0.6	3219	4542.5	6057	5682	4274	12273.5	5411.37	5530.82	4904	6417.33	4715.52	5773.21	high
144	256	osa-MIR444b-p5_2	GCTTGTGGCAGCAACTGCACA	21	chr02	+	30461191	30461227	gcagcaaGCTTGAGGCAGCAACTGCACAacttgcaag	New	-12.4	0.6	7	36	37	27.5	23.5	76	11.7675	43.8326	29.9567	31.0589	25.9276	35.7489	middle
145	257	osa-MIR444e-p3_1ss4CG_1	GCAGCAACTGCATAACTTG	19	chr08	-	20899247	20899283	gcagcaagcttgagGCAGCAACTGCATAACTTGcaag	New	-10	0.5	18	21	19	24	31	99.5	30.2593	25.569	15.3832	27.1059	34.2024	46.8029	middle
146	258	osa-MIR444b-p3_1	GCTTGTGGCAGCAACTGCA	19	chr03	-	16685612	16685750	ggctgcttcttctagctcgaccctcttggtattggttgtaagccatcgacgggggctcaccatccactactacaaaaatcgtttttctgtatgagggggtcggtaggttccatgcgggccGCTTGTGGCAGCACCTGCA	New	-45.9	0.6	0	0	5	0	8	15	0	0	4.04821	0	8.82643	7.05571	low
147	259	osa-MIR444f-p3_2	TTGCCTCAAGCTTGCTGCCTC	21	chr10	-	11815797	11815959	taaggagaaatcaattcacttctatttttagatcttggggtgccattaacttagatcatgcttgtggaagactaggctcttagTTGCCTCAAACTTGCTGCCTCggtatgatttgacgaacaggaaatacataatagattgatcttccattgatttctctatt	New	-43.3	0.7	0	0	0	9	0	17	0	0	0	10.1647	0	7.99647	middle
148	260	osa-miR444b.1	TGTTGTCTCAAGCTTGCTGCC	21	chr04	-	23046686	23046794	tatcttgaggaattttctgatggaacattgaaaaacttgcagggttttatggccataccgatgattttcttgcaagctgtgcagtTGTTGTCTCAAGCTTGCTGCCtcc	Yes	-24.5	0.5	1620.5	2273	2797	4207.5	3646	8255.5	2724.18	2767.54	2264.57	4752.01	4022.64	3883.23	high
149	261	osa-MIR444b-p5_1	AGTTGTGCAGTTGTTGTCTCA	21	chr06	+	8941829	8941866	tgcaAGTTGTGCAGTTGTTGCCTCAAGCTTgctgcctc	New	-10.1	0.5	7	36	37	27.5	23.5	76	11.7675	43.8326	29.9567	31.0589	25.9276	35.7489	middle
149	262	osa-miR444f	TGCAGTTGTTGCCTCAAGCTT	21	chr06	+	8941829	8941866	tgcaAGTTGTGCAGTTGTTGCCTCAAGCTTgctgcctc	Yes	-10.1	0.5	44	60	90.5	107.5	89	219.5	73.9672	73.0544	73.2726	121.412	98.194	103.248	middle
150	263	osa-MIR444c-p3_1	AGAGACAGCAACTGCATATC	20	chr05	+	8357082	8357187	tgcgtccgttgattacgatttatgtagcaatgttatttttagttggcatcagcatcattagcttaaaatagttagaaaaaacagaaAGAGACAGCAACTGCAGATC	New	-19.6	0.5	3219	4542.5	6057	5682	4274	12273.5	5411.37	5530.82	4904	6417.33	4715.52	5773.21	high
151	264	osa-miR444b.1	TGTTGTCTCAAGCTTGCTGCC	21	chr02	-	22300408	22300519	ttttcttgcaagttgtgcagtTGTTGTCTCAAGCTTGCTGCCtccctttgccaaaactatcaagtgagaaagcagggtagagttattcaattacaggcacacaagacaaaat	Yes	-24.7	0.5	1620.5	2273	2797	4207.5	3646	8255.5	2724.18	2767.54	2264.57	4752.01	4022.64	3883.23	high
152	265	osa-miR528-5p	TGGAAGGGGCATGCAGAGGAG	21	chr03	+	1667328	1667415	agTGGAAGGGGCATGCAGAGGAGcaggagattcagtttgaagctggacttcacttttgcctctctctCCTGTGCTTGCCTCTTCCATT	Yes	-46.2	1	319	224	306	443	127	376	536.262	272.736	247.75	500.33	140.12	176.863	middle
152	266	osa-miR528-3p	CCTGTGCTTGCCTCTTCCATT	21	chr03	+	1667328	1667415	agTGGAAGGGGCATGCAGAGGAGcaggagattcagtttgaagctggacttcacttttgcctctctctCCTGTGCTTGCCTCTTCCATT	Yes	-46.2	1	36	38	40	213	72	174	60.5186	46.2678	32.3857	240.565	79.4378	81.8462	middle
153	267	osa-miR529b	AGAAGAGAGAGAGTACAGCTT	21	chr04	+	15883024	15883161	atcgtgaaggctaaatggAGAAGAGAGAGAGTACAGCTTtgggcggtttagttgttagatggtggaagtacttgcgacgcctactacccttttcaccaagGCTGTACGCTCCCTCTTCTTCtcttagctttttatgat	Yes	-59.5	0.9	41	49	97	33	85	53	68.924	59.6611	78.5352	37.2706	93.7808	24.9302	middle
153	268	osa-MIR529b-p3	GCTGTACGCTCCCTCTTCTTC	21	chr04	+	15883024	15883161	atcgtgaaggctaaatggAGAAGAGAGAGAGTACAGCTTtgggcggtttagttgttagatggtggaagtacttgcgacgcctactacccttttcaccaagGCTGTACGCTCCCTCTTCTTCtcttagctttttatgat	New	-59.5	0.9	11	20	25	17	141	45	18.4918	24.3515	20.241	19.2	155.566	21.1671	middle
154	269	osa-MIR529a-p5	AGAAGAGAGAGAGTACAGCCT	21	chr02	+	16227805	16227903	gaAGAAGAGAGAGAGTACAGCCTtagttcagatcacatatgactatcttttgcgagtctgatcgatactctgatgaagGCTGTACCCTCTCTCTTCTTC	New	-47.4	1.1	429	738	1063	588	1545	721	721.18	898.569	860.649	664.095	1704.6	339.144	high
154	270	osa-miR529a_L+1	GCTGTACCCTCTCTCTTCTTC	21	chr02	+	16227805	16227903	gaAGAAGAGAGAGAGTACAGCCTtagttcagatcacatatgactatcttttgcgagtctgatcgatactctgatgaagGCTGTACCCTCTCTCTTCTTC	Diff	-47.4	1.1	13	48	46	63	526	128	21.8539	58.4435	37.2435	71.153	580.338	60.2087	middle
155	271	osa-miR530-5p_R+1	TGCATTTGCACCTGCACCTAC	21	chr04	-	8303538	8303694	gtgatagagcTGCATTTGCACCTGCACCTACagagaggaagatgaagcagcaagctagcaatacgtgcttgatcgctatacgctagcttcttgcacacaatgttgttcctggtctcttcctgatccctaggtgcagaggcagatgcaactatgtcat	Diff	-67.9	0.9	0	0	5	0	0	0	0	0	4.04821	0	0	0	low
156	272	osa-miR535-5p	TGACAACGAGAGAGAGCACGC	21	chr11	-	16290530	16290623	ggcggTGACAACGAGAGAGAGCACGCcggtgcggcggtcacggtgagccggcccgcggcggcgtacctgcGTGCTTTCTCCCGTTGTCACTgcc	Yes	-68	1	664	1037	2031	769	1373	1457	1116.23	1262.62	1644.38	868.519	1514.84	685.344	high
156	273	osa-miR535-3p	GTGCTTTCTCCCGTTGTCACT	21	chr11	-	16290530	16290623	ggcggTGACAACGAGAGAGAGCACGCcggtgcggcggtcacggtgagccggcccgcggcggcgtacctgcGTGCTTTCTCCCGTTGTCACTgcc	Yes	-68	1	34	37	63	54	122	97	57.1565	45.0502	51.0074	60.9883	134.603	45.6269	middle
157	274	osa-miR810a	TCATAAGCCCACCACATGTGG	21					aatattcactatggttgccaTCATAAGCCCACCACATGTGGctcgcatgcttaaataactaacggcataattagatcacttgatgacgacgtatatcggtgttcgctatatatactatctactggtaagtatatatagcgaacaccgatatgcgtcatcatcAAGTGATTTAATTATGCCGTTagttaagcatgcgagccacatgtggtgagcttacgatgacgaccacagtttgtt	Yes	-169	1.8	0	0	6	0	5	13	0	0	4.85785	0	5.51652	6.11495	low
158	275	osa-MIR810b-p5	ACGTATATCGGTGTTCGCTATA	22	chr11	-	959574	959796	agcccaccacatgtggctcgcatgcttaaataactaacggcataattagatcacttgatgacgACGTATATCGGTGTTCGCTATAtatactatctactggtaagtatatctttaatatacttaccagtagatagtatataTAGTGAACACCGATATGCGTCatcatcaagtgatttaattatgccgttagttaagcatgcgagccacatgtggtgagcttacg	New	-176.6	2.1	104	447	657	454	334	731	174.832	544.255	531.935	512.754	368.503	343.848	middle
158	276	osa-MIR810b-p3	TAGTGAACACCGATATGCGTC	21	chr11	-	959574	959796	agcccaccacatgtggctcgcatgcttaaataactaacggcataattagatcacttgatgacgACGTATATCGGTGTTCGCTATAtatactatctactggtaagtatatctttaatatacttaccagtagatagtatataTAGTGAACACCGATATGCGTCatcatcaagtgatttaattatgccgttagttaagcatgcgagccacatgtggtgagcttacg	New	-176.6	2.1	63	145	227	152	168	367	105.908	176.548	183.789	171.671	185.355	172.63	middle
159	277	osa-MIR810a-p3_1ss17CT	ACATGTGGTGAGCTTATGATG	21	chr11	-	959561	959591	catgcgagccACATGTGGTGAGCTTACGATG	New	-8.4	0.5	6	15	24	91	70	169.5	10.0864	18.2636	19.4314	102.777	77.2312	79.7295	middle
160	278	osa-MIR810a-p5_1ss17CT	ACATGTGGTGAGCTTATGATG	21	chr11	+	969694	969774	gcatgcgagccACATGTGGTGAGCATATGATGgcaaccatagggtgtgtttggttgcctgcatgtgttttggctcgcaccc	New	-38.1	0.9	6	15	24	91	70	169.5	10.0864	18.2636	19.4314	102.777	77.2312	79.7295	middle
161	279	osa-MIR810a-p5_2ss2CT17CT	ATATGTGGTGAGCTTATGATG	21	chr11	-	963516	963627	taagcatgcaagacATATTTGGTGAGCTTATGATGgtgaccgcagtttgttaagcatgcgagccgcatgtggtgaccttatgatgccgaccacagtttattatgcatgcgag	New	-40.1	0.8	0	6	24	0	0	0	0	7.30544	19.4314	0	0	0	middle
162	280	osa-MIR812t-p5_2ss22TA23AG	ATAAGACGAACGATCAAAGTTAGG	24	chr08	-	450656	450720	aaatcaaATAAGACGAACGATCAAAGTTAGGcgcagaaacttatggttgcagttaaaaatgagac	New	-8.2	0.4	2.5	0	0	3	0	5.5	4.20268	0	0	3.38824	0	2.58709	low
163	281	osa-MIR812k-p5_2ss17CT21GT	AGTTGGACGCGGAAAATCATTGCT	24	chr02	-	18844569	18844724	aacggacggtcaaAGTTGGACGCGGAAAATCATTGCTgcacttataatgggaaagaggtagtaagaagcatgcacattgtcaggaactcaaggatgtctatagtcgcacgcttctcctgaaacagtacgttcaaaatgcaggggtcactgtccagg	New	-34.4	0.5	0	0	6	6	2.5	6	0	0	4.85785	6.77648	2.75826	2.82228	low
164	282	osa-MIR812k-p5_1ss7GA	AAAGTTAGACGCGGAAAACCATGG	24	chr02	-	4557377	4557520	aacggtaAAAGTTAGACGCGGAAAATCATGGctgcacttattttggggcggaggaagtactatctacggagagatggacatggagccctgtcatctgatcccatcccaagtgacacatcatcaaatcagtggctactcaccaac	New	-32.6	0.5	0	2.5	3	0	0	12.5	0	3.04393	2.42892	0	0	5.87976	low
165	283	osa-MIR812s-p3_1ss19CT	ATAAGACGGACAATCAAATGTTGG	24	chr08	+	27541768	27541909	accgttcgtactatttaaatttttttatgattaatatttttattgttatcagatgataaaatatgaataatattttatgtgtgactattttttttaatttttttcataatatttttaaATAAGACGGACAATCAAATGTTGG	New	-26.8	1	4.5	0	7	0	0	5.5	7.56483	0	5.66749	0	0	2.58709	low
166	284	osa-MIR812a-p5_2ss1GA22GA	ATTTGATCGTTCGTCTTATTTAAA	24	chr01	+	33947151	33947384	acctccgtcccaaaataagtgcagttttacactattcatctccaaaGTTTGATCGTTCGTCTTATTTGAAaattttttatgattactatttttattgttattacatgataaaacatgaatagtattttatgtgtgactaatttttttaaaaattttcataaatttttcaaataagacggacggttAAACGTTGGACACGGATTTTCACGgctgcacttattttgaaacggaggt	New	-92.5	1.3	0	3.5	11	5.5	13	13.5	0	4.2615	8.90606	6.21177	14.3429	6.35014	middle
166	285	osa-MIR812a-p3_1ss18TA	AAACGTTGGACACGGATATTCACG	24	chr01	+	33947151	33947384	acctccgtcccaaaataagtgcagttttacactattcatctccaaaGTTTGATCGTTCGTCTTATTTGAAaattttttatgattactatttttattgttattacatgataaaacatgaatagtattttatgtgtgactaatttttttaaaaattttcataaatttttcaaataagacggacggttAAACGTTGGACACGGATTTTCACGgctgcacttattttgaaacggaggt	New	-92.5	1.3	139.762	191.745	331.493	200.762	233.167	561.031	234.95	233.464	268.39	226.743	257.254	263.898	middle
167	286	osa-MIR812v-p3_1ss20AG	CACTTAAAATGGGACGGAGGGAGT	24	chr05	-	18432835	18433066	actgcatcctccgttccaattttagtgaaaccataagtttccgtgcttaattttaactgtttattttatttaaattttttttataattagtatttttgttgttatgagatgataaaacataagtattactttatgcgtgacttatgtttttattttttttcaaataaaaaggacgattaaagttagatataaaaactcatggctgCACTTAAAATGGGACGGAGAGAGTact	New	-63.6	1	0	2.5	12	0	17	37	0	3.04393	9.7157	0	18.7562	17.4041	middle
168	287	osa-miR812o-5p_R+3	CGTGTTCAACGTTTGACTGTCCGT	24	chr08	+	27822222	27822263	agacaaaccctgggtttcCGTGTTCAACGTTTGACTGTCCGT	Diff	-6.1	0.3	0	0	0	0	2.5	3.5	0	0	0	0	2.75826	1.64633	low
169	288	osa-MIR812l-p3_1ss18AC	AAAGTTGGACGCGGAAACTTATGG	24	chr02	-	32559978	32560015	agacggacgatcAAAGTTGGACGCGGAAACTTATGGct	New	-4.8	0.3	3	8	8.5	5	6.5	12.5	5.04322	9.74058	6.88195	5.64707	7.17147	5.87976	low
170	289	osa-MIR812k-p3_1ss7GA	AAAGTTAGACGCGGAAAACCATGG	24	chr05	-	28808812	28808849	agacggatgatcAAAGTTAGACGCGGAAAACCATGGtt	New	-3.4	0.2	0	2.5	3	0	0	12.5	0	3.04393	2.42892	0	0	5.87976	low
171	290	osa-MIR812j-p5	TTGTCCAACTTTAATTGTTCGTC	23	chr08	+	19806333	19806629	agagtgcatccttggtcttggatagtacttcctttgtcccaaaataagcgtagccatgagttttcTTGTCCAACTTTAATTGTTCGTCttatttaatttttttttgaaaaaactaaaaaacacaagtcacgcataaactactattcatgttttataatctaataacaataaaaatactaatcatacaaaaatttcaaataaGACGGATGATTAAAGTTGGACACGgaaactcatggctgcgtttattttgtgacggagagagtactattggaaagatcagctagttggaaaatgcca	New	-113.8	1.2	6	28	43	17	19	92	10.0864	34.092	34.8146	19.2	20.9628	43.275	middle
171	291	osa-miR812f_L+1R-1	GACGGATGATTAAAGTTGGACACG	24	chr08	+	19806333	19806629	agagtgcatccttggtcttggatagtacttcctttgtcccaaaataagcgtagccatgagttttcTTGTCCAACTTTAATTGTTCGTCttatttaatttttttttgaaaaaactaaaaaacacaagtcacgcataaactactattcatgttttataatctaataacaataaaaatactaatcatacaaaaatttcaaataaGACGGATGATTAAAGTTGGACACGgaaactcatggctgcgtttattttgtgacggagagagtactattggaaagatcagctagttggaaaatgcca	Diff	-113.8	1.2	139.15	184.917	404.65	214.167	274.417	654.683	233.921	225.15	327.621	241.883	302.765	307.95	middle
172	292	osa-MIR812m-p5	GTTTCCGCGTCCAACTTTGATCGT	24	chr08	+	20574659	20574845	agtcatacGTTTCCGCGTCCAACTTTGATCGTccgtcttatttgaaatttttttataattagtatttttgttgttatgagataataaaatatgaatagtactttactcgtgacttatgtttttaattttttttaaaaaaaattcaaataagACGAACGGTTAAAGTTGGACGCGGaaaactatagct	New	-72.1	1.4	173	243	335	265	458	761	290.826	295.87	271.23	299.295	505.313	357.959	middle
172	293	osa-miR812k_2ss10TC19AG	ACGAACGGTCAAAGTTGGGCGCGG	24	chr08	+	20574659	20574845	agtcatacGTTTCCGCGTCCAACTTTGATCGTccgtcttatttgaaatttttttataattagtatttttgttgttatgagataataaaatatgaatagtactttactcgtgacttatgtttttaattttttttaaaaaaaattcaaataagACGAACGGTTAAAGTTGGACGCGGaaaactatagct	Diff	-72.1	1.4	30.5	27.5	75	32.5	19	119.5	51.2727	33.4833	60.7231	36.7059	20.9628	56.2105	middle
173	294	osa-miR812o-5p_L+3_1ss9TC	TTTCGTGTCCAACGTTTGACTGTC	24	chr06	+	1141341	1141384	agttagacaaaccttagacTTTCGTGTCCAACGTTTGACTGTCc	Diff	-8.6	0.5	0	0	2.5	0	0	3	0	0	2.0241	0	0	1.41114	low
174	295	osa-MIR812k-p5_2ss6GA17CT	AGTTGAACGCGGAAAATCATGGCT	24	chr06	+	28415088	28415136	AGTTGAACGCGGAAAACCATGGCTgtacttaaaatgggacggagggagt	New	-5.7	0.2	0	2.5	4	0	2.5	6.5	0	3.04393	3.23857	0	2.75826	3.05747	low
175	296	osa-MIR812s-p5_1ss20GA	ATAAGACGGACAATCAAACATTGG	24	chr09	-	19667718	19667750	ATAAGACGGACAATCAAACATTGGacaccgaaa	New	-2.1	0.2	0	3.5	4.5	2.5	10	4	0	4.2615	3.64339	2.82353	11.033	1.88152	middle
176	297	osa-MIR812t-p5_2ss9AG22TA	ATAAGACGGACGATCAAAGTTAAG	24	chr12	+	23085604	23085662	ATAAGACGGACGATCAAAGTTAAGcgcggaaactcatggttgcacttattttgacggag	New	-10.6	0.4	0	0	0	3	0	2.5	0	0	0	3.38824	0	1.17595	low
177	298	osa-MIR812t-p5_2ss9AG22TA	ATAAGACGGACGATCAAAGTTAAG	24	chr06	+	24263127	24263187	ATAAGACGGACGATCAAAGTTAAGcgcggaaacttatggctgcacttattttgggacggag	New	-12.2	0.4	0	0	0	3	0	2.5	0	0	0	3.38824	0	1.17595	low
178	299	osa-MIR812t-p3_2ss21TC23TG	AATAAGACGAACGATCAAAGCTGA	24	chr01	-	36789932	36790067	atttcgtcttatttgaatttttttatggttagcattttggttgttattagataataaaacatgaacaatactttatgcatgactactttttaaatattgtttaaaaaaattaAATAAGACGAACGATCAAAGTTGA	New	-29	1	0	0	0	0	0	10	0	0	0	0	0	4.7038	low
179	300	osa-MIR812f-p5_1ss21TG	GTCTAACTTTGATCGTCCGTGTTA	24	chr04	+	13243503	13243681	catgagttttgtGTCTAACTTTGATCGTCCGTTTTAttttaaattttttatgattaatatttttattgttattagattataaaacacaaatagtactttatgtgtgacttatgttctttagttttttcaaaaaaaattaaataaaACGGATGATTAAAGTTGGACACGGaaattcatgg	New	-64.7	1.5	0	0	0	0	0	5	0	0	0	0	0	2.3519	low
179	301	osa-miR812f	ACGGATGATTAAAGTTGGACACGG	24	chr04	+	13243503	13243681	catgagttttgtGTCTAACTTTGATCGTCCGTTTTAttttaaattttttatgattaatatttttattgttattagattataaaacacaaatagtactttatgtgtgacttatgttctttagttttttcaaaaaaaattaaataaaACGGATGATTAAAGTTGGACACGGaaattcatgg	Yes	-64.7	1.5	15	14	22.5	3.5	13.5	52	25.2161	17.046	18.2169	3.95295	14.8946	24.4598	middle
180	302	osa-MIR812t-p3_2ss23TG24AG	AATAAGACGAACGATCAAAGTTGG	24	chr08	+	4746721	4746861	ccattcatcttatttgaaagttttttgaaaaaaattaaaaacataagtcacgagtaaagtactattcatattttatcatcttataataacaaaaatgctaattataaaaaaatttcaAATAAGACGAACGATCAAAGTTGG	New	-19.8	0.6	0	3.5	4.5	0	4.5	7.5	0	4.2615	3.64339	0	4.96487	3.52785	low
181	303	osa-MIR812r-p5_2ss1CT22TC	TGTTTGACCGTTCGTCTTATTC	22	chr11	+	18809746	18809963	cctaaaataagtatagttttgcactgttcatgtctaaCGTTTGACCGTTCGTCTTATTTgaaaattttttatgattaatatttttgttgttattagataataaaacatgaatagtattttatgtgtgactaactttttttaattttcttataaattttttAAATAAGACGGACGGTCAAACGTTagacacgaatttctacggctgcacttattttagg	New	-83.1	1.4	23	41.5	50.5	60.25	93.5	151.5	38.6647	50.5293	40.8869	68.0472	103.159	71.2626	middle
181	304	osa-MIR812r-p3	AAATAAGACGGACGGTCAAACGTT	24	chr11	+	18809746	18809963	cctaaaataagtatagttttgcactgttcatgtctaaCGTTTGACCGTTCGTCTTATTTgaaaattttttatgattaatatttttgttgttattagataataaaacatgaatagtattttatgtgtgactaactttttttaattttcttataaattttttAAATAAGACGGACGGTCAAACGTTagacacgaatttctacggctgcacttattttagg	New	-83.1	1.4	185.429	251.012	555.36	541.012	480.75	1216.63	311.719	305.625	449.642	611.026	530.413	572.279	middle
182	305	osa-MIR812p-p5_2ss11AT19AG	TTTTCCGTGCTCAACTTTGATC	22	chr08	+	25425998	25426211	cctattttaagtgcagccatgaTTTTCCGTGCACAACTTTAATCgtccgttttacttgaattttttttgaaaaaaatgaaaaagtaagtcacgtataaagtactattcatattttatcatcccataacaataaaaatgcaaattataaaaaaaattcaAATAAGACGGACGATTAAAGTTGGgcatgaaaacttatggttgcacttaaaatggg	New	-88.4	1.4	0	5	0	0	12	22.5	0	6.08786	0	0	13.2396	10.5836	middle
182	306	osa-MIR812p-p3_1ss16TC	AATAAGACGGACGATCAAAGTTGG	24	chr08	+	25425998	25426211	cctattttaagtgcagccatgaTTTTCCGTGCACAACTTTAATCgtccgttttacttgaattttttttgaaaaaaatgaaaaagtaagtcacgtataaagtactattcatattttatcatcccataacaataaaaatgcaaattataaaaaaaattcaAATAAGACGGACGATTAAAGTTGGgcatgaaaacttatggttgcacttaaaatggg	New	-88.4	1.4	80.4	92.5	239.4	139	126.5	352.6	135.158	112.625	193.828	156.988	139.568	165.856	middle
183	307	osa-MIR812k-p3_2ss17CT21GT	AGTTGGACGCGGAAAATCATTGCT	24	chr12	+	26608996	26609030	cgaatgatcaaAGTTGGACGCGGAAAATCATGGCT	New	-1.8	0.1	0	0	6	6	2.5	6	0	0	4.85785	6.77648	2.75826	2.82228	low
184	308	osa-MIR812d-p3_1ss15TC	ATAAGACGGACGGTCAAACGTTGG	24	chr07	+	22395223	22395375	cgtatccaacatttgatcatctgccttattcgaaaaatttataaaaaaaaacaagtcacgcataaagtattattcatgttttatcatataagaacaataaaaatactaatcataaaaaaagtaaATAAGACGGACGGTTAAACGTTGGacacg	New	-30.5	0.7	39.2619	75.2452	136.943	55.8452	85.9167	189.948	66.0021	91.6166	110.875	63.0724	94.7922	89.3476	middle
185	309	osa-MIR812k-p5	ATGAGATGATAAAACATGAATAGT	24	chr01	+	37983959	37984184	ctccgttccataataagtgcagccataagtttccgcgctcaactttaatcgtccgttttatttgaattttttttataattagcatttttgttgttATGAGATGATAAAACATGAATAGTactttacttgtgacttatgtttttaaattttttcaaaaattttttaataagACGAACGGTCAAAGTTGGGCGCGGaaaaccatggctacacttattttgggacggag	New	-95.9	1.3	56	64	113.5	42	63	117.5	94.14	77.9247	91.8943	47.4354	69.5081	55.2697	middle
185	310	osa-miR812k_2ss10TC19AG	ACGAACGGTCAAAGTTGGGCGCGG	24	chr01	+	37983959	37984184	ctccgttccataataagtgcagccataagtttccgcgctcaactttaatcgtccgttttatttgaattttttttataattagcatttttgttgttATGAGATGATAAAACATGAATAGTactttacttgtgacttatgtttttaaattttttcaaaaattttttaataagACGAACGGTCAAAGTTGGGCGCGGaaaaccatggctacacttattttgggacggag	Diff	-95.9	1.3	30.5	27.5	75	32.5	19	119.5	51.2727	33.4833	60.7231	36.7059	20.9628	56.2105	middle
186	311	osa-miR812n-5p	AAGTGCAGCCATGAGTTTCCGTGC	24	chr08	-	14108082	14108284	cttAAGTGCAGCCATGAGTTTCCGTGCccaactttatcgttcgtcttatttgaaatttttttatgattagtatttctattgttattagatgataaaacatgaatagtactttatgtgtgacttatgtttttattgtttttaaaaaaaattcaaataacacagacgatcAAAGTTGGGCACGGAAAATCATGGctgcacttaaa	Yes	-90.5	1.5	13	39	39.5	24	45	90.5	21.8539	47.4853	31.9808	27.1059	49.6487	42.5694	middle
186	312	osa-MIR812n-p3_1ss18AC	AAAGTTGGGCACGGAAACTCATGG	24	chr08	-	14108082	14108284	cttAAGTGCAGCCATGAGTTTCCGTGCccaactttatcgttcgtcttatttgaaatttttttatgattagtatttctattgttattagatgataaaacatgaatagtactttatgtgtgacttatgtttttattgtttttaaaaaaaattcaaataacacagacgatcAAAGTTGGGCACGGAAAATCATGGctgcacttaaa	New	-90.5	1.5	3	26	53	10.5	40.5	81.5	5.04322	31.6569	42.911	11.8588	44.6838	38.336	middle
187	313	osa-MIR812s-p3_1ss20GA	ATAAGACGGACAATCAAACATTGG	24	chr01	+	35223783	35223926	gaccgtccgtcttatttaaaaaaattatgaaaaaaattaaaaaaataagtcacgcataaagtattaatcatgttttatcatataacaacaataaaaatactaattataaaaaattttcatATAAGACGGACAATCAAACATTGG	New	-22.4	0.7	0	3.5	4.5	2.5	10	4	0	4.2615	3.64339	2.82353	11.033	1.88152	middle
188	314	osa-MIR812s-p3_2ss11CT20GA	ATAAGACGGATAATCAAACATTGG	24	chr06	-	21027343	21027486	gaccgtccgtcttatttaaaaaaattatgaaaaaattaaaaaaaacaagtcacgcataaagtattaatcatgttttatcatctaacaacaatgaaaatactaattataaaaaaatttcatATAAGACGGATAGTCAAACATTGG	New	-25.7	0.8	0	0	2.5	0	2.5	0	0	0	2.0241	0	2.75826	0	low
189	315	osa-MIR812t-p3_2ss22TA23AG	ATAAGACGAACGATCAAAGTTAGG	24	chr05	+	6370462	6370605	gaccgtccgttttatttgaaaaaattttaaaaaaatttaaaaacataagttacgagtaaagtactattcatgttttatcatctcataacaatataaatactaattataaaaaaattttaaATAAGACGAACGATCAAAGTTAGG	New	-23.3	0.8	2.5	0	0	3	0	5.5	4.20268	0	0	3.38824	0	2.58709	low
190	316	osa-MIR812s-p5_1ss22AG	GGACAATCAAACGTTGGACACGGA	24	chr11	+	18534921	18535059	GGACAATCAAACGTTGGACACGGAaacccagggtttgtctttttttgggatggagggagtataaaataacaattctatttcttgggcatgagcagtaaaatgaataagtaaatttctcacccctcgactattgattcat	New	-24.5	0.5	0	4	3.5	0	0	3.5	0	4.87029	2.83375	0	0	1.64633	low
191	317	osa-MIR812s-p5_1ss22AG	GGACAATCAAACGTTGGACACGGA	24	chr04	+	12430353	12430496	GGACAATCAAACGTTGGACACGGAaacccatagtttatctttttttgacggagggagtatcttttaatataaaaataaaaaccgcttctcatggtttatcgaaaaccgataaaaaactgttaaatgtggatagaaatgattgaa	New	-28.5	0.6	0	4	3.5	0	0	3.5	0	4.87029	2.83375	0	0	1.64633	low
192	318	osa-MIR812c-p5_1ss13AG	GTTTGACCGTCCGTCTTATTTGA	23	chr06	+	26260307	26260470	ggtttccgcgtctaatGTTTGACCGTCCATCTTATTTGAaaaaaattaaaaacataagtcatgcataaaatattattcatgttttatcatttaacaataataataacaccaatcataaaaaaaaattatATAAGACGGACGGTTAAACGTTGGacacggaaacc	New	-55.4	1.2	1.5	2.5	0	1.75	5	10.5	2.52161	3.04393	0	1.97647	5.51652	4.93899	low
192	319	osa-MIR812c-p3_1ss15TC	ATAAGACGGACGGTCAAACGTTGG	24	chr06	+	26260307	26260470	ggtttccgcgtctaatGTTTGACCGTCCATCTTATTTGAaaaaaattaaaaacataagtcatgcataaaatattattcatgttttatcatttaacaataataataacaccaatcataaaaaaaaattatATAAGACGGACGGTTAAACGTTGGacacggaaacc	New	-55.4	1.2	39.2619	75.2452	136.943	55.8452	85.9167	189.948	66.0021	91.6166	110.875	63.0724	94.7922	89.3476	middle
193	320	osa-MIR812b-p5_2ss1CT22TC	TGTTTGACCGTTCGTCTTATTC	22	chr02	-	1936324	1936493	gtatccgtatctaCGTTTGACCGTTCGTCTTATTTgaaaattttatgaaaagattaaaaaaatagtcacgcataaagtaatattcatgttttatcatctaataacaataaaaatactaatcattaaaaattttcaaATAAGACGGACGGTTAAACGTTGGacacgaatac	New	-58	1.3	23	41.5	50.5	60.25	93.5	151.5	38.6647	50.5293	40.8869	68.0472	103.159	71.2626	middle
193	321	osa-MIR812b-p3_1ss15TC	ATAAGACGGACGGTCAAACGTTGG	24	chr02	-	1936324	1936493	gtatccgtatctaCGTTTGACCGTTCGTCTTATTTgaaaattttatgaaaagattaaaaaaatagtcacgcataaagtaatattcatgttttatcatctaataacaataaaaatactaatcattaaaaattttcaaATAAGACGGACGGTTAAACGTTGGacacgaatac	New	-58	1.3	39.2619	75.2452	136.943	55.8452	85.9167	189.948	66.0021	91.6166	110.875	63.0724	94.7922	89.3476	middle
194	322	osa-MIR812s-p3_2ss8AG21AG	GACGGACGATCAAACGTTGGGCAC	24	chr11	+	7876670	7876813	gttcgtcttatttagaaaaattttatgattagtatttttattgctattagatgataaatcatgaatagtactttatgtgtgactaaatatttttaaatttttcacaaatttttcaaataaGACGGACGATCAAACGTTGGGCAC	New	-32.8	0.9	0	0	0	0	2.5	2.5	0	0	0	0	2.75826	1.17595	low
195	323	osa-MIR812s-p3_2ss8AG21AG	GACGGACGATCAAACGTTGGGCAC	24	chr04	+	26359721	26359864	gttcgtcttatttgaaatttttttatgattaatatttttattgctattagatgataaaacatgaataatactttatgtgtgactaaatatttttaattttttcataaattttttaaataaGACGGACGATCAAACGTTGGGCAC	New	-30.5	1	0	0	0	0	2.5	2.5	0	0	0	0	2.75826	1.17595	low
196	324	osa-MIR812e-p5_2ss9CT21TA	ACTTTGACTGTCCGTCTTATATGA	24	chr08	+	16401146	16401315	gttttagtgcccaACTTTGACCGTCCGTCTTATTTGAaaatttttttattactatttttattgttattagatgataaaatataaatattacttcatgcgtgacttaatttttaaaaaaatttcataaaatttttaaATAAGACGGACGGTTAAACGTTGGacacggaaac	New	-59.6	1.4	17.5	7.5	13	33.75	23	53.5	29.4188	9.1318	10.5253	38.1177	25.376	25.1654	middle
196	325	osa-MIR812e-p3_1ss15TC	ATAAGACGGACGGTCAAACGTTGG	24	chr08	+	16401146	16401315	gttttagtgcccaACTTTGACCGTCCGTCTTATTTGAaaatttttttattactatttttattgttattagatgataaaatataaatattacttcatgcgtgacttaatttttaaaaaaatttcataaaatttttaaATAAGACGGACGGTTAAACGTTGGacacggaaac	New	-59.6	1.4	39.2619	75.2452	136.943	55.8452	85.9167	189.948	66.0021	91.6166	110.875	63.0724	94.7922	89.3476	middle
197	326	osa-MIR812o-p5_2ss16TC17AG	CAACGTTTGACTGTCCGT	18	chr10	+	20655529	20655699	gtttttgtgttCAACGTTTGACTGTCTATcttatatgaaaaatttttattagtatttttattattgttagatgataaaacatgaatAATACTTTATGCATGACTTATCTTtttaaattttttcataatttttttaaataagatgaacggtcaaatgttagacatggaaact	New	-50.9	1.4	5	22	14	8	19	33	8.40536	26.7866	11.335	9.03531	20.9628	15.5226	middle
197	327	osa-MIR812o-p3_1ss13AG	AATACTTTATGCGTGACTTATCTT	24	chr10	+	20655529	20655699	gtttttgtgttCAACGTTTGACTGTCTATcttatatgaaaaatttttattagtatttttattattgttagatgataaaacatgaatAATACTTTATGCATGACTTATCTTtttaaattttttcataatttttttaaataagatgaacggtcaaatgttagacatggaaact	New	-50.9	1.4	0	2.5	21	7	16	23	0	3.04393	17.0025	7.90589	17.6529	10.8187	middle
198	328	osa-MIR812l-p5_1ss18AC	AAAGTTGGACGCGGAAACTTATGG	24	chr07	+	23064061	23064179	taagacgaacgatcAAAGTTGGACGCGGAAACTTATGGttgcacttataatgggacggagggagtaccacttactaagttcccttgtttgtatcctcgctaatgttattcgatctcata	New	-28	0.6	3	8	8.5	5	6.5	12.5	5.04322	9.74058	6.88195	5.64707	7.17147	5.87976	low
199	329	osa-MIR812q-p5_2ss7AT22GA	ATTTGATCGTTCGTCTTATTTAAA	24	chr10	+	18223398	18223639	tactccatccgtctcaaaataagtgcagttttgcactattcatacttaacATTTGAACGTTCGTCTTATTTGAAaattttttatgattagtatttttattgctattagatgttaaaacataaatagtactttatgtgtgactaaatattttcaattttttcacaaaattttcaaATAAGACGGACAGTCAAACGTTGGgtacgaatatctacggctgcacttattttgggacggaggtagta	New	-95.1	1.3	0	3.5	11	5.5	13	13.5	0	4.2615	8.90606	6.21177	14.3429	6.35014	middle
199	330	osa-MIR812q-p3	ATAAGACGGACAGTCAAACGTTGG	24	chr10	+	18223398	18223639	tactccatccgtctcaaaataagtgcagttttgcactattcatacttaacATTTGAACGTTCGTCTTATTTGAAaattttttatgattagtatttttattgctattagatgttaaaacataaatagtactttatgtgtgactaaatattttcaattttttcacaaaattttcaaATAAGACGGACAGTCAAACGTTGGgtacgaatatctacggctgcacttattttgggacggaggtagta	New	-95.1	1.3	200.929	329.512	579.726	329.512	439.167	908.631	337.775	401.205	469.37	372.155	484.534	427.402	middle
200	331	osa-miR812g_L-2R+2	GACGGATGATTAAAGTTGGACACG	24	chr07	+	22152329	22152570	tagaactccctccatccaaaaataagcgtagccataagttttcgtcttcaacttagatcatctgtcttatttgaaacttttttatgattagtatttttttattagattgtaaaacatgaatattactttatgcatgacttatattattttagattttctaaaaaaaataaataaGACGGATGATTAAAGTTGGACACGaaaactcagggctgcgcttattttgggaatgagggagtacggag	Diff	-98.9	1.3	139.15	184.917	404.65	214.167	274.417	654.683	233.921	225.15	327.621	241.883	302.765	307.95	middle
201	332	osa-miR812o-5p_L+3_1ss9TC	TTTCGTGTCCAACGTTTGACTGTC	24	chr01	+	4947867	4947917	tccgtcaaaaaaaagataaaccctggtTTTCGTGTCCAACGTTTGACTGTC	Diff	-8.4	0.4	0	0	2.5	0	0	3	0	0	2.0241	0	0	1.41114	low
202	333	osa-MIR812s-p3_1ss19CT	ATAAGACGGACAATCAAATGTTGG	24	chr09	-	5794524	5794667	tgaccgtctgtcttatttgaaaaaattatgaaaaaatcaaaaagataagttacgtataaagtattaatcatgttttatcatctaacaacaatgaaaatactaattataaaaaaatttcatATAAGACGGACAATCAAATGTTGG	New	-27.5	0.8	4.5	0	7	0	0	5.5	7.56483	0	5.66749	0	0	2.58709	low
203	334	osa-MIR812u-p5_1ss13GA	ATGAGATAATAAAACATGAATAGT	24	chr11	-	8663581	8663797	tgttttattttaagtgtaaccataaaatttcatgcccaattttgatcgttcatcttatttggatttttttataattaatatttttattattATGAGATAATAAGACATGAATAGTtactttatttgtaacttacgtttttaatttttttaagttttttaaaagacggacggtcaaagttgatcACGGAAAATCATGGCTGCACTtaaaaatgggaca	New	-58.1	1.1	0	0	2	0	0	0	0	0	1.61928	0	0	0	low
203	335	osa-miR812n-3p_R-3	ACGGAAAATCATGGCTGCACT	21	chr11	-	8663581	8663797	tgttttattttaagtgtaaccataaaatttcatgcccaattttgatcgttcatcttatttggatttttttataattaatatttttattattATGAGATAATAAGACATGAATAGTtactttatttgtaacttacgtttttaatttttttaagttttttaaaagacggacggtcaaagttgatcACGGAAAATCATGGCTGCACTtaaaaatgggaca	Diff	-58.1	1.1	3	2.5	14.5	3	9.5	26	5.04322	3.04393	11.7398	3.38824	10.4814	12.2299	middle
204	336	osa-MIR812k-p5_1ss12CT	AAAGTTGGACGTGGAAAACCATGG	24	chr04	+	28001547	28001583	ttAAAGTTGGACGTGGAAAACCATGGctatacttatt	New	-9.2	0.7	0	5	5	0	0	0	0	6.08786	4.04821	0	0	0	low
205	337	osa-MIR812g-p5_2ss5AT19AG	TTTTTCGCGCTCAACTTTGATC	22	chr03	+	5230013	5230254	ttccgatgtaatccctctgttccattttaagtgcagccatggTTTTACGCGCTCAACTTTAATCgtccgtcttatttaaaaaaaattaaaaacataagtcatgagtaaagtatactattcatattttattatctcataacaataaaaatactaattataaaaaaatttaaatAAGACGGATGATTAAAGTTGGACAtggaaactcatagttgtacttaaaatgggacgaagggagtatcatt	New	-89.7	1.3	0	5	7	0	11	15.5	0	6.08786	5.66749	0	12.1363	7.2909	middle
205	338	osa-miR812g	AAGACGGATGATTAAAGTTGGACA	24	chr03	+	5230013	5230254	ttccgatgtaatccctctgttccattttaagtgcagccatggTTTTACGCGCTCAACTTTAATCgtccgtcttatttaaaaaaaattaaaaacataagtcatgagtaaagtatactattcatattttattatctcataacaataaaaatactaattataaaaaaatttaaatAAGACGGATGATTAAAGTTGGACAtggaaactcatagttgtacttaaaatgggacgaagggagtatcatt	Yes	-89.7	1.3	12.15	17.25	45.15	11	15.25	46.35	20.425	21.0031	36.5553	12.4235	16.8254	21.8021	middle
206	339	osa-MIR812t-p3_2ss23TG24AG	AATAAGACGAACGATCAAAGTTGG	24	chr05	+	28808846	28808989	ttgatcatccgtcttatttgaaatttttttaaaaaaattaaaagcataagtcacgagtaaagtagtattcatgttttatcatctcataacaacgaaaatactaattataaaaaaatttcaAATAAGACGAACGATCAAAGTTGG	New	-36.3	1	0	3.5	4.5	0	4.5	7.5	0	4.2615	3.64339	0	4.96487	3.52785	low
207	340	osa-miR812g_L-2R+2	GACGGATGATTAAAGTTGGACACG	24	chr03	-	1164921	1165107	ttgtactccctccgtcccattttaagtgcaatcatgagtttcgcccaactttaatcatctgttttatttgaactttttataaatagtatttttattgttatgagattataaaatttaaataaGACGGATGATTAAAGTTGGACACGaaaactcatggctacacttacaatgaaatggaggggtacta	Diff	-82.8	1.4	139.15	184.917	404.65	214.167	274.417	654.683	233.921	225.15	327.621	241.883	302.765	307.95	middle
208	341	osa-miR812o-5p_R+3	CGTGTTCAACGTTTGACTGTCCGT	24	chr09	+	20212908	20212941	tttcggttttCGTGTTCAACGTTTGACTGTCCGT	Diff	-6.5	0.4	0	0	0	0	2.5	3.5	0	0	0	0	2.75826	1.64633	low
209	342	osa-MIR812s-p3_2ss11CT20GA	ATAAGACGGATAATCAAACATTGG	24	chr04	-	14539784	14539927	tttgaccattcgtcatatttaaaaatttcatgaaaaaattaaaagaataaatcatgcataaagtattatttatgtcttatcatctaataacaacaaagatactaacaataaaaattttaaATAAGACGGATAATCAAACATTTG	New	-24.4	0.8	0	0	2.5	0	2.5	0	0	0	2.0241	0	2.75826	0	low
210	343	osa-MIR812k-p3_2ss6GA17CT	AGTTGAACGCGGAAAATCATGGCT	24	chr01	+	22422254	22422301	ttttcaaataagacgaatggtcaaAGTTGAACGCGGAAAACCATGGCT	New	-5.7	0.3	0	2.5	4	0	2.5	6.5	0	3.04393	3.23857	0	2.75826	3.05747	low
211	344	osa-MIR814b-p3_2	GATTCGTTGTACTATAAAGTGTCT	24	chr11	-	4130588	4130690	aaaaatttaacagatataagatactttataatacaacgaatctgaaaaaaaacatgtctgGATTCGTTGTACTATAAAGTGTCTcgttcggtgctagattgct	New	-32.2	1	0	2.5	0	5.5	6.5	5.5	0	3.04393	0	6.21177	7.17147	2.58709	low
212	345	osa-MIR814a-p3_2ss22TG23GA	CTGTCCAGATTCGTTGTACTAGA	23	chr03	+	31625279	31625432	aactactccctccgtcccataaaaaaccaacctagtactggatgtgacacatcctagtactacgaatctggacatacctCTGTCCAGATTCGTTGTACTAGAatgtgtcacatcccgtcctagattcgtttttttcgggacggagggagtaatg	New	-101.4	1.4	0	0	0	0	5	6	0	0	0	0	5.51652	2.82228	low
213	346	osa-MIR814a-p3_2ss20GA21TC	AGATTCGTTGTACTATGAAACGTC	24	chr07	-	7480090	7480244	aactactccctccgtcctataatataacaacctggaaccggataaaacatttcatagtataatgaatttagacataaggtctatccAGATTCGTTGTACTATGAAACGTCatttcctatactagattgttatattgtgagacggaaggagtaata	New	-68.1	1.3	0	0	6	4	5	4.5	0	0	4.85785	4.51765	5.51652	2.11671	low
214	347	osa-MIR814b-p5_2ss8GA18GA	ATTCGTTATACTATAAAATGTCTC	24	chr08	+	21142860	21142929	aagaacatgtctgtccagATTCGTTATACTAAAAAATGTCTCattcggtcctctgttcagattcgttgta	New	-12.5	0.5	0	6	0	0	0	0	0	7.30544	0	0	0	0	low
215	348	osa-MIR814a-p3	AGATTCGTTGTACTATGAAGTGTC	24	chr01	+	22375002	22375154	aatactccctccgtccaataatatagtaacctagtaccggacgagacacttcatagtacaacgaatctggacagtaagcctgtccAGATTCGTTGTACTATGAAGTGTCatatccggtcctaagttgctatattatgggatggagggagtact	New	-111.5	1.7	0	0	2.5	0	0	2.5	0	0	2.0241	0	0	1.17595	low
216	349	osa-MIR814a-p3_2ss5CT22TG	CTGTTCAGATTCGTTGTACTAGGA	24	chr04	+	6565928	6565985	acattctagtacaacgaatttagacatactgCTGTTCAGATTCGTTGTACTAGGAtat	New	-28.5	1.4	0	0	0	5	0	5	0	0	0	5.64707	0	2.3519	low
217	350	osa-MIR814c-p5_1ss21AC	GTACAACGAATCTGGACAGGCAGC	24	chr02	-	10889672	10889754	accagatgtgacacttcataGTACAACGAATCTGGACAGGAAGCatgtccggattcgttatactataaagtgtcctattcggt	New	-42.5	1.2	11	5	21	11	10	39.5	18.4918	6.08786	17.0025	12.4235	11.033	18.58	middle
218	351	osa-MIR814b-p3_2ss16TG20GA	AGATTCGTTGTACTAGAAAATGTC	24	chr08	+	19308878	19309031	acgtactccctccgtcccaaaaaaacttaacctaggcaaggatgtgacatctcctagcacaataaatctggacagtcctttgtccAGATTCGTTGTACTAGAAAATGTCacatcccttcctaggtttagtttttttgggacggagggagtaaac	New	-102.2	1.5	2.5	2.5	3.5	0	3	2.5	4.20268	3.04393	2.83375	0	3.30991	1.17595	low
218	352	osa-MIR814b-p3_2ss16TG20GA	AGATTCGTTGTACTAGAAAATGTC	24	chr08	+	19314033	19314186	acgtactccctccgtcccaaaaaaacttaacctaggcaaggatgtgacatctcctagcacaataaatctggacagtcctttgtccAGATTCGTTGTACTAGAAAATGTCacatcccttcctaggtttagtttttttgggacggagggagtaaac	New	-102.2	1.5	2.5	2.5	3.5	0	3	2.5	4.20268	3.04393	2.83375	0	3.30991	1.17595	low
219	353	osa-MIR814a-p3_2ss1CT22TG_2	TTGTCCAGATTCGTTGTACTAGGA	24	chr09	-	16686873	16686954	agcggatatgacccctcttagtacaacggatctagacgaagggTTGTCCAGATTCGTTGTACTAGGAggggtcgcatcctgt	New	-55.1	1.3	0	0	0	4	0	10.5	0	0	0	4.51765	0	4.93899	low
220	354	osa-MIR814a-p5_2ss3GA24AG	CGAACGAGACACTTCATAGTACAG	24	chr01	-	29940868	29940944	agtacCGAACGAGACACTTCATAGTACAAcgaatctggacatgaaatatgtcatgtttcgttgtactatgaagtatc	New	-33.1	1.1	2.5	3.5	3.5	6	2.5	8	4.20268	4.2615	2.83375	6.77648	2.75826	3.76304	low
221	355	osa-MIR814a-p3_2ss1CT22TG_2	TTGTCCAGATTCGTTGTACTAGGA	24	chr03	-	27355183	27355346	agttataatactccctccgtccctaaatataagggattttggtgggatgtgacacatcctagtacaacgaatctggacagtaatTTGTCCAGATTCGTTGTACTAGGAtgtgtcacatcccaccaaaatcccttatatttagggacggagggagtagtatacaa	New	-143.9	2.1	0	0	0	4	0	10.5	0	0	0	4.51765	0	4.93899	low
222	356	osa-MIR814b-p3_2ss9TC18AT	AGATTCGTCGTACTATATAGTGTC	24	chr06	+	7412629	7412718	atacgaatgggacactacatattagaatgaacctaacatgaacatgcctcatgttcAGATTCGTCGTACTATATAGTGTCacatctgatt	New	-24.5	0.7	0	6	8	0	0	9	0	7.30544	6.47713	0	0	4.23342	low
223	357	osa-MIR814b-p3_1ss1AG	GAGATTCGTTGTACTATAAAGTGT	24	chr06	-	13737213	13737369	atagtactccctccatcccataatatagcaatctagtaccggatgggacacttgatagtacaatgaatccagacatgcttcctgtcCAGATTCGTTGTACTATAAAGTGTcacatccagttctaggttactatattacgagacgaagggagtatatc	New	-74.4	1.2	2.5	0	3	0	0	2.5	4.20268	0	2.42892	0	0	1.17595	low
224	358	osa-MIR814b-p3_1	AGATTCGTTGTACTATAAAGTGTC	24	chr06	+	24528896	24529050	atatactccctccatcctataatatagcaacatagtaccggacgaaacacttcatagtacaacgaatccgaatatgcttcctgtccAGATTCGTTGTACTATAAAGTGTCccatctaattctagattgctatattatgggatggagggagtagta	New	-78.4	1.3	0	2.5	0	5.5	6.5	5.5	0	3.04393	0	6.21177	7.17147	2.58709	low
225	359	osa-MIR814b-p5_2ss3GA24AG	CGAACGAGACACTTCATAGTACAG	24	chr04	+	32978274	32978428	atatactccctccatcctataatatagcaacctagtacCGAACGAGACACTTCATAGTACAAcgaatccggacatacttcctgcccagattcgttgtaccatgaagtgtctcatccggttctaggttgctatattatgcgacggagggagtaggg	New	-94.7	1.3	2.5	3.5	3.5	6	2.5	8	4.20268	4.2615	2.83375	6.77648	2.75826	3.76304	low
226	360	osa-MIR814a-p5_2ss12CT20TG	CGGACGAGACATTTCATAGGACAA	24	chr03	+	26323126	26323232	atgacCGGACGAGACATTTCATAGGACAAcgaatctgccataaaaaagataggacgagatatttcatatgcagattcgttgttatatgaaatgtctcgtccggtcct	New	-62.2	1.4	0	0	0	0	5	20	0	0	0	0	5.51652	9.40761	low
227	361	osa-MIR814a-p3_2ss1CT22TG_1	TTGTCCAGATTCGTTGTACTAGG	23	chr10	+	21800554	21800689	cacctgttctgtaactcaacctagaataggatgtgatctaacctaatacaataaatctggataggaggtTTGTCCAGATTCGTTGTACTAGGtttggtcacatcttattttaggttgggttactttgggacagaag	New	-79.6	1.5	0	0	0	4	0	10.5	0	0	0	4.51765	0	4.93899	low
228	362	osa-MIR814b-p5_2ss22TA24CG	ACCGGACGAGACACTTCATAGAAG	24	chr05	+	24299833	24299949	catctccattcgtcccataatatagcaatttagtACCGGACGAGACACTTCATAGAAGtgtactgtgaagtatcttatccggtcataggtagctatattatgagacggagggagtat	New	-57.8	1.2	0	0	0	0	5	5	0	0	0	0	5.51652	2.3519	low
229	363	osa-MIR814a-p3_1ss22TG	CTGTCCAGATTCGTTGTACTAGGA	24	chr05	+	21913743	21913773	ctacggtCTGTCCAGATTCGTTGTACTAGGA	New	-3.8	0.3	0	0	0	2.5	6.5	4	0	0	0	2.82353	7.17147	1.88152	low
230	364	osa-MIR814a-p3_1ss22TG	CTGTCCAGATTCGTTGTACTAGGA	24	chr08	+	8856409	8856439	ctagggtCTGTCCAGATTCGTTGTACTAGGA	New	-4.9	0.3	0	0	0	2.5	6.5	4	0	0	0	2.82353	7.17147	1.88152	low
231	365	osa-MIR814a-p3_2ss20GA22GA	AGATTCGTTGTACTATGAAATATC	24	chr10	+	22172417	22172598	gaacaaaatagtactcccttcgtctcataatatagcaacctagtactggtctactggatgtgacatttcatagtacaataaatctagacaccatcctatctatccAGATTCGTTGTACTATGAAATATCcaattggtactaggttgttatattatgggacggagggagtaatatttttgacc	New	-93	1.4	0	0	2.5	0	3	0	0	0	2.0241	0	3.30991	0	low
232	366	osa-MIR814a-p3_2ss15TA22TG	CTGTCCAGATTCGTAGTACTAGGA	24	chr01	+	39809070	39809255	gactagataaaggagctgctggggatgctctaagaacctagaaccggataaaacattttatagtactatgaatctggacatcataggctacCTGTCCAGATTCGTAGTACTAGGAaatatcccatccgattttaggttcttatatattgggacggaggaagtactcatcagcttccatgtttaatt	New	-73.9	1	0	0	7	0	0	12	0	0	5.66749	0	0	5.64456	low
233	367	osa-MIR814a-p5_1ss3CT	GTTCAGATTCGTTGTACTATG	21	chr10	+	21040677	21040704	GTTCAGATTCGTTGTACTATGAAATATC	New	-1.8	0.2	0	0	0	0	0	5	0	0	0	0	0	2.3519	low
233	368	osa-MIR814a-p3_2ss20GA22GA	AGATTCGTTGTACTATGAAATATC	24	chr10	+	21040677	21040704	GTTCAGATTCGTTGTACTATGAAATATC	New	-1.8	0.2	0	0	2.5	0	3	0	0	0	2.0241	0	3.30991	0	low
234	369	osa-MIR814a-p3_2ss20GA21TC	AGATTCGTTGTACTATGAAACGTC	24	chr01	-	12731611	12731700	taagattggatgtgatgtttcatagtacaatgaatctggacatgcatctgtccAGATTCGTTGTACTATGAAACGTCccatccagtccaa	New	-61.5	1.7	0	0	6	4	5	4.5	0	0	4.85785	4.51765	5.51652	2.11671	low
235	370	osa-MIR814a-p3_2ss2CT19TG	TTCAGATTCGTTGTACTAGGA	21	chr07	+	29324970	29325190	taccatttcttaaagtgatctaaacgaggggacaataatatactccctccgtccataaatataagaaattttagttggatatgatgtattctattacaacgaatctagatatgaagattgTTCAGATTCGTTGTACTAGGAtgtgtcacatccaattaaaatcccttatatttagagacgaaaggagtatggttttttgtcattagattaagggtggttaa	New	-85.8	1.2	0	0	0	0	5	5	0	0	0	0	5.51652	2.3519	low
236	371	osa-MIR814b-p5_1ss17TG	ACAACGAATCTGGACAGGAAGATT	24	chr02	+	26341175	26341319	tactactccctccgtcccataatatagtaatctaaaaccggacgagacacttcatagtACAACGAATCTGGACATGAAGATTCGTTGTACTATAAAGTGTCtcgtctggtcctaggttgctatattataggatgggggagtatct	New	-97	1.6	0	0	0	0	0	5	0	0	0	0	0	2.3519	low
236	372	osa-MIR814b-p3_1	AGATTCGTTGTACTATAAAGTGTC	24	chr02	+	26341175	26341319	tactactccctccgtcccataatatagtaatctaaaaccggacgagacacttcatagtACAACGAATCTGGACATGAAGATTCGTTGTACTATAAAGTGTCtcgtctggtcctaggttgctatattataggatgggggagtatct	New	-97	1.6	0	2.5	0	5.5	6.5	5.5	0	3.04393	0	6.21177	7.17147	2.58709	low
237	373	osa-MIR814a-p3	AGATTCGTTGTACTATGAAGTGTC	24	chr02	+	10889678	10889748	taggacactttatagtataacgaatccggacatgcttcctgtccAGATTCGTTGTACTATGAAGTGTCaca	New	-42.6	1.5	0	0	2.5	0	0	2.5	0	0	2.0241	0	0	1.17595	low
238	374	osa-MIR814b-p3_2ss3AG22GA	AGGTTCGTTGTACTATAAAGTATC	24	chr02	+	24663572	24663736	tagttactccctcggtcccataatatagtaacctagtataggatgtgacacttcatacttcatagtacaatagatccgaacatgctttcttttccAGGTTCGTTGTACTATAAAGTGTCtgttctagattactactcctatattatgagacggagggagtagggt	New	-57.9	0.9	0	0	7	0	7	7	0	0	5.66749	0	7.72312	3.29266	low
239	375	osa-MIR814b-p3_1ss1AG	GAGATTCGTTGTACTATAAAGTGT	24	chr06	-	29052991	29053111	tataatatagcaatctagtaccgaacgagacacttcatagtataacgaatctagatatgttttctgtcCAGATTCGTTGTACTATAAAGTGTcacatccggttttagattgttatattttc	New	-54.9	1.4	2.5	0	3	0	0	2.5	4.20268	0	2.42892	0	0	1.17595	low
240	376	osa-MIR814a-p3_2ss1CT22TG_1	TTGTCCAGATTCGTTGTACTAGG	23	chr09	+	1212182	1212331	tattactctctccgtgctaaaaaaaagccaacctagtacaacgaatctggacagctagcccattactcccacatagtacaacgaatatggatagccctTTGTCCAGATTCGTTGTACTAGGttggcttttttgggacggagagagtacct	New	-87.9	1.3	0	0	0	4	0	10.5	0	0	0	4.51765	0	4.93899	low
241	377	osa-MIR814a-p3_2ss19GA24AC	GATTCGTTGTACTATGAAATGTCC	24	chr07	+	5026597	5026705	tcaccgtcccataatataacaacctagaaccggtccagatacatgttcaGATTCGTTGTACTATGAAATGTCCcatccaattttagattgctatattataggacggagg	New	-29.4	0.7	0	0	6	0	0	0	0	0	4.85785	0	0	0	low
242	378	osa-MIR814a-p3_1ss20GA	AGATTCGTTGTACTATGAAATGTC	24	chr02	+	32601566	32601796	ttaggagttgagggacgcgtcatacagtcatatctgatactccctccgtcccataatataacaacctaggaccagataaaatatttcatagtacaatgaatctagacatgcggcctgcccAGATTCGTTGTACTATGAAATGTCacatcctatactagattgctatattatgggacggagggagtagaggtttagggcctgttcattttgatgccattttcaaccttacca	New	-102.6	1.1	8	9	14	10	6	16	13.4486	10.9582	11.335	11.2941	6.61982	7.52609	middle
243	379	osa-MIR815b-p5_2ss5TC24AC	ATGGCTCACCTCGTTTTGCGTATC	24	chr05	+	14992226	14992355	ctaATGGTTCACCTCGTTTTGCGTATAttcccaatcttctctatttccttctcctcaaacacagcctgggagtgtttgagaaggggATTGAGGAGATTGGGAAGATACGTaaaacgaggtgagccattag	New	-86.7	1.5	41	84	161	63	65	187	68.924	102.276	130.352	71.153	71.7147	87.9611	middle
243	380	osa-MIR815b-p3_1ss24TC	ATTGAGGAGATTGGGAAGATACGC	24	chr05	+	14992226	14992355	ctaATGGTTCACCTCGTTTTGCGTATAttcccaatcttctctatttccttctcctcaaacacagcctgggagtgtttgagaaggggATTGAGGAGATTGGGAAGATACGTaaaacgaggtgagccattag	New	-86.7	1.5	120.5	253.667	561.833	234	447.5	664	202.569	308.858	454.884	264.283	493.728	312.333	middle
244	381	osa-MIR815c-p5_2ss20GC21CT	TCTTCTCTCCTCCACCTCACTATT	24	chr07	-	5426885	5426987	cttctcctcTCTTCTCTCCTCCACCTCAGCATTtagccggcttatagcctatacttcctctaagggtgtgtttgaggaGAAGGGGATTGAGGAGATTGGGAag	New	-36.9	0.7	0	0	0	0	5	0	0	0	0	0	5.51652	0	low
244	382	osa-miR815a_L+1R+1	GAAGGGGATTGAGGAGATTGGGA	23	chr07	-	5426885	5426987	cttctcctcTCTTCTCTCCTCCACCTCAGCATTtagccggcttatagcctatacttcctctaagggtgtgtttgaggaGAAGGGGATTGAGGAGATTGGGAag	Diff	-36.9	0.7	5	4.16667	9.33333	0	5.5	19.5	8.40536	5.07322	7.55666	0	6.06817	9.17242	low
245	383	osa-MIR815a-p3_1ss4GA	TGAAGAGAAGGGGATTGAGGAGA	23	chr05	+	29746632	29746714	tttttttagactcttaatttctttttctaggatgaactcttagggtgtgttTGAGGAGAAGGGGATTGAGGAGAttggggaga	New	-21.5	0.7	2.5	4.16667	5.83333	0	2	11.5	4.20268	5.07322	4.72291	0	2.20661	5.40937	low
246	384	osa-MIR816-p5_2ss7TG17AC	TGGATAGGACAGAGGTCT	18	chr10	+	21808333	21808409	atgtgacatattttactacaacgaatcTGGATATGACAGAGGTATgtttaaATTCGTAGTATTAGGATGTGTCACat	New	-28.6	1.1	20	9	9	0	0	7	33.6214	10.9582	7.28677	0	0	3.29266	middle
246	385	osa-MIR816-p3_1ss11TC	ATTCGTAGTACTAGGATGTGTCAC	24	chr10	+	21808333	21808409	atgtgacatattttactacaacgaatcTGGATATGACAGAGGTATgtttaaATTCGTAGTATTAGGATGTGTCACat	New	-28.6	1.1	13	16.5	37	23	15.5	41	21.8539	20.09	29.9567	25.9765	17.1012	19.2856	middle
247	386	osa-MIR817-p3_2ss16TC17CA	TCATCCGTGACGGGCCACAACT	22	chr08	+	20028581	20028669	ccatatctcaaacgagcctcaagttgtggcacgtcacagatgaccaTCATCCGTGACGGGCCACAACTtgaggcccgtttgagataaca	New	-62.9	1.4	0	0	0	0	2.5	2.5	0	0	0	0	2.75826	1.17595	low
248	387	osa-MIR817-p3_2ss16TC17CA	TCATCCGTGACGGGCCACAACT	22	chr12	+	5780615	5780681	gcgggcctcaagttgtggcacgtcacagatgaccaTCATCCGTGACGGGCCACAACTtgaggcccgt	New	-56.1	1.4	0	0	0	0	2.5	2.5	0	0	0	0	2.75826	1.17595	low
249	388	osa-MIR818c-p5_2ss8TC21CT	GGGATTTCGAAGGGATGTGAT	21	chr12	-	3344792	3344943	aaatacttcctatgtcccagaatataaGGGATTTTGAAGGGATGTGATatatcctagtactataaatctggacatgctcactgtccagattcgtagtactacgatatgtcacatccctccaaatcccttatattataggatttgtagtacta	New	-79.6	1.4	0	0	0	0	2.5	6	0	0	0	0	2.75826	2.82228	low
250	389	osa-MIR818c-p5_2ss19GT20GA	AATATAAGGGATTTTGAATAGATG	24	chr11	+	14803548	14803657	actatatatgctactccttccgtcttgaAATATAAGGGATTTTGAATAGATGtggtatatactagtactacgaatctcttatattttgggacgggtgaagtatttattga	New	-39.8	1.1	0	0	0	0	0	5.5	0	0	0	0	0	2.58709	low
251	390	osa-MIR818e-p5_1ss9CT	AGTTTTTGTTTGCACTGTTTGACC	24	chr07	-	28154432	28154656	ccccgtcctataatataagggattttgAGTTTTTGCTTGCACTGTTTGACCactcgtcttatttaaattttttttggaattattattatttttgacttattttattatccaaagtactttaagcataacttttcgttttttatatttgtacAAATTTTTTGAATAAAACGAGTGGtcaaacaatacaaacaaaaacttaaaatcccttatattatgggacggagg	New	-92	1.5	191	320	700.5	434	582.5	1380	321.085	389.623	567.154	490.165	642.674	649.125	middle
251	391	osa-MIR818e-p3_1ss16AG	AAATTTTTTGAATAAGACGAGTGG	24	chr07	-	28154432	28154656	ccccgtcctataatataagggattttgAGTTTTTGCTTGCACTGTTTGACCactcgtcttatttaaattttttttggaattattattatttttgacttattttattatccaaagtactttaagcataacttttcgttttttatatttgtacAAATTTTTTGAATAAAACGAGTGGtcaaacaatacaaacaaaaacttaaaatcccttatattatgggacggagg	New	-92	1.5	17.1667	23	57.1667	30	39.8333	131.833	28.8584	28.0042	46.2845	33.8824	43.9483	62.0118	middle
252	392	osa-MIR818b-p5_2ss13AG23TC	AAGAGATTTTAGGTGGATGTGACA	24	chr02	+	4007190	4007302	cctccgtcccataatatAAGAGATTTTAGATGGATGTGATAcatctcagtacaatgaatctgtactataatatatcatatccatccaaaATCCCTTATATTATGGGACGGAGG	New	-64.9	1.6	0	5	21.5	0	6	20	0	6.08786	17.4073	0	6.61982	9.40761	middle
252	393	osa-miR818a_L-1R+3_1ss16GA	ATCCCTTATATTATAGGACGGAGG	24	chr02	+	4007190	4007302	cctccgtcccataatatAAGAGATTTTAGATGGATGTGATAcatctcagtacaatgaatctgtactataatatatcatatccatccaaaATCCCTTATATTATGGGACGGAGG	Diff	-64.9	1.6	1.66667	0	5.66667	2	2.33333	10.3333	2.80179	0	4.58797	2.25883	2.57437	4.8606	low
253	394	osa-MIR818c-p5_2ss8TC21CT	GGGATTTCGAAGGGATGTGAT	21	chr01	-	30360059	30360199	GGGATTTTGAAGGGATGTGATattttctaaaacaatgaatctggacaaaatctagacagggttattcagattgaatatggacaaaatctagacatgtttgttcagatttatagtcctagcaagtatcacatccctttaaaa	New	-57.7	1.3	0	0	0	0	2.5	6	0	0	0	0	2.75826	2.82228	low
254	395	osa-MIR818f-p5	TTTGTGACTTACTTTATTATC	21	chr08	-	18746588	18746866	gtgggggcatccctcactgttttctggtaaagaaaaatataatggattttgactttttcttgcactgttagaccactcgtcttattaaaaaaatttggaattattatttattttaTTTGTGACTTACTTTATTATCcaaagtactttaagcacaacttttcattttttaatatttggacaattttttttaaATAAGACGAGTGGTTAAACAGTGCaaagcaaaaaatcaaaatcccttatattacgggatggagggagcatgtaggatggccatgccat	New	-93.6	1.1	0	5	31.5	17	14.5	36	0	6.08786	25.5037	19.2	15.9979	16.9337	middle
254	396	osa-MIR818f-p3_1ss15TC	ATAAGACGAGTGGTCAAACAGTGC	24	chr08	-	18746588	18746866	gtgggggcatccctcactgttttctggtaaagaaaaatataatggattttgactttttcttgcactgttagaccactcgtcttattaaaaaaatttggaattattatttattttaTTTGTGACTTACTTTATTATCcaaagtactttaagcacaacttttcattttttaatatttggacaattttttttaaATAAGACGAGTGGTTAAACAGTGCaaagcaaaaaatcaaaatcccttatattacgggatggagggagcatgtaggatggccatgccat	New	-93.6	1.1	20.5	74	137	60	48.5	203.5	34.462	90.1004	110.921	67.7648	53.5102	95.7224	middle
255	397	osa-MIR818c-p5_2ss19GT20GA	AATATAAGGGATTTTGAATAGATG	24	chr06	+	1740725	1740876	tactatttcctccgtcccatAATATAAGGGATTTTGAATAGATGtgacacattctaatacaatgaatctgaacagaccgtgtgtccagattcgttgtactggaatatcacatccacccaaaatccttatattatacgacggagggagtatat	New	-70.7	1.2	0	0	0	0	0	5.5	0	0	0	0	0	2.58709	low
256	398	osa-MIR818a-p5_2ss14AG17CG	ATGAATCTGGACAGACGGTCTGT	23	chr01	+	40415422	40415565	tccctccatcccatagtataagggatttgggaatgatgtgacatatcctagtataATGAATCTGGACAAACCGTCTGTccaaattcattgtcctagtatgtgtcacatctactcaaaatCCCTTATATTATGGGACGGAAGGga	New	-85.1	1.5	14	7	42	10	5	0	23.535	8.52301	34.0049	11.2941	5.51652	0	middle
256	399	osa-MIR818a-p3_1ss2CT	CTCTTATATTATGGGACGGAAGG	23	chr01	+	40415422	40415565	tccctccatcccatagtataagggatttgggaatgatgtgacatatcctagtataATGAATCTGGACAAACCGTCTGTccaaattcattgtcctagtatgtgtcacatctactcaaaatCCCTTATATTATGGGACGGAAGGga	New	-85.1	1.5	5	0	0	0	5	0	8.40536	0	0	0	5.51652	0	low
257	400	osa-MIR818d-p5_2ss18AG19GT	AATATAAGGGATTTTAGGTGGATG	24	chr04	-	34969161	34969299	ttcctattaattgttactctctccatcccatAATATAAGGGATTTTAGAGGGATGtgatctagattcgtagtccgaggaaacatcacatacctctaaaatccCTTATATTATGGGACGGAGGGAGTactagtttaggaa	New	-79.1	1.5	5	0	2.5	0	0	0	8.40536	0	2.0241	0	0	0	low
257	401	osa-MIR818d-p3	CTTATATTATGGGACGGAGGGAGT	24	chr04	-	34969161	34969299	ttcctattaattgttactctctccatcccatAATATAAGGGATTTTAGAGGGATGtgatctagattcgtagtccgaggaaacatcacatacctctaaaatccCTTATATTATGGGACGGAGGGAGTactagtttaggaa	New	-79.1	1.5	144.167	182.25	305.167	235.75	316.833	568.833	242.355	221.903	247.076	266.259	349.563	267.568	middle
258	402	osa-miR820a_R+1	TCGGCCTCGTGGATGGACCAGG	22	chr07	-	13120534	13120734	gtacatgcgTCGGCCTCGTGGATGGACCAGGagctcgacgttccttaaggccgttctttccgacccatacaaggttccgtcgcctgcattgttccaagagtgtcttggacgaaagcaggaagtggaaccttgttaaggtcggaacGAACTGCCTTAAGGAAGTCGATGCtttaggtccgtccacgaggacgacgcagctag	Diff	-136.4	1.2	78.6667	122.333	135.333	152.667	195.667	412	132.244	148.95	109.572	172.424	215.88	193.797	middle
258	403	osa-MIR820b-p3	GAACTGCCTTAAGGAAGTCGATGC	24	chr07	-	13120534	13120734	gtacatgcgTCGGCCTCGTGGATGGACCAGGagctcgacgttccttaaggccgttctttccgacccatacaaggttccgtcgcctgcattgttccaagagtgtcttggacgaaagcaggaagtggaaccttgttaaggtcggaacGAACTGCCTTAAGGAAGTCGATGCtttaggtccgtccacgaggacgacgcagctag	New	-136.4	1.2	25.3333	74	94.3333	45	51.5	109	42.5872	90.1004	76.3762	50.8236	56.8201	51.2715	middle
259	404	osa-miR820a_R+1	TCGGCCTCGTGGATGGACCAGG	22	chr01	+	14130479	14130669	tgcgTCGGCCTCGTGGATGGACCAGGagctcaacattccttaaggttgttctttcaaacccatacaaggttccaccgcctgcattgttccaagagtgtcttggatgaaagtaggaagtggaaccttgttagggttggaacGAACTGCCTTAAGGAAGTCGATGCtccaggtccgtccaggaggacgactca	Diff	-118.4	1.2	78.6667	122.333	135.333	152.667	195.667	412	132.244	148.95	109.572	172.424	215.88	193.797	middle
259	405	osa-MIR820a-p3	GAACTGCCTTAAGGAAGTCGATGC	24	chr01	+	14130479	14130669	tgcgTCGGCCTCGTGGATGGACCAGGagctcaacattccttaaggttgttctttcaaacccatacaaggttccaccgcctgcattgttccaagagtgtcttggatgaaagtaggaagtggaaccttgttagggttggaacGAACTGCCTTAAGGAAGTCGATGCtccaggtccgtccaggaggacgactca	New	-118.4	1.2	25.3333	74	94.3333	45	51.5	109	42.5872	90.1004	76.3762	50.8236	56.8201	51.2715	middle
260	406	osa-miR820a_R+1	TCGGCCTCGTGGATGGACCAGG	22	chr10	+	6928681	6928871	tgcgTCGGCCTCGTGGATGGACCAGGagctcgacattccttaaggtcgttctttccgacccatacaaggttccgctgcctgcattgttccaagagtgtcttggacaaaagcaggaagtggaaccttgttaaggtcggaacGAACTGCCTTAAGGAAGTCGATGCtccaggtccgtccacgaggacgacgca	Diff	-142.3	1.4	78.6667	122.333	135.333	152.667	195.667	412	132.244	148.95	109.572	172.424	215.88	193.797	middle
260	407	osa-MIR820c-p3	GAACTGCCTTAAGGAAGTCGATGC	24	chr10	+	6928681	6928871	tgcgTCGGCCTCGTGGATGGACCAGGagctcgacattccttaaggtcgttctttccgacccatacaaggttccgctgcctgcattgttccaagagtgtcttggacaaaagcaggaagtggaaccttgttaaggtcggaacGAACTGCCTTAAGGAAGTCGATGCtccaggtccgtccacgaggacgacgca	New	-142.3	1.4	25.3333	74	94.3333	45	51.5	109	42.5872	90.1004	76.3762	50.8236	56.8201	51.2715	middle
261	408	osa-MIR821b-p5_1ss9TC	TCAAGATCCAAAACTTTTATTT	22	chr07	+	16417225	16417511	ctaaatgatttcaattgaaaaagtcatcaacaaaaaagttgaataacttaTCAAGATCTAAAACTTTTATTTttgttatttcttcatccgacgaaatgttagtaatattattcacaaattttacatatatgtgttaaagtttataaaaccagataagagatatgacaattttataaataatgttaccatcactttgtcgtatgaagaaataaccacaataaaagttttagatcttgaagagttattcaacTTTGTTGTTGATGACTTTTTCagttgatatcatttag	New	-129.3	1.9	1.66667	5	8.5	0	6	4.5	2.80179	6.08786	6.88195	0	6.61982	2.11671	low
261	409	osa-MIR821b-p3	TTTGTTGTTGATGACTTTTTC	21	chr07	+	16417225	16417511	ctaaatgatttcaattgaaaaagtcatcaacaaaaaagttgaataacttaTCAAGATCTAAAACTTTTATTTttgttatttcttcatccgacgaaatgttagtaatattattcacaaattttacatatatgtgttaaagtttataaaaccagataagagatatgacaattttataaataatgttaccatcactttgtcgtatgaagaaataaccacaataaaagttttagatcttgaagagttattcaacTTTGTTGTTGATGACTTTTTCagttgatatcatttag	New	-129.3	1.9	22.3333	20.6667	43.3333	5	4.66667	10.3333	37.5439	25.1632	35.0845	5.64707	5.14875	4.8606	middle
262	410	osa-MIR821a-p5_1ss3AC	ATCCGACAAAGTGATAGTAACATT	24	chr03	+	22974225	22974498	gatatcagctgaaaaagtcatcaacaaaaaagttgaataactcatcaagatctaaaacttttattttggtcatttcttcATACGACAAAGTGATAGTAACATTgttcacagaattgacatatctcttatctggttttataaactataacacatatatgtaaaatttgtgaataatattactaacatttcgtcagatgaagaaataaaaaaataAAAGTTATAGATCTTGATGAGTTAttcaactttgttgttgatgactttttcaattgaaatc	New	-126.6	1.8	49.1667	50.5	104.5	19.5	14.5	30.5	82.6527	61.4874	84.6076	22.0236	15.9979	14.3466	middle
262	411	osa-MIR821a-p3_1ss7AG	AAAGTTGTAGATCTTGATGAGTTA	24	chr03	+	22974225	22974498	gatatcagctgaaaaagtcatcaacaaaaaagttgaataactcatcaagatctaaaacttttattttggtcatttcttcATACGACAAAGTGATAGTAACATTgttcacagaattgacatatctcttatctggttttataaactataacacatatatgtaaaatttgtgaataatattactaacatttcgtcagatgaagaaataaaaaaataAAAGTTATAGATCTTGATGAGTTAttcaactttgttgttgatgactttttcaattgaaatc	New	-126.6	1.8	24.3333	30.6667	95.3333	0	23.1667	51.3333	40.9061	37.3389	77.1858	0	25.5599	24.1462	middle
263	412	osa-MIR821c-p5_1ss3AC	ATCCGACAAAGTGATAGTAACATT	24	chr08	-	19925129	19925394	tcaactgaaaaagtcatcaacaaaaaagttgaataactcatcaacatctaaaacttttattttggttatttcttcATACGACAAAGTGATAGTAACATTattcacaaaattgacataactcttatctggttttataaactataacacatatatgtaaaatttgtgaataattttctaacattttgtcagatgaagaaacaacaaaaataAAAGTTTTAGATCTTGATGAGTTAttcaactttgttgttgatgactttttcaattga	New	-122.1	1.9	49.1667	50.5	104.5	19.5	14.5	30.5	82.6527	61.4874	84.6076	22.0236	15.9979	14.3466	middle
263	413	osa-MIR821c-p3_1ss7TG	AAAGTTGTAGATCTTGATGAGTTA	24	chr08	-	19925129	19925394	tcaactgaaaaagtcatcaacaaaaaagttgaataactcatcaacatctaaaacttttattttggttatttcttcATACGACAAAGTGATAGTAACATTattcacaaaattgacataactcttatctggttttataaactataacacatatatgtaaaatttgtgaataattttctaacattttgtcagatgaagaaacaacaaaaataAAAGTTTTAGATCTTGATGAGTTAttcaactttgttgttgatgactttttcaattga	New	-122.1	1.9	24.3333	30.6667	95.3333	0	23.1667	51.3333	40.9061	37.3389	77.1858	0	25.5599	24.1462	middle
264	414	osa-MIR827-p5	TTTTGTTGCTGGTCATCT	18	chr02	-	23901168	23901284	TTTTGTTGCTGGTCATCTagctacccgtgcatgcctggagattggagaataattgacgatgcagcagtcggcttattggctcttgggcacgcgtggTTAGATGACCATCAGCAAACA	New	-50.4	0.9	0	0	7	0	0	15	0	0	5.66749	0	0	7.05571	low
264	415	osa-miR827	TTAGATGACCATCAGCAAACA	21	chr02	-	23901168	23901284	TTTTGTTGCTGGTCATCTagctacccgtgcatgcctggagattggagaataattgacgatgcagcagtcggcttattggctcttgggcacgcgtggTTAGATGACCATCAGCAAACA	Yes	-50.4	0.9	248	309	348	618	540	1771	416.906	376.23	281.755	697.978	595.784	833.044	high
265	416	osa-miR1423-5p_L-2R+2	GCAACTACACGTTGGGCGCTCGAT	24	chr04	+	19715117	19715252	gcacaacactagtatttgggagGCAACTACACGTTGGGCGCTCGATccaggggtgggaaaatcgggcgcccacgttttccccacccccggatcgAGCGCCCAAGCGGTAGTTGTCTCCcaaatacttgtgctgtgc	Diff	-104.3	1.3	666	651	1064	1322	1702	3085	1119.59	792.64	861.459	1493.08	1877.82	1451.12	high
265	417	osa-miR1423-3p_R+3	AGCGCCCAAGCGGTAGTTGTCTCC	24	chr04	+	19715117	19715252	gcacaacactagtatttgggagGCAACTACACGTTGGGCGCTCGATccaggggtgggaaaatcgggcgcccacgttttccccacccccggatcgAGCGCCCAAGCGGTAGTTGTCTCCcaaatacttgtgctgtgc	Diff	-104.3	1.3	130	199	298	181	297	476	218.539	242.297	241.273	204.424	327.681	223.901	middle
266	418	osa-miR1425-5p	TAGGATTCAATCCTTGCTGCT	21	chr05	+	8862149	8862250	ctgttgactgcatTAGGATTCAATCCTTGCTGCTaaatgtattgcttatattcagcaatataatgttcagCAGCAAGAACTGGATCTTAATatagtcgatag	Yes	-45.5	1.3	9302	10319	12937	15071	7735	29252	15637.3	12564.1	10474.3	17021.4	8534.05	13759.6	high
266	419	osa-miR1425-3p	CAGCAAGAACTGGATCTTAAT	21	chr05	+	8862149	8862250	ctgttgactgcatTAGGATTCAATCCTTGCTGCTaaatgtattgcttatattcagcaatataatgttcagCAGCAAGAACTGGATCTTAATatagtcgatag	Yes	-45.5	1.3	78	122	189	128	83	266	131.124	148.544	153.022	144.565	91.5742	125.121	middle
267	420	osa-miR1428e-5p	AATTCACAGGCCCTATCTTGTG	22	chr10	+	3961370	3961478	cgctttgcgAATTCACAGGCCCTATCTTGTGgtatgaactgagtacgcgatgatttatggcgcatattgggggcttaccaaaagataatgctgtgaatttgcaaagcgc	Yes	-46.9	0.9	0	11.6667	4	3.66667	18	1.66667	0	14.205	3.23857	4.14118	19.8595	0.783967	middle
268	421	osa-miR1428e-5p	AATTCACAGGCCCTATCTTGTG	22	chr03	+	23076870	23076979	gcgcttggcgAATTCACAGGCCCTATCTTGTGgtatgaactgggtacgcgatgatttgcactgcgtattgggggcttaccaTAAGATAATGCCATGAATTTGtcaagcgt	Yes	-56.5	1.1	0	11.6667	4	3.66667	18	1.66667	0	14.205	3.23857	4.14118	19.8595	0.783967	middle
268	422	osa-miR1428e-3p	TAAGATAATGCCATGAATTTG	21	chr03	+	23076870	23076979	gcgcttggcgAATTCACAGGCCCTATCTTGTGgtatgaactgggtacgcgatgatttgcactgcgtattgggggcttaccaTAAGATAATGCCATGAATTTGtcaagcgt	Yes	-56.5	1.1	6	47	40	25	109	19	10.0864	57.2259	32.3857	28.2353	120.26	8.93723	middle
269	423	osa-MIR1428c-p5_1ss9GA	CACTTTGCAAATTCGCAGGCCC	22	chr02	+	2535020	2535161	gcttcagtaggttagtgCACTTTGCGAATTCGCAGGCCCtatcctgtggtatgaactgagtacgcgataatttatggtgcatattaggggcttaccataagataatgccatgAATTCGCAAAGTGTTCAAacccactgaagt	New	-62.4	1	5	27	42	15	42	70	8.40536	32.8745	34.0049	16.9412	46.3387	32.9266	middle
269	424	osa-MIR1428c-p3_2ss16CG17AG	AATTCGCAAAGTGTTGGA	18	chr02	+	2535020	2535161	gcttcagtaggttagtgCACTTTGCGAATTCGCAGGCCCtatcctgtggtatgaactgagtacgcgataatttatggtgcatattaggggcttaccataagataatgccatgAATTCGCAAAGTGTTCAAacccactgaagt	New	-62.4	1	0	6	0	0	13	9	0	7.30544	0	0	14.3429	4.23342	middle
270	425	osa-MIR1428b-p5	TATCTTGTGGTATGAACTGAG	21	chr01	+	25390346	25390469	ggttagtgcgctttgcgaattcacgggtctTATCTTGTGGTATGAACTGAGtacgtaatgatttatggtgcatattgggggcttaccataagataatgccatgaattcgcaaagcgttcaaacc	New	-55.2	1	3.33333	5.66667	0	0	0	2.66667	5.60357	6.89958	0	0	0	1.25435	low
271	426	osa-miR1428a-5p_R+1	CGTTTTGCAAATTCGCAGGCCC	22	chr01	+	13160777	13160896	ggttagtgCGTTTTGCAAATTCGCAGGCCCtatcttgtggtatgaactgagtacgcgatgatttatcctgcgtattgggggcttaccataagataaagccgtgaatttgcaaaacgttca	Diff	-56	1.1	9.33333	53.6667	14	7	19	18.6667	15.69	65.3431	11.335	7.90589	20.9628	8.78043	middle
272	427	osa-miR1428e-5p	AATTCACAGGCCCTATCTTGTG	22	chr07	-	5451329	5451437	tgctttgcgAATTCACAGGCCCTATCTTGTGgtatgaactaagtacgcgatgatttctggtacgtattgggggcttaccataagataatgccgtgaattcgtaaagcgt	Yes	-50.2	1	0	11.6667	4	3.66667	18	1.66667	0	14.205	3.23857	4.14118	19.8595	0.783967	middle
273	428	osa-miR1429-5p_R+3	GTAATATACTAATCCGTGCATCCA	24	chr08	-	2036953	2037072	GTAATATACTAATCCGTGCATCCAtcgtatatcttacacgtcatgtgaacgtgcatcggttcataatgttgtgtttataaatgttaatggtatgtgtggttgcacgggtttgtatgttgc	Diff	-44.4	1	0	0	7	8	0	10	0	0	5.66749	9.03531	0	4.7038	low
274	429	osa-MIR1430-p5	TAGCCAAGAATGGCTTGCCTATC	23	chr12	-	6825011	6825152	atgaggagattgcctctgtTAGCCAAGAATGGCTTGCCTATCtccactatttggttcatcactggaacacacttggggttctcagaTGGTGGATGAAATATGGAAGAtggtgagccttcctggctaagagagtgattctcat	New	-64.3	1	15	64	84	120	276	388	25.2161	77.9247	68.0099	135.53	304.512	182.508	middle
274	430	osa-MIR1430-p3	TGGTGGATGAAATATGGAAGA	21	chr12	-	6825011	6825152	atgaggagattgcctctgtTAGCCAAGAATGGCTTGCCTATCtccactatttggttcatcactggaacacacttggggttctcagaTGGTGGATGAAATATGGAAGAtggtgagccttcctggctaagagagtgattctcat	New	-64.3	1	0	0	0	25	31	64	0	0	0	28.2353	34.2024	30.1043	middle
275	431	osa-miR1432-5p_R+1	ATCAGGAGAGATGACACCGACA	22	chr07	-	23401702	23401810	cctgtgATCAGGAGAGATGACACCGACAtcgccggaattcgttcttggtcttgtgccatgatgaattgatggtccgtttgatgCAGGTGTCATCTCCCCTGAACAtagg	Diff	-55.8	1	2283	2147	3789	3162	3206	6723	3837.89	2614.13	3067.73	3571.21	3537.19	3162.37	high
275	432	osa-miR1432-3p_R+1	CAGGTGTCATCTCCCCTGAACA	22	chr07	-	23401702	23401810	cctgtgATCAGGAGAGATGACACCGACAtcgccggaattcgttcttggtcttgtgccatgatgaattgatggtccgtttgatgCAGGTGTCATCTCCCCTGAACAtagg	Diff	-55.8	1	25	15	33	43	32	64	42.0268	18.2636	26.7182	48.5648	35.3057	30.1043	middle
276	433	osa-MIR1436-p5_2ss11AT21AG	ATTAAAACCTTGGACTGGATGGGA	24	chr01	-	20316586	20316746	agtttatgtgctactccctccgtcccataatATTAAAACCTAGGACTGGATAGGAcgtttcatagtacaatgactcagagtcattgtactatgaaacgtcctatccagtcctaggttttaacaTTATGGGACGGAGGGAGTagtctcaacctatataaact	New	-124.2	1.9	11	0	26	11	11	35	18.4918	0	21.0507	12.4235	12.1363	16.4633	middle
276	434	osa-miR1436_L-3	TTATGGGACGGAGGGAGT	18	chr01	-	20316586	20316746	agtttatgtgctactccctccgtcccataatATTAAAACCTAGGACTGGATAGGAcgtttcatagtacaatgactcagagtcattgtactatgaaacgtcctatccagtcctaggttttaacaTTATGGGACGGAGGGAGTagtctcaacctatataaact	Diff	-124.2	1.9	0	0	2.5	0	2.5	10	0	0	2.0241	0	2.75826	4.7038	low
277	435	osa-MIR1440a-p5_1ss14CT	AATACCACCCGGGTCCACATG	21	chr09	-	5980506	5980694	aaatgccaatgctcaaataccactctcctaaatttccattcccaAATACCACCCGGGCCCACATGtcagcctcatccagcacagggtcccacatcacttttgtttgaatggaaagtgaggctgacatgtgggcccggatggtATTTGGTAATGAAAATTTGGGAGAgtggtatttgagcactggcattt	New	-131.1	1.5	0	0	0	0	0	5	0	0	0	0	0	2.3519	low
277	436	osa-MIR1440a-p3_1ss7TG	ATTTGGGAATGAAAATTTGGGAGA	24	chr09	-	5980506	5980694	aaatgccaatgctcaaataccactctcctaaatttccattcccaAATACCACCCGGGCCCACATGtcagcctcatccagcacagggtcccacatcacttttgtttgaatggaaagtgaggctgacatgtgggcccggatggtATTTGGTAATGAAAATTTGGGAGAgtggtatttgagcactggcattt	New	-131.1	1.5	0	0	5	0	0	0	0	0	4.04821	0	0	0	low
278	437	osa-MIR1441-p5_2ss19TC24TC	TCATTCGTGTCCGAAAACCCCTTC	24	chr12	-	19485741	19485920	gtttttTCATTCGTGTCCGAAAACTCCTTTtgatatctggtcaaacattcgatgtgacatctaaaaattttcttttcgcgaactaagggcctgtttagttcgcgaaaagaaaatttttGGGTGTCACATCGGACGTTTAACCggatgtcggaaaaggttttcagacacgaataaaaaaac	New	-107.2	1.6	11	19	55	52	68	159	18.4918	23.1339	44.5303	58.7295	75.0246	74.7905	middle
278	438	osa-MIR1441-p3_1ss21AG	GGGTGTCACATCGGACGTTTGACC	24	chr12	-	19485741	19485920	gtttttTCATTCGTGTCCGAAAACTCCTTTtgatatctggtcaaacattcgatgtgacatctaaaaattttcttttcgcgaactaagggcctgtttagttcgcgaaaagaaaatttttGGGTGTCACATCGGACGTTTAACCggatgtcggaaaaggttttcagacacgaataaaaaaac	New	-107.2	1.6	111	273	480	250	547	795	186.599	332.397	388.628	282.353	603.507	373.952	middle
279	439	osa-MIR1442-p5_2ss4GT17AG	GGTTTTTTATGGGACGGAGGGAGT	24	chr07	+	27589072	27589256	tctatattcatagtactagatgtgtcacatccagtactaggttGGTGTTTTATGGGACGAAGGGAGTagatcttttgctaagtggAGGCTAAATTCTCATCATCagaggagtatactactccatccgtcccataatataagggataatgggtggatgcgacacatcctagtaaaatgaatctgga	New	-72.1	1	5	0	37	5	17	24	8.40536	0	29.9567	5.64707	18.7562	11.2891	middle
279	440	osa-MIR1442-p3_1ss10TA	AGGCTAAATACTCATCATC	19	chr07	+	27589072	27589256	tctatattcatagtactagatgtgtcacatccagtactaggttGGTGTTTTATGGGACGAAGGGAGTagatcttttgctaagtggAGGCTAAATTCTCATCATCagaggagtatactactccatccgtcccataatataagggataatgggtggatgcgacacatcctagtaaaatgaatctgga	New	-72.1	1	0	6	11	11	6	20	0	7.30544	8.90606	12.4235	6.61982	9.40761	middle
280	441	osa-miR1846a-5p_R+4	AGTGAGGAGGCCGGGGCCGCTGGAT	25	chr11	-	27715822	27715933	ccgctccctaccaatgagccgccggatctcccAGTGAGGAGGCCGGGGCCGCTGGATccagtgacccCGTTCTCCTCGCCGGCGGATCcggagctccagagaaaggaacgag	Diff	-65.2	0.9	3	0	5	0	0	7	5.04322	0	4.04821	0	0	3.29266	low
280	442	osa-MIR1846b-p3_1ss2GA	CATTCTCCTCGCCGGCGGATC	21	chr11	-	27715822	27715933	ccgctccctaccaatgagccgccggatctcccAGTGAGGAGGCCGGGGCCGCTGGATccagtgacccCGTTCTCCTCGCCGGCGGATCcggagctccagagaaaggaacgag	New	-65.2	0.9	3	0	0	9	4	4.5	5.04322	0	0	10.1647	4.41321	2.11671	middle
281	443	osa-miR1846a-5p_R+4	AGTGAGGAGGCCGGGGCCGCTGGAT	25	chr10	+	529274	529385	ccgctccctaccaatgagccgccggatctcccAGTGAGGAGGCCGGGGCCGCTGGATccggtgacccCGTTCTCCTCGCCGGCGGATCcggcgctccagagaaaggaacgag	Diff	-68.1	0.9	3	0	5	0	0	7	5.04322	0	4.04821	0	0	3.29266	low
281	444	osa-MIR1846a-p3_1ss2GA	CATTCTCCTCGCCGGCGGATC	21	chr10	+	529274	529385	ccgctccctaccaatgagccgccggatctcccAGTGAGGAGGCCGGGGCCGCTGGATccggtgacccCGTTCTCCTCGCCGGCGGATCcggcgctccagagaaaggaacgag	New	-68.1	0.9	3	0	0	9	4	4.5	5.04322	0	0	10.1647	4.41321	2.11671	middle
282	445	osa-MIR1846e-p5_1ss15AG	AGGAGGCCGGGACCGCCGGA	20	chr09	-	13211437	13211505	cgcatccgccaacgAGGAGGCCGGGACCACCGGAtccggtgactccggcctcctcgccggcagatccgg	New	-48.4	0.9	15	16	21	0	0	12	25.2161	19.4812	17.0025	0	0	5.64456	middle
283	446	osa-miR1846d-5p	TCCCACCGAGCAGCCGGATCTC	22	chr01	+	39637065	39637180	tgcctgtcccTCCCACCGAGCAGCCGGATCTCccagtgagtaggcccgggccgccagatccggtgaccccggtctcctcgccggtGTATCCGGCGCCGCAGGGAGGgacgagagcc	Yes	-70.5	0.8	7	10	10	46	48	93	11.7675	12.1757	8.09642	51.953	52.9586	43.7454	middle
283	447	osa-miR1846d-3p_L+1	GTATCCGGCGCCGCAGGGAGG	21	chr01	+	39637065	39637180	tgcctgtcccTCCCACCGAGCAGCCGGATCTCccagtgagtaggcccgggccgccagatccggtgaccccggtctcctcgccggtGTATCCGGCGCCGCAGGGAGGgacgagagcc	Diff	-70.5	0.8	0	8	0	15	0	28	0	9.74058	0	16.9412	0	13.1707	middle
284	448	osa-MIR1847-p5	TTTGTGCAGTTTGCAGTTGTG	21	chr01	+	20332878	20332987	agactccctaacTTTGTGCAGTTTGCAGTTGTGgcactgacatatgggccagacacatttggcccacatgttagtgccaCAACTGCAAACTACATAAAGTcaggggatct	New	-79.7	1.5	0	0	0	0	0	5	0	0	0	0	0	2.3519	low
284	449	osa-MIR1847-p3	CAACTGCAAACTACATAAAGT	21	chr01	+	20332878	20332987	agactccctaacTTTGTGCAGTTTGCAGTTGTGgcactgacatatgggccagacacatttggcccacatgttagtgccaCAACTGCAAACTACATAAAGTcaggggatct	New	-79.7	1.5	0	0	0	0	0	6	0	0	0	0	0	2.82228	low
285	450	osa-MIR1849-p5	ACCTAGGATATGATGGGACATTAC	24	chr04	+	22224813	22224902	aaataagctaACCTAGGATATGATGGGACATTACctatctAGATTCGTTGTACTAGGTAATGCCctatcgtatcctaggttggtttattt	New	-51.1	1.5	0	5	10	0	0	8	0	6.08786	8.09642	0	0	3.76304	low
285	451	osa-MIR1849-p3_2ss18TA23CT	AGATTCGTTGTACTAGGAAATGTC	24	chr04	+	22224813	22224902	aaataagctaACCTAGGATATGATGGGACATTACctatctAGATTCGTTGTACTAGGTAATGCCctatcgtatcctaggttggtttattt	New	-51.1	1.5	0	0	12	10	18.5	50	0	0	9.7157	11.2941	20.4111	23.519	middle
286	452	osa-miR1850.1	TGGAAAGTTGGGAGATTGGGG	21	chr05	-	26275207	26275339	atgtgatggagatgcgaTGGAAAGTTGGGAGATTGGGGgaagttgtgtgtgaactaaacgtggattggggccctgtttagttcacatcaatcttcctCCAAATTCCCAACTTTTCATCacatcacaatcacat	Yes	-76.4	1.3	221	369	685	1343	1232	2852	371.517	449.284	554.605	1516.8	1359.27	1341.52	high
286	453	osa-MIR1850-p3	CCAAATTCCCAACTTTTCATC	21	chr05	-	26275207	26275339	atgtgatggagatgcgaTGGAAAGTTGGGAGATTGGGGgaagttgtgtgtgaactaaacgtggattggggccctgtttagttcacatcaatcttcctCCAAATTCCCAACTTTTCATCacatcacaatcacat	New	-76.4	1.3	298	714	931	1554	1987	4794	500.96	869.347	753.776	1755.11	2192.26	2255	high
287	454	osa-MIR1851-p5_1ss16AG	CAAAATGCCATCCCGGACAGA	21	chr05	+	26049315	26049785	cagagtgtcttcgcCAAAATGCCATCCCGAACAGAaatgccacttcctcttcttcctccatcctgcgcgtgaagagctcgcctgcggccatggctagctccctccctgccatcgccgccgcacgggcagcggagcccgcggcgcagtggcgactcttcggttgacggcggctggctacgcggtggcaacgaggaggcggcggcggccaggagctgctccaccggccccacgcgcacgcgcgccggcgggatccgcgcgtcgtcgccggagtccttccgcgacgacctcagctgcacaggcgttggcggggatggcagggagggcagcgccccGATCGCCGTCGGCAAGGCGGCATCggcgcggcggtggagatggccatggccgccggcgagctcttca…	New	-338.3	1	5	0	0	0	0	0	8.40536	0	0	0	0	0	low
287	455	osa-MIR1851-p3_2ss1GA19GA	AATCGCCGTCGGCAAGGCAGCATC	24	chr05	+	26049315	26049785	cagagtgtcttcgcCAAAATGCCATCCCGAACAGAaatgccacttcctcttcttcctccatcctgcgcgtgaagagctcgcctgcggccatggctagctccctccctgccatcgccgccgcacgggcagcggagcccgcggcgcagtggcgactcttcggttgacggcggctggctacgcggtggcaacgaggaggcggcggcggccaggagctgctccaccggccccacgcgcacgcgcgccggcgggatccgcgcgtcgtcgccggagtccttccgcgacgacctcagctgcacaggcgttggcggggatggcagggagggcagcgccccGATCGCCGTCGGCAAGGCGGCATCggcgcggcggtggagatggccatggccgccggcgagctcttca…	New	-338.3	1	0	0	6	0	0	0	0	0	4.85785	0	0	0	low
288	456	osa-MIR1854-p5_2ss12TG18TC	ATGGTGAAATTGGTAGAC	18	chr06	+	28180373	28180510	ATGGTGAAATTGGTAGACacgctgctcttaggaagcagtgctcaagcatctcggttcgagtccgagtggcggcagtctcgaaaaagaatacaatagattataaaataaaatggattcaattcgaaatttccaattttg	New	-32.7	0.6	8	4	4	0	0	0	13.4486	4.87029	3.23857	0	0	0	middle
289	457	osa-MIR1854-p5_2ss12TG18TC	ATGGTGAAATTGGTAGAC	18	chr12	+	5622006	5622090	ttagccgccATGGTGAAATTGGTAGACacgctgctcttaggaagcagtgctcaagcatctcggtttgagtccgagtggcggcagt	New	-33.5	0.7	8	4	4	0	0	0	13.4486	4.87029	3.23857	0	0	0	middle
290	458	osa-miR1856	TATGCGTAAGACGGATTCGTA	21	chr11	-	10376148	10376296	agagcactgcTATGCGTAAGACGGATTCGTActacctgcgtccgaccatatcatgtgcaccgatcaccgtctttagcttctctccaccaatgcaagcagcattcggatgcatgtcgtaCGAATCCGTCGGACGCATAGCtattttcttt	Yes	-63.6	0.9	114	119	139	510	197	695	191.642	144.891	112.54	576.001	217.351	326.914	middle
290	459	osa-MIR1856-p3	CGAATCCGTCGGACGCATAGC	21	chr11	-	10376148	10376296	agagcactgcTATGCGTAAGACGGATTCGTActacctgcgtccgaccatatcatgtgcaccgatcaccgtctttagcttctctccaccaatgcaagcagcattcggatgcatgtcgtaCGAATCCGTCGGACGCATAGCtattttcttt	New	-63.6	0.9	0	6	11	105	55	119	0	7.30544	8.90606	118.588	60.6817	55.9753	middle
291	460	osa-MIR1857-p5	TTTTTGGAGCATGAGGTTATC	21	chr11	+	2733902	2734031	gtttttatcctggttTTTTTGGAGCATGAGGTTATCtctcagtttttccgtgtccaaaataaaaggacaaaaactgttcttgaaaaccgagagataaccTCATGCTCCAAGAAAACCAGGataaaaaatt	New	-75.1	1.6	22	28	21	36	16	51	36.9836	34.092	17.0025	40.6589	17.6529	23.9894	middle
291	461	osa-miR1857-3p	TCATGCTCCAAGAAAACCAGG	21	chr11	+	2733902	2734031	gtttttatcctggttTTTTTGGAGCATGAGGTTATCtctcagtttttccgtgtccaaaataaaaggacaaaaactgttcttgaaaaccgagagataaccTCATGCTCCAAGAAAACCAGGataaaaaatt	Yes	-75.1	1.6	15	14	12	19	13	43	25.2161	17.046	9.7157	21.4589	14.3429	20.2264	middle
292	462	osa-miR1859	TTTCCTATGACGTCCATTCCAA	22	chr01	-	673278	673374	gggagttgtaggaatggatgcgtagagaaagaaatgaaatctgaaccagatttgtgatttgattcTTTCCTATGACGTCCATTCCAAtgatttccag	Yes	-42.5	1.1	0	5	13	13	28	24	0	6.08786	10.5253	14.6824	30.8925	11.2891	middle
293	463	osa-MIR1860-p5	TAAAGAGAAAACCAGCTTCC	20	chr01	-	934420	934567	tcttgatttgatggtagggttagtgttatttgTAAAGAGAAAACCAGCTTCCagatctcgaatttgcctcaaacttatcttctcttgtagATCTGGAAGCTAGGTTTTCTCTttacaaataacactattttttcccccattaggtctg	New	-70.6	1.3	0	0	0	18	29	74	0	0	0	20.3294	31.9958	34.8081	middle
293	464	osa-miR1860-3p	ATCTGGAAGCTAGGTTTTCTCT	22	chr01	-	934420	934567	tcttgatttgatggtagggttagtgttatttgTAAAGAGAAAACCAGCTTCCagatctcgaatttgcctcaaacttatcttctcttgtagATCTGGAAGCTAGGTTTTCTCTttacaaataacactattttttcccccattaggtctg	Yes	-70.6	1.3	0	0	0	5	14	51	0	0	0	5.64707	15.4462	23.9894	middle
294	465	osa-miR1861h	CGGTCTTGAGGCAGGAACTGAG	22	chr08	-	15132727	15132836	atattcttaggccCGGTCTTGAGGCAGGAACTGAGtagttggtgaactcgctctatgttgttcgttcACTCGCGACACAGTTCCTGTCccaaggctaagtctgtgaatat	Yes	-50.8	1	596.524	447.5	522.786	805.452	603.843	1509.5	1002.8	544.864	423.269	909.689	666.222	710.039	high
294	466	osa-MIR1861j-p3	ACTCGCGACACAGTTCCTGTC	21	chr08	-	15132727	15132836	atattcttaggccCGGTCTTGAGGCAGGAACTGAGtagttggtgaactcgctctatgttgttcgttcACTCGCGACACAGTTCCTGTCccaaggctaagtctgtgaatat	New	-50.8	1	0	0	0	6	0	5	0	0	0	6.77648	0	2.3519	low
295	467	osa-miR1861c_L-2R+1_1ss10AG	ATCTTGTGGCAAGAACTGAGT	21	chr02	+	20716174	20716280	cggtgttgcatattcttagacccgATCTTGTAGCAAGAACTGAGTagttcgttaactcgctaCGCGGTTCTTGTCACAAGACCgagcctgtgaatatgcaaaggtgg	Diff	-42.2	0.8	14.75	20.25	27	28.75	18	41.5	24.7958	24.6558	21.8603	32.4706	19.8595	19.5208	middle
295	468	osa-MIR1861c-p3_1ss20CT	CGCGGTTCTTGTCACAAGATC	21	chr02	+	20716174	20716280	cggtgttgcatattcttagacccgATCTTGTAGCAAGAACTGAGTagttcgttaactcgctaCGCGGTTCTTGTCACAAGACCgagcctgtgaatatgcaaaggtgg	New	-42.2	0.8	51	84	73	108.333	74.6667	250.667	85.7347	102.276	59.1038	122.353	82.38	117.909	middle
296	469	osa-miR1861g_L-3R+2	TCTTGTGGCAAGAACTGAGTA	21	chr05	+	18668611	18668717	cggtgttgcatattcttaggcccagTCTTGTGGCAAGAACTGAGTAgttcgttaactcgctaCGTGGTTCTTGTCACAAGATCgagcctgtgaatatgcaaagttgg	Diff	-50.6	1	3913.75	4324.75	3135	1486.08	1100.53	3100	6579.3	5265.7	2538.23	1678.4	1214.22	1458.18	high
296	470	osa-MIR1861g-p3_1ss3TC	CGCGGTTCTTGTCACAAGATC	21	chr05	+	18668611	18668717	cggtgttgcatattcttaggcccagTCTTGTGGCAAGAACTGAGTAgttcgttaactcgctaCGTGGTTCTTGTCACAAGATCgagcctgtgaatatgcaaagttgg	New	-50.6	1	51	84	73	108.333	74.6667	250.667	85.7347	102.276	59.1038	122.353	82.38	117.909	middle
297	471	osa-miR1861e_L-3R+2	TCTTGTGGCAAGAACTGAGTA	21	chr08	-	15132529	15132620	gcatattcttaggcccggTCTTGTGGCAAGAACTGAGTAgttcgttaactcgctaCGCGGTTCTTGTCACAAGACCgagtctgtgaatatgc	Diff	-56.2	1.2	3913.75	4324.75	3135	1486.08	1100.53	3100	6579.3	5265.7	2538.23	1678.4	1214.22	1458.18	high
297	472	osa-MIR1861e-p3_1ss20CT	CGCGGTTCTTGTCACAAGATC	21	chr08	-	15132529	15132620	gcatattcttaggcccggTCTTGTGGCAAGAACTGAGTAgttcgttaactcgctaCGCGGTTCTTGTCACAAGACCgagtctgtgaatatgc	New	-56.2	1.2	51	84	73	108.333	74.6667	250.667	85.7347	102.276	59.1038	122.353	82.38	117.909	middle
298	473	osa-miR1861n_1ss17GA	CGATCTTGTGGCAGGAACTGAG	22	chr12	-	16586544	16586672	gcgtgttgtatattcttaggccCGATCTTGTGGCAGGAGCTGAGtagctggtgaactcgctttatgttgttcattcactcgctacaCGGTTCCTGTCCCAAGATCGAGtctgtgaatatgcaaatgtga	Diff	-65.7	1.1	150.457	143.05	138.286	91.9857	219.993	96.5	252.929	174.174	111.962	103.89	242.719	45.3917	middle
298	474	osa-MIR1861n-p3	CGGTTCCTGTCCCAAGATCGAG	22	chr12	-	16586544	16586672	gcgtgttgtatattcttaggccCGATCTTGTGGCAGGAGCTGAGtagctggtgaactcgctttatgttgttcattcactcgctacaCGGTTCCTGTCCCAAGATCGAGtctgtgaatatgcaaatgtga	New	-65.7	1.1	23.2333	22.1333	24.8333	28.2	91.1667	24.9333	39.0569	26.9489	20.1061	31.8495	100.584	11.7282	middle
299	475	osa-miR1861b_1ss9AT	CGATCTTGTGGCAGGAACTGAG	22	chr06	+	14949509	14949600	ggccCGATCTTGAGGCAGGAACTGAGtagttggtgaactcgctctatgttgttcgttcacttgctacaCGGTTCCTGTCCCAAGATCGAGtc	Diff	-51.3	1.1	150.457	143.05	138.286	91.9857	219.993	96.5	252.929	174.174	111.962	103.89	242.719	45.3917	middle
299	476	osa-MIR1861i-p3	CGGTTCCTGTCCCAAGATCGAG	22	chr06	+	14949509	14949600	ggccCGATCTTGAGGCAGGAACTGAGtagttggtgaactcgctctatgttgttcgttcacttgctacaCGGTTCCTGTCCCAAGATCGAGtc	New	-51.3	1.1	23.2333	22.1333	24.8333	28.2	91.1667	24.9333	39.0569	26.9489	20.1061	31.8495	100.584	11.7282	middle
300	477	osa-miR1861b_1ss9AT	CGATCTTGTGGCAGGAACTGAG	22	chr09	+	13532426	13532554	tcgtgttgcatattcttaggccCGATCTTGAGGCAGGAACTGAGtagttggtgaactcgctctatgttgttcattcactcgcgacaCGGTTCCTGTCCCAAGATCgggtctgtgaatatacaaatgtga	Diff	-61.5	1	150.457	143.05	138.286	91.9857	219.993	96.5	252.929	174.174	111.962	103.89	242.719	45.3917	middle
300	478	osa-MIR1861l-p3	CGGTTCCTGTCCCAAGATC	19	chr09	+	13532426	13532554	tcgtgttgcatattcttaggccCGATCTTGAGGCAGGAACTGAGtagttggtgaactcgctctatgttgttcattcactcgcgacaCGGTTCCTGTCCCAAGATCgggtctgtgaatatacaaatgtga	New	-61.5	1	3.83333	3.33333	2.83333	5	13.1667	3.33333	6.44411	4.05858	2.29398	5.64707	14.5268	1.56793	middle
301	479	osa-miR1861b_1ss9AT	CGATCTTGTGGCAGGAACTGAG	22	chr05	+	18668398	18668513	tgcgtattcttaggccCGATCTTGAGGCAGGAACTGAGtagttgttgaacttgctctatgttgttcgttcacccactattCGGTTCCTGTCCCAAGATCGAGtctatgaatataca	Diff	-59.4	1.1	150.457	143.05	138.286	91.9857	219.993	96.5	252.929	174.174	111.962	103.89	242.719	45.3917	middle
301	480	osa-MIR1861f-p3	CGGTTCCTGTCCCAAGATCGAG	22	chr05	+	18668398	18668513	tgcgtattcttaggccCGATCTTGAGGCAGGAACTGAGtagttgttgaacttgctctatgttgttcgttcacccactattCGGTTCCTGTCCCAAGATCGAGtctatgaatataca	New	-59.4	1.1	23.2333	22.1333	24.8333	28.2	91.1667	24.9333	39.0569	26.9489	20.1061	31.8495	100.584	11.7282	middle
302	481	osa-miR1861h	CGGTCTTGAGGCAGGAACTGAG	22	chr06	-	27238190	27238293	ttcttaggccCGGTCTTGAGGCAGGAACTGAGtagttggtgaactcgctctatgttgttcgttcactcgcgacacGGTTCCTGTCCCAAGACTGAGtctgtgaa	Yes	-50.2	0.9	596.524	447.5	522.786	805.452	603.843	1509.5	1002.8	544.864	423.269	909.689	666.222	710.039	high
302	482	osa-MIR1861h-p3	GGTTCCTGTCCCAAGACTGAG	21	chr06	-	27238190	27238293	ttcttaggccCGGTCTTGAGGCAGGAACTGAGtagttggtgaactcgctctatgttgttcgttcactcgcgacacGGTTCCTGTCCCAAGACTGAGtctgtgaa	New	-50.2	0.9	229	153	173	333	189	547	384.966	186.289	140.068	376.095	208.524	257.298	middle
303	483	osa-miR1861b_1ss9AT	CGATCTTGTGGCAGGAACTGAG	22	chr02	+	20715962	20716079	ttgcatattcttaggccCGATCTTGAGGCAGGAACTGAGtagttcgtgaactcgctctatgttgttcgttcacccactattCGGTTCCTGTCCCAAGATCGAGtctgtgaatatacaa	Diff	-60.5	1.1	150.457	143.05	138.286	91.9857	219.993	96.5	252.929	174.174	111.962	103.89	242.719	45.3917	middle
303	484	osa-MIR1861b-p3	CGGTTCCTGTCCCAAGATCGAG	22	chr02	+	20715962	20716079	ttgcatattcttaggccCGATCTTGAGGCAGGAACTGAGtagttcgtgaactcgctctatgttgttcgttcacccactattCGGTTCCTGTCCCAAGATCGAGtctgtgaatatacaa	New	-60.5	1.1	23.2333	22.1333	24.8333	28.2	91.1667	24.9333	39.0569	26.9489	20.1061	31.8495	100.584	11.7282	middle
304	485	osa-miR1861e_L-3R+2	TCTTGTGGCAAGAACTGAGTA	21	chr09	+	13532649	13532744	ttgcatattcttaggcccggTCTTGTGGCAAGAACTGAGTAgttcgttaactcgttacccggttcttgtcacaagaccgagtatatgaatatgcaa	Diff	-52.6	1.3	3913.75	4324.75	3135	1486.08	1100.53	3100	6579.3	5265.7	2538.23	1678.4	1214.22	1458.18	high
305	486	osa-MIR1861d-p5	TTGAGGCAGGAACTGAGTAGT	21	chr04	+	6536337	6536454	ttgcatattcttaggcctggtcTTGAGGCAGGAACTGAGTAGTtggtgaactcgctctatgttgttcgttcactcgcgacgcggTTCCTGTCCCAAGACCGAGTCtgtgaatatacaa	New	-56.2	1	10.5238	10.5	8.28571	11.9524	6.84286	14	17.6913	12.7845	6.70846	13.4992	7.54975	6.58533	middle
305	487	osa-MIR1861d-p3	TTCCTGTCCCAAGACCGAGTC	21	chr04	+	6536337	6536454	ttgcatattcttaggcctggtcTTGAGGCAGGAACTGAGTAGTtggtgaactcgctctatgttgttcgttcactcgcgacgcggTTCCTGTCCCAAGACCGAGTCtgtgaatatacaa	New	-56.2	1	174	206	140	238	205	493	292.507	250.82	113.35	268.8	226.177	231.898	middle
306	488	osa-MIR1861a-p3	CGGTTCCTGTCCCAAGATCGAG	22	chr01	+	15049772	15049900	ttgtgttgcatattcttaggcctgatcttgaggcagaaactgagtagttggtgaactcgctctatgttgttcgttcactcgcgacaCGGTTCCTGTCCCAAGATCGAGtctatgaatatacaaatgtga	New	-49.4	0.9	23.2333	22.1333	24.8333	28.2	91.1667	24.9333	39.0569	26.9489	20.1061	31.8495	100.584	11.7282	middle
307	489	osa-MIR1862c-p5	AAAATAAGTCAATCCCGTACTAGT	24	chr10	+	16093884	16093972	actccctccgtcccAAAATAAGTCAATCCCGTACTAGTatatgacacttcctagtACGAGGTTGGTTTATTTTGGGACGgagagagtag	New	-51.6	1.3	0	0	0	5	5	10	0	0	0	5.64707	5.51652	4.7038	low
307	490	osa-miR1862a	ACGAGGTTGGTTTATTTTGGGACG	24	chr10	+	16093884	16093972	actccctccgtcccAAAATAAGTCAATCCCGTACTAGTatatgacacttcctagtACGAGGTTGGTTTATTTTGGGACGgagagagtag	Yes	-51.6	1.3	6.83333	21.9167	39.3333	38.6667	38.0833	80.6667	11.4873	26.6851	31.8459	43.6707	42.0175	37.944	middle
308	491	osa-MIR1862g-p3_1ss11TC	ATTCGTTGTACTAGGATGTGTCAC	24	chr04	-	20340401	20340523	ccaaaataaacaaacatcgtgataggatgtgacacatcatagtaacgagtctgaacacgtagaatatccagATTCGTTGTATTAGGATGTGTCACaatttagtatgaggttggtttattttgg	New	-49.4	1.1	160	134	333	140	230	472.667	268.972	163.155	269.611	158.118	253.76	222.333	middle
309	492	osa-MIR1862d-p5	TCCCAAAATAAACAAAGCTAGT	22	chr10	+	4833611	4833760	ctactggctagtctcgtagcttgctaggtactccctctgTCCCAAAATAAACAAAGCTAGTacggggatgtggcacttcctagtcctgtACTAGGTTTGTTTATTTTGGGACGgagggagtatcatagtttgttactcctctggttacta	New	-86.1	1.3	20	52	83	39	67	129	33.6214	63.3138	67.2003	44.0471	73.9213	60.6791	middle
309	493	osa-miR1862d	ACTAGGTTTGTTTATTTTGGGACG	24	chr10	+	4833611	4833760	ctactggctagtctcgtagcttgctaggtactccctctgTCCCAAAATAAACAAAGCTAGTacggggatgtggcacttcctagtcctgtACTAGGTTTGTTTATTTTGGGACGgagggagtatcatagtttgttactcctctggttacta	Yes	-86.1	1.3	452.5	477.25	917.667	583.667	401.417	1179.33	760.685	581.087	742.981	659.201	442.884	554.735	high
310	494	osa-MIR1862b-p5	AGTACTACGAATCTGGATA	19	chr08	-	8341200	8341398	ggtcatttagatagaacatgtttcatctcagtgcgcctactcccttagtcccaaaataaattaatcttatacaagatttggcacatcatAGTACTACGAATCTGGATAtactaggatgtgtcacattccgtACGAGGTTGGTTTATTTTGGGACGgagggagggagtatctcggatgcctaccgcagtatctcatgacc	New	-79.4	0.9	0	0	6	0	5	21.5	0	0	4.85785	0	5.51652	10.1132	middle
310	495	osa-miR1862a	ACGAGGTTGGTTTATTTTGGGACG	24	chr08	-	8341200	8341398	ggtcatttagatagaacatgtttcatctcagtgcgcctactcccttagtcccaaaataaattaatcttatacaagatttggcacatcatAGTACTACGAATCTGGATAtactaggatgtgtcacattccgtACGAGGTTGGTTTATTTTGGGACGgagggagggagtatctcggatgcctaccgcagtatctcatgacc	Yes	-79.4	0.9	6.83333	21.9167	39.3333	38.6667	38.0833	80.6667	11.4873	26.6851	31.8459	43.6707	42.0175	37.944	middle
311	496	osa-miR1862a	ACGAGGTTGGTTTATTTTGGGACG	24	chr01	+	26192308	26192395	gtactccctccgtcccgaaataaccaaacctcgtaggacatgtcacatcctagtACGAGGTTGGTTTATTTTGGGACGgagggagtat	Yes	-57.5	1.3	6.83333	21.9167	39.3333	38.6667	38.0833	80.6667	11.4873	26.6851	31.8459	43.6707	42.0175	37.944	middle
312	497	osa-MIR1862e-p5	ATCCCAAAATGAAAAAATCTAGTA	24	chr11	+	2523232	2523324	tatttccttcATCCCAAAATGAAAAAATCTAGTAcattatgtgtttgacatatcctgtACTAGATTTGTTTATTTTGGGACGgagggagtatc	New	-48	1.5	0	8	19	0	0	15	0	9.74058	15.3832	0	0	7.05571	middle
312	498	osa-miR1862e_L+1R-1	ACTAGATTTGTTTATTTTGGGACG	24	chr11	+	2523232	2523324	tatttccttcATCCCAAAATGAAAAAATCTAGTAcattatgtgtttgacatatcctgtACTAGATTTGTTTATTTTGGGACGgagggagtatc	Diff	-48	1.5	70.5	139.25	277.667	125.667	107.417	281.333	118.516	169.547	224.811	141.93	118.513	132.334	middle
313	499	osa-MIR1863c-p3	AGCTCTGATACCATGTTATTGATT	24	chr12	+	4869207	4869497	agcaatgcatcagttatgtttcctggatcattaaatcattgaatgtttatctagcaccaatctgctgctgatctgtttgtagtcatgaaaagcactttatgatctgaaagtgctggctgtatgccatggttttccccattctatggttattattgcaatcgtgacttaatagtgatgcaataatcagtagtggattcgtgttggctctacttcgggtttaggatcatagttattAGCTCTGATACCATGTTATTGATTtagaaacttggctgatgcattacttttggagac	New	-94.7	0.9	190	178	343.667	250	194.333	699	319.404	216.728	278.247	282.353	214.409	328.796	middle
314	500	osa-MIR1863b-p5	TAGTTACATGGTATCAGAGCTGA	23	chr12	+	4867257	4867616	caatagcaatgcatcagttacgtttcctacaTAGTTACATGGTATCAGAGCTGAaatcctaaaccaatgaatgtttatccagcaccaatcccctgctgctaggagctgtagctctcggggcagtacctaatccgctgctgatctgtttctagtcatgaaaagcactgtgatctgtaagtgcttgctgcatgccatggttttgcccaattctatggccatcgttggattcgtgacctgacagtgatgcaataatcagtgatggatttgtgttggctctacttggggttgaggatcttagctgttAGCTCTGATACCATGTTAactgtttagagacttggctgatgcattacttttggaaac	New	-139.3	0.9	0	0	0	0	7	6	0	0	0	0	7.72312	2.82228	low
314	501	osa-miR1863b_R-6	AGCTCTGATACCATGTTA	18	chr12	+	4867257	4867616	caatagcaatgcatcagttacgtttcctacaTAGTTACATGGTATCAGAGCTGAaatcctaaaccaatgaatgtttatccagcaccaatcccctgctgctaggagctgtagctctcggggcagtacctaatccgctgctgatctgtttctagtcatgaaaagcactgtgatctgtaagtgcttgctgcatgccatggttttgcccaattctatggccatcgttggattcgtgacctgacagtgatgcaataatcagtgatggatttgtgttggctctacttggggttgaggatcttagctgttAGCTCTGATACCATGTTAactgtttagagacttggctgatgcattacttttggaaac	Diff	-139.3	0.9	4	2	3.66667	11	7.33333	17	6.72429	2.43515	2.96869	12.4235	8.09089	7.99647	middle
315	502	osa-MIR1863a-p5	AGTCTAATATGGTATCCGAGCTTA	24	chr02	+	8521746	8522119	ccatatctctAGTCTAATATGGTATCCGAGCTTAttggttagttgctcttgttccctcaatcccgtttgtctccatccacaaccacacgagtgcaaagcctcacattcatgtcaacaacaactctcatgtcattagcaaatctagtgtctagcatcaacacctaggtagcacttattggttaaaaagggcatttgctaggaaaaatgagcaaccactagtccactacacgtttggatgcttgacaatatgtgcgctttggtgcttgcaataataatgttgtgatggaaggtttgtcactaaatattggttagcaaagttgcagtatggggaagaccaataAGCTCTGATACCATGTTAGATTagtgatatgcct	New	-124.9	0.8	18	25	59	41	48	113	30.2593	30.4393	47.7689	46.306	52.9586	53.153	middle
315	503	osa-miR1863a_R-2	AGCTCTGATACCATGTTAGATT	22	chr02	+	8521746	8522119	ccatatctctAGTCTAATATGGTATCCGAGCTTAttggttagttgctcttgttccctcaatcccgtttgtctccatccacaaccacacgagtgcaaagcctcacattcatgtcaacaacaactctcatgtcattagcaaatctagtgtctagcatcaacacctaggtagcacttattggttaaaaagggcatttgctaggaaaaatgagcaaccactagtccactacacgtttggatgcttgacaatatgtgcgctttggtgcttgcaataataatgttgtgatggaaggtttgtcactaaatattggttagcaaagttgcagtatggggaagaccaataAGCTCTGATACCATGTTAGATTagtgatatgcct	Diff	-124.9	0.8	125	107	215.667	80	73.3333	186	210.134	130.28	174.613	90.3531	80.9089	87.4908	middle
316	504	osa-MIR1864-p5	TTGACCATCGCGTTACTACGCC	22	chr02	-	14949073	14949328	actacacaTTGACCATCGCGTTACTACGCCattcttgagagacgagaattgaaaagaggtgggcgtggggggaggtagcaggcgggtttgaccggtgggagggggctttgaccgttctttgaccgaagtgggaggtgggttttgggccctagggagggggaggtgggttggcccatgagagacctccccccacacccacccctttttggtttgtgtcgcaggaacattgtagtaacgtgatggtcaatgtgtagta	New	-141.1	1	0	0	6	0	0	5	0	0	4.85785	0	0	2.3519	low
317	505	osa-miR1865-5p	TGCTAGTGATGGTGATTCTTCGAC	24	chr03	+	34000594	34000737	ctcgaactacTGCTAGTGATGGTGATTCTTCGACacagtattcggcgagttttgggcttcatcatgcggtgctcgacatggtgacgaagcctgaacttgccaaagactgtCGAAGAATCGCAGTCACTAGTTGtaatttgactc	Yes	-72.2	1	0	0	0	5	0	6	0	0	0	5.64707	0	2.82228	low
317	506	osa-miR1865-3p_R-1	CGAAGAATCGCAGTCACTAGTTG	23	chr03	+	34000594	34000737	ctcgaactacTGCTAGTGATGGTGATTCTTCGACacagtattcggcgagttttgggcttcatcatgcggtgctcgacatggtgacgaagcctgaacttgccaaagactgtCGAAGAATCGCAGTCACTAGTTGtaatttgactc	Diff	-72.2	1	6	0	0	0	0	5	10.0864	0	0	0	0	2.3519	middle
318	507	osa-MIR1868-p5	AAGCGTGCTCACGGAAAACGAGGG	24	chr04	+	19715448	19715616	ggaaaggctttgtaaaacacactatttgacagtttggaAAGCGTGCTCACGGAAAACGAGGGagcagccaaggcattgttcttaccggtttatgaattggctacttcCTCGTTTTCCGTAAACACGCTTCCcgagcttctaaacggtgtgtttcttgcaaaaactttat	New	-82.3	1.1	103	136	216	190	167	424	173.15	165.59	174.883	214.589	184.252	199.441	middle
318	508	osa-MIR1868-p3	CTCGTTTTCCGTAAACACGCTTCC	24	chr04	+	19715448	19715616	ggaaaggctttgtaaaacacactatttgacagtttggaAAGCGTGCTCACGGAAAACGAGGGagcagccaaggcattgttcttaccggtttatgaattggctacttcCTCGTTTTCCGTAAACACGCTTCCcgagcttctaaacggtgtgtttcttgcaaaaactttat	New	-82.3	1.1	12	25	52	30	56	83	20.1729	30.4393	42.1014	33.8824	61.785	39.0416	middle
319	509	osa-MIR1870-p5	ATTAGACCTAGTGGGCATTTATAC	24	chr06	+	21164755	21164963	tagtgtcaaagtaatggaggatttgggaaataaactgcgttcatgctgaATTAGACCTAGTGGGCATTTATACatcacaacacatggtactgttgccctttcctttttctagccttagtgTTGTGATCTATATATGCCCTTTagggctaattcagcatgaacatagtttattctccattcctcaaatcatccattacttttgacactta	New	-101.5	1.3	166	221	363	194	191	448	279.058	269.084	293.9	219.106	210.731	210.73	middle
319	510	osa-MIR1870-p3	TTGTGATCTATATATGCCCTTT	22	chr06	+	21164755	21164963	tagtgtcaaagtaatggaggatttgggaaataaactgcgttcatgctgaATTAGACCTAGTGGGCATTTATACatcacaacacatggtactgttgccctttcctttttctagccttagtgTTGTGATCTATATATGCCCTTTagggctaattcagcatgaacatagtttattctccattcctcaaatcatccattacttttgacactta	New	-101.5	1.3	0	23	26	40	25	116	0	28.0042	21.0507	45.1765	27.5826	54.5641	middle
320	511	osa-MIR1871-p5	AATATATCTGTTGTTTCTCTCAAA	24	chr06	+	13330464	13330598	taacaatgAATATATCTGTTGTTTCTCTCAAAtctaacatggtatcggatccataggtgtagccatatcaatcttaaagctATGGCTCTGATATCATGTTGGTTTtgaaggaaatgactgatatatttcattgta	New	-59.2	1.3	34	34	93	53	36	124	57.1565	41.3975	75.2967	59.8589	39.7189	58.3272	middle
320	512	osa-miR1871	ATGGCTCTGATATCATGTTGGTTT	24	chr06	+	13330464	13330598	taacaatgAATATATCTGTTGTTTCTCTCAAAtctaacatggtatcggatccataggtgtagccatatcaatcttaaagctATGGCTCTGATATCATGTTGGTTTtgaaggaaatgactgatatatttcattgta	Yes	-59.2	1.3	204	248	456	272	221	617	342.939	301.958	369.197	307.2	243.83	290.225	middle
321	513	osa-MIR1873-p5	ACCTCAACATGGTATCAGAGCTGG	24	chr07	+	12755913	12756109	tagattatgaACCTCAACATGGTATCAGAGCTGGaagtcctaaagttgacatcatgatagcctgacgatggtggagaccatgataagctgataccatgtattttgccgacattgtgtttctccaagattgtgctacatcacaaacttagaaaaacttagaactTCTAGCTCTGATACCATGTTGAGTtttatggcct	New	-77.3	1	9	7	41	39	27	94	15.1297	8.52301	33.1953	44.0471	29.7892	44.2158	middle
321	514	osa-MIR1873-p3	TCTAGCTCTGATACCATGTTGAGT	24	chr07	+	12755913	12756109	tagattatgaACCTCAACATGGTATCAGAGCTGGaagtcctaaagttgacatcatgatagcctgacgatggtggagaccatgataagctgataccatgtattttgccgacattgtgtttctccaagattgtgctacatcacaaacttagaaaaacttagaactTCTAGCTCTGATACCATGTTGAGTtttatggcct	New	-77.3	1	34	24	77	41	44	58	57.1565	29.2217	62.3424	46.306	48.5454	27.2821	middle
322	515	osa-miR1874-5p	TAGGGCTACTACACCATCCATAAG	24	chr08	-	8702798	8702948	ccataatcatctattagtacagtggtgaagacaTAGGGCTACTACACCATCCATAAGggttcgaatcttcgatgtgcctagatagggtacagttggatcccaTATGGATGGAGGTGTAACCCGATGccttttacaaatagatggttatttt	Yes	-58.1	0.9	0	0	0	0	0	5	0	0	0	0	0	2.3519	low
322	516	osa-miR1874-3p	TATGGATGGAGGTGTAACCCGATG	24	chr08	-	8702798	8702948	ccataatcatctattagtacagtggtgaagacaTAGGGCTACTACACCATCCATAAGggttcgaatcttcgatgtgcctagatagggtacagttggatcccaTATGGATGGAGGTGTAACCCGATGccttttacaaatagatggttatttt	Yes	-58.1	0.9	5	58	114	27	36	346	8.40536	70.6192	92.2991	30.4942	39.7189	162.752	middle
323	517	osa-miR1875_L-3R-3	ATGGAGTGAAGTGCAACA	18	chr09	-	17567947	17568198	gctgtccattttcattgcactttgctccattgtggtattgacattctgcaagaacgagtcccagtatcaagtcactgttacggtgttgttggtaccattgattaacataacacttgacggccatacttggtcatgttgtatgttatcagcttcacagaggtacatgtggcactttaacagttatttgatacagtgactaggctgcagttgagcgaaaccacaATGGAGTGAAGTGCAACAgaaatgaacatt	Diff	-105.7	1	10	0	13	0	0	15	16.8107	0	10.5253	0	0	7.05571	middle
324	518	osa-MIR1876-p5	GCTGGCTTTTGAACCCATTTATGG	24	chr10	+	4833365	4833521	ggcacatatgttggtattctattggaatgcaagtggGCTGGCTTTTGAACCCATTTATGGgctattcaagtgggtaaaccataggttggtgcacttaaatggcctATAAGTGGGTTTGTGGGCTGGCCCtcttgtatcctgatagtttagtatgatt	New	-74.2	1.1	11	14	33	9	15	25	18.4918	17.046	26.7182	10.1647	16.5496	11.7595	middle
324	519	osa-miR1876	ATAAGTGGGTTTGTGGGCTGGCCC	24	chr10	+	4833365	4833521	ggcacatatgttggtattctattggaatgcaagtggGCTGGCTTTTGAACCCATTTATGGgctattcaagtgggtaaaccataggttggtgcacttaaatggcctATAAGTGGGTTTGTGGGCTGGCCCtcttgtatcctgatagtttagtatgatt	Yes	-74.2	1.1	1002	1251	2497	962	903	2458	1684.43	1523.18	2021.68	1086.5	996.283	1156.2	high
325	520	osa-MIR1877-p3_2ss14CT20TG	CTTGCATGTCATCTAAATGGTTAT	24	chr10	+	10652418	10652564	gtgaccattcagaaaacgaccacaggcagagaaccccattccaatagcaattgccattggtgtgtgacatgtaaatgtggggaaactgttttaaacactcgggtggacgtccacccgtttCTTGCATGTCATCTAAATGGTTATgaa	New	-48.4	0.7	0	2.5	2.5	0	4	4	0	3.04393	2.0241	0	4.41321	1.88152	low
326	521	osa-MIR1877-p5_2ss14CT20TG	CTTGCATGTCATCTAAATGGTTAT	24	chr05	+	19693526	19693621	tttCTTGCATGTCATCTAAATGGTTATgaaaaattttcaaaaaaattgacatgataggttaatatgtaatatatcatctcacaaacatgcaagttc	New	-19.7	0.8	0	2.5	2.5	0	4	4	0	3.04393	2.0241	0	4.41321	1.88152	low
327	522	osa-miR1878	ACTTAATCTGGACACTATAAAAGA	24	chr09	+	16555509	16555608	accactgcagACTTAATCTGGACACTATAAAAGAaaattgtgcatgtgaaaatatgcccattataaATTTGTAGTGTTCAGATTGAGTTTagaatggttg	Yes	-41.8	1.3	86	111	182	99	71	181	144.572	135.151	147.355	111.812	78.3345	85.1389	middle
327	523	osa-MIR1878-p3	ATTTGTAGTGTTCAGATTGAGTTT	24	chr09	+	16555509	16555608	accactgcagACTTAATCTGGACACTATAAAAGAaaattgtgcatgtgaaaatatgcccattataaATTTGTAGTGTTCAGATTGAGTTTagaatggttg	New	-41.8	1.3	28	33	59	55	47	121	47.07	40.1799	47.7689	62.1177	51.8553	56.916	middle
328	524	osa-MIR1879-p5	CAACCCATCCCACCTCGTCCC	21	chr10	+	5635320	5635469	tcCAACCCATCCCACCTCGTCCCcaaaccaaacacatgcacgcaaatggcttgttgaggaataaacatcttgctcccttgcattctaaactatgatattcttcaagcatatGTGTTTGGTTTAGGGATGAGGTGGgatgggttaggtcca	New	-76.1	1.1	0	0	0	7	0	12	0	0	0	7.90589	0	5.64456	low
328	525	osa-miR1879	GTGTTTGGTTTAGGGATGAGGTGG	24	chr10	+	5635320	5635469	tcCAACCCATCCCACCTCGTCCCcaaaccaaacacatgcacgcaaatggcttgttgaggaataaacatcttgctcccttgcattctaaactatgatattcttcaagcatatGTGTTTGGTTTAGGGATGAGGTGGgatgggttaggtcca	Yes	-76.1	1.1	0	9	15	24	16	12	0	10.9582	12.1446	27.1059	17.6529	5.64456	middle
329	526	osa-miR1880_R-3	TTCCAAGCGGGCCACTTAAGC	21	chr11	+	13959877	13960005	gttccgcttgtgaaaatcgatttTTCCAAGCGGGCCACTTAAGCattccgcctgtaaaattaaaggtattttcgcagccggatcgcttaagtggtccgcctggataaatcgattttcgtaggcggatga	Diff	-77.1	1.3	0	0	0	0	0	7	0	0	0	0	0	3.29266	low
330	527	osa-miR1881	AATGTTATTGTAGCGTGGTGGTGT	24	chr12	+	5725922	5726259	aaccaagttaaaatgctcataggtatgaacaagcatcAATGTTATTGTAGCGTGGTGGTGTgacctctgtgcacgtaagcttgaggcagcaagttcgactccttcaaaaggaagatttgtaccgctggggaagtgccagaagaaaagaacaaggaagacttgctagcaggacaaaaggacggtaaacttggaaaaaaaaaggtccagaagaaaagaacaaagaagaactgcttgaaggagtcgaacttgctacctcaagcTTGCGTGCACATAGGTCACACCactacgctacaataacgttgatgcttgttcagacctgtgagcattttaacttggtt	Yes	-209.2	1.4	0	0	6	0	0	28	0	0	4.85785	0	0	13.1707	middle
330	528	osa-MIR1881-p3_1ss16TC	TTGCGTGCACATAGGCCACACC	22	chr12	+	5725922	5726259	aaccaagttaaaatgctcataggtatgaacaagcatcAATGTTATTGTAGCGTGGTGGTGTgacctctgtgcacgtaagcttgaggcagcaagttcgactccttcaaaaggaagatttgtaccgctggggaagtgccagaagaaaagaacaaggaagacttgctagcaggacaaaaggacggtaaacttggaaaaaaaaaggtccagaagaaaagaacaaagaagaactgcttgaaggagtcgaacttgctacctcaagcTTGCGTGCACATAGGTCACACCactacgctacaataacgttgatgcttgttcagacctgtgagcattttaacttggtt	New	-209.2	1.4	0	0	5	5	0	40	0	0	4.04821	5.64707	0	18.8152	middle
331	529	osa-MIR1882h-p3	GAAATGATCTTGGACGCAATCTAG	24	chr12	+	21511519	21511711	catgtctagaaatctgttatcgttaccaatttcctagattgctttcaaggtcatttctttctgaaaccccgttcccataaattcagtatccaaagctggttgttgtatctatggaaataagggtttcagaatGAAATGATCTTGGACGCAATCTAGgagtttgctgacgataacgttaggggtctagtgcaat	New	-90.6	1.2	0	0	0	0	0	1.2	0	0	0	0	0	0.564456	low
332	530	osa-MIR1882e-p5_1ss4GA	TAGAGAACCCCATTCCCATAAA	22	chr10	-	10320904	10321044	ccaatatcctagattgctttcaaggtcatttcttTAGGGAACCCCATTCCCATAAAttcagtatccaaagctggttgctgtatctatgggaataagggttcccttacgaaatgatcttggacgtaatctaggagtttgctg	New	-76.6	1.3	0	0	0	0	0	1.66667	0	0	0	0	0	0.783967	low
333	531	osa-MIR1882c-p5_1ss4GA	TAGAGAACCCCATTCCCATAAA	22	chr07	+	9122411	9122540	tatcctagattgctttcaaggtcatttcttTAGGGAACCCCATTCCCATAAAttcagtatccaaagctggttgttgtatctatgggaaagggttccctaacGAAATGATCTTGGACGCAATCTAGgagtt	New	-74.2	1.4	0	0	0	0	0	1.66667	0	0	0	0	0	0.783967	low
333	532	osa-MIR1882c-p3	GAAATGATCTTGGACGCAATCTAG	24	chr07	+	9122411	9122540	tatcctagattgctttcaaggtcatttcttTAGGGAACCCCATTCCCATAAAttcagtatccaaagctggttgttgtatctatgggaaagggttccctaacGAAATGATCTTGGACGCAATCTAGgagtt	New	-74.2	1.4	0	0	0	0	0	1.2	0	0	0	0	0	0.564456	low
334	533	osa-MIR1882a-p3	GAAATGATCTTGGATGCAATCTAG	24	chr03	-	18923858	18924016	tctgttatcggtaccaatatcctagattgctttcaaggtcatttctttatggaagcccattcccataaattcagtatccaaagatggttgttgtatctaaataggggttccataacGAAATGATCTTGGATGCAATCTAGgagtttgctgatgataacg	New	-67.8	1.1	8	11	11	14	12	29.5	13.4486	13.3933	8.90606	15.8118	13.2396	13.8762	middle
335	534	osa-MIR1882d-p3	GAAATGATCTTGGACGCAATCTAG	24	chr08	-	18739319	18739478	tgttatcgttaccaatatcctagattgctttcaaggtcatttctttaggaaaccccattcccataaattcagtatccaaagatggttgttgtatctatgggaataagggttccctaacGAAATGATCTTGGACGCAATCTAGgagtttgctgataataac	New	-75.4	1.3	0	0	0	0	0	1.2	0	0	0	0	0	0.564456	low
336	535	osa-MIR1882f-p5_1ss4GA	TAGAGAACCCCATTCCCATAAA	22	chr11	+	11073482	11073641	tgttatcgttaccaatatcctagattgctttcaaggtcatttcttTAGGGAACCCCATTCCCATAAAttcagtatccaaagctggttgctgtatctatgggaataagggttcctaacGAAATGATCTTGGATGCAATCttggattttgcggacgataacg	New	-84.9	1.3	0	0	0	0	0	1.66667	0	0	0	0	0	0.783967	low
336	536	osa-MIR1882f-p3	GAAATGATCTTGGATGCAATC	21	chr11	+	11073482	11073641	tgttatcgttaccaatatcctagattgctttcaaggtcatttcttTAGGGAACCCCATTCCCATAAAttcagtatccaaagctggttgctgtatctatgggaataagggttcctaacGAAATGATCTTGGATGCAATCttggattttgcggacgataacg	New	-84.9	1.3	0	4	3	0	3	5.5	0	4.87029	2.42892	0	3.30991	2.58709	low
337	537	osa-MIR1882b-p3	GAAATGATCTTGGACGCAATCTAG	24	chr08	+	9847248	9847407	tgttatcgttaccaatatcctagattgttttcaaggtcatttctttatggaaccccattcccataaatttattatccaaagatggttgctgtatctatgggaataagggttccataatGAAATGATCTTGGACGCAATCTAGgagtttgctgatgataac	New	-80.7	1.4	0	0	0	0	0	1.2	0	0	0	0	0	0.564456	low
338	538	osa-MIR1882g-p3	GAAATGATCTTGGACGCAATCTAG	24	chr11	+	20828609	20828766	tttatcgttaccaacatcctagattgctttcaaggtcatttctttatggaccccattcccataaattcagtatccaaagatggttgctgtatctatgggaataagggttccataacGAAATGATCTTGGACGCAATCTAGgagtttgctgatgataac	New	-84.1	1.4	0	0	0	0	0	1.2	0	0	0	0	0	0.564456	low
339	539	osa-miR1883a	ACCTGTGACGGGCCGAGAATGGAA	24	chr11	+	13523520	13523637	acccgtcactggtatctagtcACCTGTGACGGGCCGAGAATGGAAcccgtcaaagggacacctctgacgggttccattctcgATCCGTCACAGGTGACTAGATGCCtgtgacggcccg	Yes	-101.7	1.5	197.5	234.5	407.5	449.5	557	824.5	332.012	285.521	329.929	507.671	614.54	387.829	middle
339	540	osa-MIR1883a-p3	ATCCGTCACAGGTGACTAGATGCC	24	chr11	+	13523520	13523637	acccgtcactggtatctagtcACCTGTGACGGGCCGAGAATGGAAcccgtcaaagggacacctctgacgggttccattctcgATCCGTCACAGGTGACTAGATGCCtgtgacggcccg	New	-101.7	1.5	79	203	219	140	150	313	132.805	247.167	177.312	158.118	165.496	147.229	middle
340	541	osa-miR1883a	ACCTGTGACGGGCCGAGAATGGAA	24	chr11	-	9367993	9368128	cggttgcagcccgtcacaggtatctagtcACCTGTGACGGGCCGAGAATGGAAtccgtcaaaggaacacacctttgtcagattctacttcctgcccatcacaggTGACTAGATACCTGTGACGGGccgcaacttac	Yes	-95.6	1.3	197.5	234.5	407.5	449.5	557	824.5	332.012	285.521	329.929	507.671	614.54	387.829	middle
340	542	osa-MIR1883b-p3_1ss8AT	TGACTAGTTACCTGTGACGGG	21	chr11	-	9367993	9368128	cggttgcagcccgtcacaggtatctagtcACCTGTGACGGGCCGAGAATGGAAtccgtcaaaggaacacacctttgtcagattctacttcctgcccatcacaggTGACTAGATACCTGTGACGGGccgcaacttac	New	-95.6	1.3	34	17	14	0	0	5	57.1565	20.6987	11.335	0	0	2.3519	middle
341	543	osa-MIR2055-p5_2ss13TA18CG	AAACACAGACATAGACAGGCA	21	chr09	-	431432	431531	agaagatggaggcaccagcccaaggAAACACAGACATTGACACGCAattcaaggagaagattgcgtcctacttTTTCCTTGGGAAGGTGGTTTCtcttct	New	-36.1	0.8	9	23	29	14	10	41	15.1297	28.0042	23.4796	15.8118	11.033	19.2856	middle
341	544	osa-miR2055	TTTCCTTGGGAAGGTGGTTTC	21	chr09	-	431432	431531	agaagatggaggcaccagcccaaggAAACACAGACATTGACACGCAattcaaggagaagattgcgtcctacttTTTCCTTGGGAAGGTGGTTTCtcttct	Yes	-36.1	0.8	62	148	185	126	112	264	104.226	180.201	149.784	142.306	123.57	124.18	middle
342	545	osa-miR2090_R+2_1ss11CA	AACTCTGATTATAGAATTTTTGCG	24	chr01	-	38764289	38764391	attattAACTCTGATTCTAGAATTTTTGCGttaaagcgaggacgagaacgaaaaacactgtaagacactttaacgcaaaaattccagaatcggatccttatcc	Diff	-32.7	0.9	0	0	12	0	0	0	0	0	9.7157	0	0	0	low
343	546	osa-MIR2096-p5	CGATTTCCCCCTCGGGCGAGCC	22	chr01	+	6443388	6443624	gacgccgcactgcCGATTTCCCCCTCGGGCGAGCCatcggagcgggggccgttggctcccaaagcagacgcgagaattcactgaaattaccgcgccatcttatctccgcaagttgaagaatataattcgggcgcagtaatttttagtgaattcatgtgtctactactacatatgtctgcttgggagccaaccgcgtttcgatggctcgcctgaggggaaatcggcgggaggcgtttg	New	-146.3	1.1	5	5	6	13	0	26	8.40536	6.08786	4.85785	14.6824	0	12.2299	middle
344	547	osa-miR2106_R+1	CCGAGGTTTTCTGGATACATTC	22	chr02	-	23768609	23768694	tgcgagaaggatgttccgagaatctcgtacgccggtgaggtttcccgtgatctggCCGAGGTTTTCTGGATACATTCaacgcggaa	Diff	-33.3	0.7	287	222	335	15	19	29	482.468	270.301	271.23	16.9412	20.9628	13.641	middle
345	548	osa-MIR2118e-p5_2ss12TA18CT	AAAAGAGAGTCAAAGAGT	18	chr04	-	21647428	21647604	agtgagtcaggaagaggaagAAAAGAGAGTCTAAGAGCagcaggcatgggaacatggaggaaaaaacatatatagttttcttcccctctaaagttagaggttgaaatttgctgtgtgtttTTCCCAATGCCTCCCATGCCTAcagttcttaggcactccttccacttcctgttggct	New	-78.4	1	98	132	153	93	101	198	164.745	160.72	123.875	105.035	111.434	93.1353	middle
345	549	osa-miR2118e	TTCCCAATGCCTCCCATGCCTA	22	chr04	-	21647428	21647604	agtgagtcaggaagaggaagAAAAGAGAGTCTAAGAGCagcaggcatgggaacatggaggaaaaaacatatatagttttcttcccctctaaagttagaggttgaaatttgctgtgtgtttTTCCCAATGCCTCCCATGCCTAcagttcttaggcactccttccacttcctgttggct	Yes	-78.4	1	0	2.5	7	7	7.5	12.5	0	3.04393	5.66749	7.90589	8.27478	5.87976	low
346	550	osa-miR2118b	TTCCCGATGCCTCCCATTCCTA	22	chr04	-	21645285	21645463	atgagcgaggaagaggaagaaagaggtagtctaagagcagtgggaatgggaacatagaggaaaaatgagctctcagtgttcacttctggaagtggaggtggatatttgtctcagtatttTTCCCGATGCCTCCCATTCCTAtcgttcttaggtgctccttcctcttcctttcagctcat	Yes	-87	1.1	0	0	5	5	6	7	0	0	4.04821	5.64707	6.61982	3.29266	low
347	551	osa-miR2118o_1ss1CT	TTCCTGATGCCTCCCAAGCCTA	22	chr04	-	21661272	21661426	ggaagaggaagaaaagagggccaaggagcagtgggcatggggacatgaaggaatgcttaagcccctctccaatcctcgcatgagattggagatggagttatgagttCTCCTGATGCCTCCCAAGCCTAttgttccttggtgctccttcctcttcc	Diff	-90.2	1.1	0	0	0	0	5	5	0	0	0	0	5.51652	2.3519	low
348	552	osa-miR2118b	TTCCCGATGCCTCCCATTCCTA	22	chr04	-	21661494	21661672	gtgagccaggaagaggaagaaagagagagcctaagagcagtgggaatgggaacatggaggaaagcctaaaaaccaaatttcttcctccagcaatggaggtggaaatttggtttggttttTTCCCGATGCCTCCCATTCCTAtcgttcttaagcacttcttcctcttcctttcagctcgc	Yes	-101.7	1.2	0	0	5	5	6	7	0	0	4.04821	5.64707	6.61982	3.29266	low
349	553	osa-miR2118e	TTCCCAATGCCTCCCATGCCTA	22	chr11	-	7810223	7810397	gtgagtcgggaagaggaagaaaagagggtctaagagcagtgggcatgggaacatggaggaagaacatgtacttttcttccctctaaatttagaggttgagatttgctaagcatttTTCCCAATGCCTCCCATGCCTAcagttcttaggtactccttccccttcctgttggcttgc	Yes	-80.5	1	0	2.5	7	7	7.5	12.5	0	3.04393	5.66749	7.90589	8.27478	5.87976	low
350	554	osa-miR2118d_1ss17TA	TTCCTGATGCCTCCCAAGCCTA	22	chr04	-	21647689	21647864	gtggatcaggaagaggaagaaaagagggtctgagagcggtgggcatgggaacatggaggaaagcccaaactcttcttcgcctctagaactaggggctgagatttggtttccttgttTTCCTGATGCCTCCCATGCCTAttgttctcagatgctccttcctcttccttttggttcgc	Diff	-95.3	1.1	0	0	0	0	5	5	0	0	0	0	5.51652	2.3519	low
351	555	osa-MIR2120-p5	ACAACCGGGACTAAAGATATCTT	23	chr08	+	22733773	22733845	aACAACCGGGACTAAAGATATCTTgatatctttaaccgggagtaaagaaaagATCTTTAGTCCCGGTTGTTCt	New	-33.7	1.2	143	189	328	228	232	579	240.393	230.121	265.562	257.506	255.966	272.35	middle
351	556	osa-MIR2120-p3_2ss18TG20CA	ATCTTTAGTCCCGGTTGGTA	20	chr08	+	22733773	22733845	aACAACCGGGACTAAAGATATCTTgatatctttaaccgggagtaaagaaaagATCTTTAGTCCCGGTTGTTCt	New	-33.7	1.2	0	8	0	5	16	9	0	9.74058	0	5.64707	17.6529	4.23342	middle
352	557	osa-miR2120b-5p_R+4_1ss11CG	ACACCAACCGGGACTAAAGATACC	24	chr03	-	15897105	15897157	cccggaatctttagtcccggttggtaACACCAACCGGGACTAAAGATACCaac	Diff	-36.4	1.3	0	0	0	0	4	3.5	0	0	0	0	4.41321	1.64633	low
353	558	osa-miR2120b-5p_L-5R+3_1ss11CG	AACCGGGACTAAAGATCC	18	Chr1	+	1830236	1830330	ccgggatctttagtcccgattaataACACCAACCGCGACTAAAGAtacgatcTTTAGTCGCGGTTGGTGTTAttaatcgggactaaagatcccgg	Diff	-84.7	1.9	7	0	6	0	9	38	11.7675	0	4.85785	0	9.92973	17.8745	middle
354	559	osa-MIR2120b-p3_2ss6CG18CG	AACCGGGACTAAAGATAGGATCTT	24	chr11	+	9853860	9853912	cgatatctttagtcccggttgataacaccAACCGGGACTAAAGATAGGATCTT	New	-30.1	1.3	0	0	0	2.5	0	4.5	0	0	0	2.82353	0	2.11671	low
355	560	osa-miR2120b-5p_R+4_1ss11CG	ACACCAACCGGGACTAAAGATACC	24	chr03	-	30015332	30015378	tcgatttttagtcccggttggtaACACCAACCGGGACTAAAGATACT	Diff	-30.5	1.5	0	0	0	0	4	3.5	0	0	0	0	4.41321	1.64633	low
356	561	osa-MIR2120b-p3_1ss9TC	GTTATTAACCGGGACTAAAGATCC	24	chr04	+	8611859	8611953	tcgccgggatctttagtcccggttggtaaccgggactaaagttacgatctttagtcccggttggtGTTATTAACCGGGACTAAAGATCCcggggg	New	-67.6	1.4	0	0	3	0	0	2.5	0	0	2.42892	0	0	1.17595	low
357	562	osa-MIR2120b-p3_1ss9TC	GTTATTAACCGGGACTAAAGATCC	24	chr07	+	16850595	16850695	tcgccgggatctttattcccggttggtaacaccaaccgggactaaagttatgatctttagtcccggttggtGTTATTAACCGGGACTAAAGATCCcggggg	New	-80.7	1.6	0	0	3	0	0	2.5	0	0	2.42892	0	0	1.17595	low
358	563	osa-MIR2120b-p3_2ss6CG18CG	AACCGGGACTAAAGATAGGATCTT	24	chr11	+	5536124	5536267	tttgatctttagtctcggttggtgttaccaaccgggactaaaaatgatctttagtcccggttctaaatctgtcaggccttgtcaggccccccgatatctttagtcccggttgataacaccAACCGGGACTAAAGATAGGATCTT	New	-74.8	1.1	0	0	0	2.5	0	4.5	0	0	0	2.82353	0	2.11671	low
359	564	osa-miR2121a	AAAACGGAGCGGTCCATTAGCGCG	24	chr04	+	16882244	16882420	gcgctaataagtcgtttcattttgcgtgcgtgagagttttcaagaacctcctgtctaaccaacccaaaattgggttggccacgtatagtccaaggatgtgtgtgtgagatgcattcatttatgtgcgttgggaactcattccctccgcacggAAAACGGAGCGGTCCATTAGCGCGt	Yes	-68.6	0.8	2.5	3.5	2.5	2.5	11	15	4.20268	4.2615	2.0241	2.82353	12.1363	7.05571	middle
360	565	osa-MIR2121a-p5	TGCTAATCTATCGCTCCGTTTTCC	24	chr01	+	16373428	16373547	gTGCTAATCTATCGCTCCGTTTTCCgtgcggaacacagccgcggccttaggctgtgttcccatctaccagatgggaactcatttcccctgcacggAAAACGGAGCGGTCCATTAGCGCGt	New	-75.6	1.1	0	0	7	0	0	7	0	0	5.66749	0	0	3.29266	low
360	566	osa-miR2121a	AAAACGGAGCGGTCCATTAGCGCG	24	chr01	+	16373428	16373547	gTGCTAATCTATCGCTCCGTTTTCCgtgcggaacacagccgcggccttaggctgtgttcccatctaccagatgggaactcatttcccctgcacggAAAACGGAGCGGTCCATTAGCGCGt	Yes	-75.6	1.1	2.5	3.5	2.5	2.5	11	15	4.20268	4.2615	2.0241	2.82353	12.1363	7.05571	middle
361	567	osa-MIR2122-p5	TGAACTTAGACACCTCAGCGCC	22	chr02	+	8715222	8715433	tttcaaaaataaccttttgttcagcgcaaaatcgtatagcgcTGAACTTAGACACCTCAGCGCCacgtcaactggcgctgaatgtcgtgccaccgtgaataggaggctgagtcagcgtgccaatgtacattcagcgtcgtgctatttagcgctgaggtgtctaagtttagtgccatatGATTTGGCGCTGAACAAAATGgtaattttttaaa	New	-113.7	1.2	24	63	80	53	80	178	40.3457	76.7071	64.7713	59.8589	88.2643	83.7277	middle
361	568	osa-MIR2122-p3_2ss8CT20TG	GATTTGGTGCTGAACAAAAGG	21	chr02	+	8715222	8715433	tttcaaaaataaccttttgttcagcgcaaaatcgtatagcgcTGAACTTAGACACCTCAGCGCCacgtcaactggcgctgaatgtcgtgccaccgtgaataggaggctgagtcagcgtgccaatgtacattcagcgtcgtgctatttagcgctgaggtgtctaagtttagtgccatatGATTTGGCGCTGAACAAAATGgtaattttttaaa	New	-113.7	1.2	25	31	29	6	7	17	42.0268	37.7448	23.4796	6.77648	7.72312	7.99647	middle
362	569	osa-miR2863c	TTAGTAGGACTAGAATGGGCCAAA	24	chr02	+	29869493	29869606	gggtatttcttgacccactttagttcaactaaaatgaactaagtttcacttttagagagtctaaagtgaaatttagttcatTTAGTAGGACTAGAATGGGCCAAAgaataccca	Yes	-59.9	1.5	0	0	6	0	0	5	0	0	4.85785	0	0	2.3519	low
363	570	osa-miR2863b	TTCGTTTATTTGGACTAGAGT	21	chr02	-	4195665	4195765	tcttttacccacactagttcaactaaatgaactaaatttcacttttagaatcacaaaaaatgaaatgtagTTCGTTTATTTGGACTAGAGTgggtcaatta	Yes	-40.1	1.3	8	27	36	43	36	90	13.4486	32.8745	29.1471	48.5648	39.7189	42.3342	middle
364	571	osa-MIR2863a-p5	TACCCATTGTCCCATTCTAGT	21	chr03	+	27108339	27108459	tgggTACCCATTGTCCCATTCTAGTttagctaaatgaactactacagggagtaaattctatggaccaggaaaagtgagttttagttaatttagttgagcTAGAATGGGTCAATGGGTACCt	New	-59.1	1.3	0	0	15	9	9	26	0	0	12.1446	10.1647	9.92973	12.2299	middle
364	572	osa-MIR2863a-p3	TAGAATGGGTCAATGGGTACC	21	chr03	+	27108339	27108459	tgggTACCCATTGTCCCATTCTAGTttagctaaatgaactactacagggagtaaattctatggaccaggaaaagtgagttttagttaatttagttgagcTAGAATGGGTCAATGGGTACCt	New	-59.1	1.3	16	25	42	36	18	82	26.8972	30.4393	34.0049	40.6589	19.8595	38.5712	middle
365	573	osa-miR2864.1_L-2R+2	TTGCTGCCCTTGTTTTGCATT	21	chr12	-	25664721	25664821	tctattcagcttTTGCTGCCCTTGTTTTGCATTgtataggtatagcaatatgccattctgtagtggcatacctctacagtgcaaaacaaggacaacaagag	Diff	-45.3	1.1	10	0	7	22	16	42	16.8107	0	5.66749	24.8471	17.6529	19.756	middle
366	574	osa-MIR2865-p3_2ss13AC22GC	ACATGTTAGTGACAAAGGCACCGT	24	chr02	-	1515418	1515547	agggattgagatcctctacagtcactgcattgtgcctttgttactgacatgcgagttcaataatctccggatccACATGTTAGTGACAAAGGCACGGTgcagcagtcggttgtagagaatcctgatccag	New	-65.5	1.1	0	0	7	0	0	0	0	0	5.66749	0	0	0	low
367	575	osa-MIR2865-p3_2ss16AC19AT	TCCACATGTTAGTGACAATGGCAC	24	chr02	-	35319360	35319467	ctgctctgcggttaatgtactatgcctttgtcaatgacatatggacctgatatgtcgtcgagTCCACATGTCAGTGACAATGGCACagtaaagttgactgcagagagt	New	-56.8	1.2	5	6	14	0	0	9	8.40536	7.30544	11.335	0	0	4.23342	middle
368	576	osa-miR2866	TCTAGTTTGTGTTCAGCATC	20	chr03	-	7331600	7331700	accctttttcTCTAGTTTGTGTTCAGCATCtatgtcaactatgacgctgaacacaaactgacacagaTGCTGAGCACAAACTAGAGAAaaagggtcatatt	Yes	-58.1	1.5	0	0	0	0	0	11	0	0	0	0	0	5.17418	low
368	577	osa-MIR2866-p3	TGCTGAGCACAAACTAGAGAA	21	chr03	-	7331600	7331700	accctttttcTCTAGTTTGTGTTCAGCATCtatgtcaactatgacgctgaacacaaactgacacagaTGCTGAGCACAAACTAGAGAAaaagggtcatatt	New	-58.1	1.5	20	14	34	35	39	81	33.6214	17.046	27.5278	39.5295	43.0288	38.1008	middle
369	578	osa-miR2867-3p	CCAGGACGTGTGGGATGGCA	20	chr11	+	16277650	16277750	caattgacggcgtgtgccatcccacacatcccgatcatggcgtgtgacacaactggatgtgcgtgccacgaCCAGGACGTGTGGGATGGCAcatgttgtca	Yes	-58	1	0	0	7	10	0	16	0	0	5.66749	11.2941	0	7.52609	middle
370	579	osa-MIR2869-p5	TTGGGAGGTGGTGAGTACTAAG	22	chr05	-	26915329	26915489	gggaggaggagcttcccaggatttaattTTGGGAGGTGGTGAGTACTAAGgagaacagtatgttgttcagctggcaggagctgcaaggagcaagccgctggccagggtttgatccttggtactcattacctcccgacattaaattctgggcaggattaagt	New	-80.1	1	7	6	6	12	0	17	11.7675	7.30544	4.85785	13.553	0	7.99647	middle
371	580	osa-MIR2870-p5	TGTCTCTCCAAACTAATTAGT	21	chr01	-	27181872	27182032	cttgtacttcagttTGTCTCTCCAAACTAATTAGTccaatgaacttctgattacaaatgagtaaccactaacttctgagttctgattatggagatataactattgcaatttctttccaaagttcattgcacTAATCAGTTTGGGGAGACAAActgaaatgc	New	-59.6	1.1	5	0	0	0	0	7	8.40536	0	0	0	0	3.29266	low
371	581	osa-miR2870	TAATCAGTTTGGGGAGACAAA	21	chr01	-	27181872	27182032	cttgtacttcagttTGTCTCTCCAAACTAATTAGTccaatgaacttctgattacaaatgagtaaccactaacttctgagttctgattatggagatataactattgcaatttctttccaaagttcattgcacTAATCAGTTTGGGGAGACAAActgaaatgc	Yes	-59.6	1.1	0	7	15	0	7	11	0	8.52301	12.1446	0	7.72312	5.17418	middle
372	582	osa-MIR2871b-p5	GACCGTAGAAACTAACATAGA	21	chr04	+	8340799	8340939	atggctgcccaccatggtGACCGTAGAAACTAACATAGAaaaagaggtagatatctcaagtgactttgttcatttacgttggaatagacaagtaactaccttttcTATTTTAGTTTCTATGGTCACtatggtggcagccat	New	-74.3	1.4	6	12.5	18	6	7	26	10.0864	15.2197	14.5735	6.77648	7.72312	12.2299	middle
372	583	osa-miR2871a-3p	TATTTTAGTTTCTATGGTCAC	21	chr04	+	8340799	8340939	atggctgcccaccatggtGACCGTAGAAACTAACATAGAaaaagaggtagatatctcaagtgactttgttcatttacgttggaatagacaagtaactaccttttcTATTTTAGTTTCTATGGTCACtatggtggcagccat	Yes	-74.3	1.4	15.3333	39.3333	89	26.3333	15	89.6667	25.7764	47.8912	72.0581	29.7412	16.5496	42.1774	middle
373	584	osa-miR2871a-5p_R-3	GACCGTAGAAACTAGCATAGA	21	chr05	+	3877013	3877133	catggtGACCGTAGAAACTAGCATAGAaaaaagtagatatctcaagtgactttgttcatttacgttgggatagacaagtaactaccttttcTATTTTAGTTTCTATGGTCACtttggtggc	Diff	-43.1	1	12.5	27	48.5	27	27.5	78.5	21.0134	32.8745	39.2676	30.4942	30.3408	36.9249	middle
373	585	osa-miR2871a-3p	TATTTTAGTTTCTATGGTCAC	21	chr05	+	3877013	3877133	catggtGACCGTAGAAACTAGCATAGAaaaaagtagatatctcaagtgactttgttcatttacgttgggatagacaagtaactaccttttcTATTTTAGTTTCTATGGTCACtttggtggc	Yes	-43.1	1	15.3333	39.3333	89	26.3333	15	89.6667	25.7764	47.8912	72.0581	29.7412	16.5496	42.1774	middle
374	586	osa-MIR2872-p5	TTCGGTTTGTAGAATACCATC	21	chr11	+	2524994	2525353	cttagattatttcatagTTCGGTTTGTAGAATACCATCttcgagttcttgattaatcactcatctgcaattgatggcaacaggatgctcgatcttccatcaggtaaagataactcttgatttggcgaaaacttgtcacacatgatttgactttcgatcaacacgatctaaacttgcaatttcagcaccatgtcttttctagttaccaaccgtgccgaaatctgattggccttcactgagaaggctaatccttgcatgcgaatcgaagaatacaagcaagaaaaaggtagattgtagctcaattgcagatgaatgatttagcactcgaagttggggttctacaaaccgaactagtggtgaa	New	-125.9	0.9	6	23	18	0	7	35	10.0864	28.0042	14.5735	0	7.72312	16.4633	middle
375	587	osa-MIR2873c-p5_2ss17AT20GT	TTTCGGGTGAATAGTGTCATG	21	chr01	+	22362441	22362496	aaagattaaTTTCGGGTGAATAGTGTCATGttattatttacctgaaatttgtcaat	New	-22.3	1.5	0	2.5	5	4.5	2.5	8.5	0	3.04393	4.04821	5.08236	2.75826	3.99823	low
376	588	osa-MIR2873a-p5_1ss5TC	AAATCTCAAGTTCAAACTCAAC	22	chr11	-	28933582	28933682	aatatattcttaccAAATTTCAAGTTCAAACTCAACtttatttgtgagaatttttgtttctctcaaatgaagttaAGTTTGGACTTAAATTTGGTAacaat	New	-43.4	1.7	0	0	3	0	0	35	0	0	2.42892	0	0	16.4633	middle
376	589	osa-miR2873a_L-1R-2	AGTTTGGACTTAAATTTGGTA	21	chr11	-	28933582	28933682	aatatattcttaccAAATTTCAAGTTCAAACTCAACtttatttgtgagaatttttgtttctctcaaatgaagttaAGTTTGGACTTAAATTTGGTAacaat	Diff	-43.4	1.7	118	93	146	156	61	357	198.367	113.234	118.208	176.189	67.3015	167.926	middle
377	590	osa-MIR2873c-p5_2ss17AT20GT	TTTCGGGTGAATAGTGTCATG	21	chr07	+	11891709	11891915	agagattggtgtagatatgaaatacattctcaccaaatctcaaatccaaactcaacttcatttaagagaaacaaaaaagacaaaTTTCGGGTGAATAGTGTCATGttactattcacctgaaatttgtcttttttgttactcctaaacgaagttgagtttgaacttgagatttgatgagaatgtatttcacctgcaccatgaatcaca	New	-117.7	1.7	0	2.5	5	4.5	2.5	8.5	0	3.04393	4.04821	5.08236	2.75826	3.99823	low
378	591	osa-MIR2873b-p5_1ss5AC	AAATCTCAAGTTCAAACTCAAC	22	chr02	+	18974743	18974902	tacattcccaccAAATATCAAGTTCAAACTCAACtttatttaggagtaacagaaaagacattttgggtgaatggtaacatgacactattcacctagAATTTCTCTTTTTTGTTTCTCtcaaatgaagctaagtttggacttgagatttggtatgaatgta	New	-75.7	1.5	0	0	3	0	0	35	0	0	2.42892	0	0	16.4633	middle
378	592	osa-MIR2873b-p3_1ss6CG	AATTTGTCTTTTTTGTTTCTC	21	chr02	+	18974743	18974902	tacattcccaccAAATATCAAGTTCAAACTCAACtttatttaggagtaacagaaaagacattttgggtgaatggtaacatgacactattcacctagAATTTCTCTTTTTTGTTTCTCtcaaatgaagctaagtttggacttgagatttggtatgaatgta	New	-75.7	1.5	15	8	23	7	0	21	25.2161	9.74058	18.6218	7.90589	0	9.87799	middle
379	593	osa-MIR2874-p5	GCACTGTTTGGAACTGTTCAC	21	chr08	+	15598028	15598128	acactatgtttGCACTGTTTGGAACTGTTCACatgttggttcccggcagtaaaactgctggaactaacATGTGAACAGTGTCAAACAGTGTCaaatagtgt	New	-64.6	1.5	42	36	55	81	56	122	70.605	43.8326	44.5303	91.4825	61.785	57.3864	middle
379	594	osa-miR2874	ATGTGAACAGTGTCAAACAGTGTC	24	chr08	+	15598028	15598128	acactatgtttGCACTGTTTGGAACTGTTCACatgttggttcccggcagtaaaactgctggaactaacATGTGAACAGTGTCAAACAGTGTCaaatagtgt	Yes	-64.6	1.5	5	10	11	0	0	10	8.40536	12.1757	8.90606	0	0	4.7038	middle
380	595	osa-MIR2877-p5	AATGTATCATCCGATGTCCAAAGT	24	chr04	-	28585208	28585568	aatcttggtttAATGTATCATCCGATGTCCAAAGTgcagatgacgcagcttgggtgctgatgtggcaatccacggtggtgagaattttgcatttagccccctcatgctacagtatgccttcaagtctactcccaccactcccaaatcttttggtgcatggcttaaactatgaatttgctggatgctgagaaatgcatatttgttgatttggggtggtaggagtcgatttcggggcatactatagtgaagaggcgtaagtgcaaaattctcgtcactgtggacaagcctgagTTGCATCCTCTGCACTTTGGGCCTcgagtgatacattaaaccaagattaagggtgttttttagagggaaa	New	-190.1	1.2	6	5	0	0	0	6	10.0864	6.08786	0	0	0	2.82228	middle
380	596	osa-miR2877	TTGCATCCTCTGCACTTTGGGCCT	24	chr04	-	28585208	28585568	aatcttggtttAATGTATCATCCGATGTCCAAAGTgcagatgacgcagcttgggtgctgatgtggcaatccacggtggtgagaattttgcatttagccccctcatgctacagtatgccttcaagtctactcccaccactcccaaatcttttggtgcatggcttaaactatgaatttgctggatgctgagaaatgcatatttgttgatttggggtggtaggagtcgatttcggggcatactatagtgaagaggcgtaagtgcaaaattctcgtcactgtggacaagcctgagTTGCATCCTCTGCACTTTGGGCCTcgagtgatacattaaaccaagattaagggtgttttttagagggaaa	Yes	-190.1	1.2	18	19	54	60	56	127	30.2593	23.1339	43.7206	67.7648	61.785	59.7383	middle
381	597	osa-miR2878-5p	TACATGTATAAAATTCTGAGGATG	24	chr08	+	26181373	26181473	ataatgtttctttagttcttTACATGTATAAAATTCTGAGGATGttatatatatgacatcctCAGGATTTTATACATGTAAAGAATtaaacatacattata	Yes	-57.9	2.5	31	21	76	43	29	131	52.1132	25.569	61.5328	48.5648	31.9958	61.6198	middle
381	598	osa-miR2878-3p	CAGGATTTTATACATGTAAAGAAT	24	chr08	+	26181373	26181473	ataatgtttctttagttcttTACATGTATAAAATTCTGAGGATGttatatatatgacatcctCAGGATTTTATACATGTAAAGAATtaaacatacattata	Yes	-57.9	2.5	0	0	8	0	5	0	0	0	6.47713	0	5.51652	0	low
382	599	osa-miR2879	GCCAGATGTGTTAAAATAATGACC	24	chr02	-	18895908	18896208	tgcccagacgcgctctggtcattattctaacatatccggatcaactggagagagaatttttagaaaggatgtttgtgcacttgttcaacctgtttaacaatcacaatcagatcacaaaagattatactgacactaaattcatctgatctagtactttatttttccgcataatgcctcttgttttgactacttgatcatttttagatgtttgtcaatggatggcacgagggtaaaagcgccatttataaaatttaatctctccaattgaGCCAGATGTGTTAAAATAATGACCatagtatgt	Yes	-86.2	0.8	13	10	17	11	12	26	21.8539	12.1757	13.7639	12.4235	13.2396	12.2299	middle
383	600	osa-MIR2880-p5_1ss9CG	ATCCCGTTGGGACAGGATGATACC	24	chr03	+	22741618	22741797	atgctacaggacggtATCCCGTTCGGACAGGATGATACCtcagaggtatcgtctgatacccaggtatgccaatacctagtaggtattggcgataccttgaggtatcatcatgtccaaacggggtatcagccgataccttagatgatcatcccgtctgaacgggaaaccgtcccgtagcat	New	-113.3	1.3	0	0	0	7	0	7	0	0	0	7.90589	0	3.29266	low
384	601	osa-MIR2905-p5_2ss2CA22GA	GACTTTGTCACTGACATGTGGACC	24	chr03	-	13591894	13591974	actgcactgtGCCTTTGTCACTGACATGTGGGCCcattgatctccaggccTACATGTCAGTGACAAAGGCAcgatgcagtc	New	-60.5	1.4	8	0	32	19	29	42	13.4486	0	25.9085	21.4589	31.9958	19.756	middle
384	602	osa-miR2905	TACATGTCAGTGACAAAGGCA	21	chr03	-	13591894	13591974	actgcactgtGCCTTTGTCACTGACATGTGGGCCcattgatctccaggccTACATGTCAGTGACAAAGGCAcgatgcagtc	Yes	-60.5	1.4	0	5	0	0	0	7	0	6.08786	0	0	0	3.29266	low
385	603	osa-MIR2921-p5_1ss23TC	ATCAGGTAAGATCGGCTGAAACCC	24	chr11	+	22213555	22213794	ataagaacttaatataactttaaagcaataagatcttaatataaagggcagatttagcataacaattaagcatatgatattagaatagctaaATCAGGTAAGATCGGCTGAAACTCcgatactatctctataaatgatcataaaacaagctagatatcacaattatagatagaacttaatagatcgaactcaaccgatgcaacattaagcatataaaataactgtaagatctaaacaaga	New	-34.6	0.5	0	5	7	0	0	5	0	6.08786	5.66749	0	0	2.3519	low
386	604	osa-miR3979-5p	TCTCTCTCTCCCTTGAAGGC	20	chr11	+	19480150	19480263	ggttttcttggaTCTCTCTCTCCCTTGAAGGCtatctcatggaggtttgatgtacaccattgttgcctaagaaactgagaaagcCTTCGGGGGAGGAGAGAAGCcaagcaagcc	Yes	-58.3	1	100	181	254	942	1544	2263	168.107	220.381	205.649	1063.91	1703.5	1064.47	high
386	605	osa-miR3979-3p	CTTCGGGGGAGGAGAGAAGC	20	chr11	+	19480150	19480263	ggttttcttggaTCTCTCTCTCCCTTGAAGGCtatctcatggaggtttgatgtacaccattgttgcctaagaaactgagaaagcCTTCGGGGGAGGAGAGAAGCcaagcaagcc	Yes	-58.3	1	455	717	1098	3128	4432	8247	764.888	873	888.987	3532.81	4889.84	3879.23	high
387	606	osa-MIR3981-p3_1ss13TC	AGATTCGTAGTACTAGGATACGTC	24	chr05	+	4302813	4302938	gaatataataacttaaaatcgaatgggacgtatcctattactataagtctgataagtctggatatgaggcatgtctAGATTCGTAGTATTAGGATACGTCtcatccggttttagggtgctatattc	New	-59.8	1.3	250	258.5	735.5	348	418.5	928.667	420.268	314.743	595.491	393.036	461.732	436.827	middle
388	607	osa-miR3982-5p_L-1R+1	CGCTCCACGTAGGCAACAATT	21	chr11	-	1384740	1384958	cgatgtggCGCTCCACGTAGGCAACAATTttgcatccggcccccttttgcaggacagcgtggtggtaatattgtacttagcccctttgagccacagtaccaccccgaaactccccgaaatccccaaatccctcctccctcacaggagctcaaaggagctaagtgcaatttttggatgaggctggacgcaaaaTAGTTGCCTACATGGAGCGCCacgtcg	Diff	-107.1	0.9	0	0	0	10	0	9	0	0	0	11.2941	0	4.23342	middle
388	608	osa-miR3982-3p_L+1R-1	TAGTTGCCTACATGGAGCGCC	21	chr11	-	1384740	1384958	cgatgtggCGCTCCACGTAGGCAACAATTttgcatccggcccccttttgcaggacagcgtggtggtaatattgtacttagcccctttgagccacagtaccaccccgaaactccccgaaatccccaaatccctcctccctcacaggagctcaaaggagctaagtgcaatttttggatgaggctggacgcaaaaTAGTTGCCTACATGGAGCGCCacgtcg	Diff	-107.1	0.9	117	183	270	138	149	302	196.685	222.816	218.603	155.859	164.392	142.055	middle
389	609	osa-miR5072_L-4	TCCCCAGCGGAGTCGCCA	18	chr06	-	17458695	17458770	gctgaatagatcgatTCCCCAGCGGAGTCGCCAaaaatcgtgttggcAACTTTTTTGACAAGTCGACAAGCacgat	Diff	-19.4	0.5	129	188	135	13	34	46	216.858	228.904	109.302	14.6824	37.5123	21.6375	middle
389	610	osa-MIR5072-p3	AACTTTTTTGACAAGTCGACAAGC	24	chr06	-	17458695	17458770	gctgaatagatcgatTCCCCAGCGGAGTCGCCAaaaatcgtgttggcAACTTTTTTGACAAGTCGACAAGCacgat	New	-19.4	0.5	0	0	7	5	0	7	0	0	5.66749	5.64707	0	3.29266	low
390	611	osa-miR5073_R+1_1ss20AT	GTTTGGTGAATCGGAAACTTTTTT	24	chr12	+	20925973	20926031	GTTTGGTGAATCGGAAACTTTTTTcaattttatagaaaaattgaagtaaaattttcaag	Diff	-9.5	0.7	11.5	149	134.5	45.5	22.5	89.5	19.3323	181.418	108.897	51.3883	24.8243	42.099	middle
390	612	osa-miR5073_R+2_1ss20AT	GTTTGGTGAATCGGAAACTTTTTTC	25	chr01	+	39125261	39125319	GTTTGGTGAATCGGAAACTTTTTTCaattttatagaaaaattgaagtaaaattttcaag	Diff	-9.5	0.7	83	653	640	152	83	384	139.529	795.075	518.171	171.671	91.5742	180.626	high
390	613	osa-miR5073_R+2_1ss20AT	GTTTGGTGAATCGGAAACTTTTTTC	25	chr10	+	10918503	10918561	GTTTGGTGAATCGGAAACTTTTTTCaattttatagaaaaattgaagtaaaattttcaag	Diff	-9.5	0.7	83	653	640	152	83	384	139.529	795.075	518.171	171.671	91.5742	180.626	high
391	614	osa-miR5073_R+1_1ss20AT	GTTTGGTGAATCGGAAACTTTTTT	24	chr07	+	17471410	17471538	taaccatgcaccgctattctttttttttattgttttagtgagaaaatttttgaaaaattaagaattctagtacttttttattccttcagatatagataagaactaGTTTGGTGAATCGGAAACTTTTTT	Diff	-23	0.7	11.5	149	134.5	45.5	22.5	89.5	19.3323	181.418	108.897	51.3883	24.8243	42.099	middle
392	615	osa-MIR5076-p3	CTTGACTCGAAATGGGAGC	19	chr01	-	43208622	43208850	catctgatcccagccttctattgctttattttcagtcaattcatctacttgtgtaagaagagtagagtttgagtatctagcagggttgagtatacatttgccaaataattttgctgttattgaacttatctatatttatactatgccaatgaattcgaatttttgaccttttctctccagcatgactctCTTGACTCGAAATGGGAGCagagcaggtttgaaaaaagat	New	-49.5	0.6	0	0	0	0	5	0	0	0	0	0	5.51652	0	low
393	616	osa-miR5077_L-1_1ss5GA	TTCACGTCGGGTTCACCA	18	chr03	+	14094752	14094842	tgccttttcgttgTTCGCGTCGGGTTCACCAgctaggtggttcgccatgaagtacaggaagggggtcgccggcgagtccaacgatgacgac	Diff	-27.5	0.5	1820	2187	1523	302	427	590	3059.55	2662.83	1233.08	341.083	471.111	277.524	high
394	617	osa-MIR5078-p5	ATCGTGGACGGTATTTCCCTTGGA	24	chr05	-	21907862	21908296	ggctacaataaaatgccacggctaaatagggggtgttcgctagaatgtcATCGTGGACGGTATTTCCCTTGGAtcttcttcttcctccaacacctgccaattccctccatgtcatgtcgtcgtcccatggcagagcgctccaacctggcgcatccgatgaagtagccgtcgctgcatatgcattggttacagcagcaccagcactacaggatgccatcgccgccgagcacgaatgtgaagcagagctccttgtcttggcagtcaggcactggtggtgggcatcatgagctgctgctggagccaacgatggcatgacatggaggggaatgaccagcacccaacgtcgagggaggaagagaagatccAAGGGCAATATTGTCCATGATGGCattctagcga…	New	-247.1	1	0	0	0	0	0	5	0	0	0	0	0	2.3519	low
394	618	osa-MIR5078-p3_2ss12TC18TC	AAGGGCAATATCGTCCACGATGGC	24	chr05	-	21907862	21908296	ggctacaataaaatgccacggctaaatagggggtgttcgctagaatgtcATCGTGGACGGTATTTCCCTTGGAtcttcttcttcctccaacacctgccaattccctccatgtcatgtcgtcgtcccatggcagagcgctccaacctggcgcatccgatgaagtagccgtcgctgcatatgcattggttacagcagcaccagcactacaggatgccatcgccgccgagcacgaatgtgaagcagagctccttgtcttggcagtcaggcactggtggtgggcatcatgagctgctgctggagccaacgatggcatgacatggaggggaatgaccagcacccaacgtcgagggaggaagagaagatccAAGGGCAATATTGTCCATGATGGCattctagcga…	New	-247.1	1	0	0	6	7	0	13	0	0	4.85785	7.90589	0	6.11495	low
395	619	osa-MIR5081-p5_1ss13CT	ATCACAAAACTGTAACTTTTACGT	24	chr07	-	16888	17137	atagtgacaaactatcagtttgttgcaacattagtgatctatttcagtttgctgcaataatagcgtggaaaattATCACAAAACTGCAACTTTTACGTgatatgctactacatgacaattgtagcagcatatcACGTACTGTAGCAGCATATCACGTaaaagttacagttttatgataacttcccatgctattgttgcaacaaactaaaatagataactaatttgtagcaaattgatagttttatcacta	New	-126.3	1.6	6	6	33	7	20	36	10.0864	7.30544	26.7182	7.90589	22.0661	16.9337	middle
395	620	osa-MIR5081-p3_2ss2CT20CA	ATGTACTGTAGCAGCATATAACGT	24	chr07	-	16888	17137	atagtgacaaactatcagtttgttgcaacattagtgatctatttcagtttgctgcaataatagcgtggaaaattATCACAAAACTGCAACTTTTACGTgatatgctactacatgacaattgtagcagcatatcACGTACTGTAGCAGCATATCACGTaaaagttacagttttatgataacttcccatgctattgttgcaacaaactaaaatagataactaatttgtagcaaattgatagttttatcacta	New	-126.3	1.6	0	0	11	0	0	12	0	0	8.90606	0	0	5.64456	low
396	621	osa-miR5082_L-1R-1	GCGATGATGGCCGCGCGGGTTC	22	chr11	+	1286146	1286686	ggcgggcgggtgagcgcggcggccatggttgcggcggtggtggcgcgcggcggcggcggcggctagggctcaggcggcttggtgcgggagagaggcggcggcgaaggggagagatcgcttcgagagagtgattttatagcgaggggattagggtttagctctagtgggccatgggggatagttagtggaccactatgggccgggctagaattagttgggccttcgcgagcccaacttgtgggctagtttttcgcttgtaaaaggccatggggggaggaggcggcgagctagggtttcgaccctcacgaacactacttgatcttatccgagcttgccgtccggcggcgccgcggcggccggagtcgcctctccgacattcgcgccgccaccgacgtcctc…	Diff	-279.9	0.8	5	5	0	0	0	5	8.40536	6.08786	0	0	0	2.3519	low
397	622	osa-MIR5083-p5	AGGCTGTGATGACCAAAAAATACC	24	chr01	-	41010573	41010952	tcctggcagttcttcagataatcagatttgtccatgaggtttcaactgttgcattccattgttgagttttattctgtttgcgtttctgtttgtttttgtcatggatctggctgattggAGGCTGTGATGACCAAAAAATACCtacctattttctgagggattccagtccttctgattgatagaaaccAATGGATCCTTCTGAGCCTGccaagatcttcagattcttagttttgtattcggctttttcgatttgtcttcgtatattgcattcttctaaaagcaagcaagattcgtaacagttgatgggatgataacctttcacagaaactgtatgtgttgacccaaaattcagactacaattatctgatcaactcagacat	New	-97.4	0.7	218	147	312	90	102	208	366.474	178.983	252.608	101.647	112.537	97.8391	middle
397	623	osa-MIR5083-p3_1ss20GA	AATGGATCCTTCTGAGCCTA	20	chr01	-	41010573	41010952	tcctggcagttcttcagataatcagatttgtccatgaggtttcaactgttgcattccattgttgagttttattctgtttgcgtttctgtttgtttttgtcatggatctggctgattggAGGCTGTGATGACCAAAAAATACCtacctattttctgagggattccagtccttctgattgatagaaaccAATGGATCCTTCTGAGCCTGccaagatcttcagattcttagttttgtattcggctttttcgatttgtcttcgtatattgcattcttctaaaagcaagcaagattcgtaacagttgatgggatgataacctttcacagaaactgtatgtgttgacccaaaattcagactacaattatctgatcaactcagacat	New	-97.4	0.7	248	216	344	73	110	191	416.906	262.996	278.517	82.4472	121.363	89.8427	middle
398	624	osa-MIR5143a-p3	ATGTTGGCAATGTAGGAAGTC	21	chr01	-	8417107	8417315	cctcatacttcctcattgaccaatataccacaaaacactacaatgttggcctctttaccactatcaagacacttctcccagtccattttgtctgttgagcatcaggacattaataagtgtggagtgccttgctctacatcatcctctgtaaacagtctggggttgcagttttatgtggtATGTTGGCAATGTAGGAAGTCtgaatcgta	New	-69	0.8	4.5	8.5	12	5.5	8.5	12.5	7.56483	10.3494	9.7157	6.21177	9.37808	5.87976	middle
399	625	osa-MIR5143b-p3	ATGTTGGCAATGTAGGAAGTC	21	chr01	-	8415808	8415998	tgactcatgcttccatgttgaccaacataccaccaaaatattatgatgttcgcatgttgccctgtttaccactattaatcaagacactccccctcctctcttttgttttcctggtgaacatcaatatattggtaaacaggctaaggttgtaattttctgtggtATGTTGGCAATGTAGGAAGTCtgaatgg	New	-58.2	0.8	4.5	8.5	12	5.5	8.5	12.5	7.56483	10.3494	9.7157	6.21177	9.37808	5.87976	middle
400	626	osa-MIR5144-p5	TTGTGCTGCTGAAGAGACTCA	21	chr01	-	25326388	25326810	tccatattattcttcTTGTGCTGCTGAAGAGACTCAccgacctccggcggcgacgtcttcttcttcccattgaaggtctcggtcttctccttcagctcctgcggcatgggacgacgaggtggagctcgagtcctcgaggaacttgtgccgcatgggacgcccaccaagaaagcccccctcgtcgccccgccaccgccaccgccgccgccgaacaaccaagagtctgaatctgattctgattccgatgacggccaaaagtccgattccagtgacgacgaggcgctgccggtgccgaacccagcgcttcaggccaacaagaatgtgcctccgtccgatgatgatgaggatgacgaccaagagtccgattccggtgatgcccgaggtcggtgagtCTCCTCA…	New	-198.5	0.8	1097	1500	2014	2733	2545	5393	1844.14	1826.36	1630.62	3086.69	2807.91	2536.76	high
400	627	osa-miR5144-3p_L-1R+1	CTCCTCAGCAGCACAAGAAGA	21	chr01	-	25326388	25326810	tccatattattcttcTTGTGCTGCTGAAGAGACTCAccgacctccggcggcgacgtcttcttcttcccattgaaggtctcggtcttctccttcagctcctgcggcatgggacgacgaggtggagctcgagtcctcgaggaacttgtgccgcatgggacgcccaccaagaaagcccccctcgtcgccccgccaccgccaccgccgccgccgaacaaccaagagtctgaatctgattctgattccgatgacggccaaaagtccgattccagtgacgacgaggcgctgccggtgccgaacccagcgcttcaggccaacaagaatgtgcctccgtccgatgatgatgaggatgacgaccaagagtccgattccggtgatgcccgaggtcggtgagtCTCCTCA…	Diff	-198.5	0.8	13	30	39	22	28	122	21.8539	36.5272	31.576	24.8471	30.8925	57.3864	middle
401	628	osa-miR5145_L+1R-1_1ss21GA	AACCTGTTTGGATTCTTGAGAGCT	24	chr08	-	23294389	23294445	cAACCTGTTTGGATTCTTGAGAGCTaatttaaggctaaaaggtaagagctaaacatt	Diff	-13.9	0.7	0	0	0	6.5	0	2.5	0	0	0	7.34119	0	1.17595	low
402	629	osa-miR5145_L+1R-1_1ss21GA	AACCTGTTTGGATTCTTGAGAGCT	24	chr07	+	22061923	22061967	cCACCTGTTTGGATTCTTGAGAGCTaatttgaggctaaaaggtga	Diff	-11.4	0.6	0	0	0	6.5	0	2.5	0	0	0	7.34119	0	1.17595	low
403	630	osa-miR5145_L-4R-1_1ss13TC	GTTTGGATCCTTGAGGGCT	19	Chr1	-	40622637	40622718	ccACCTGTTTGGATTCTTGAGGGCTAatttaaaattaaaatgtgagagctaaacattagtccatagaaccaaacagggccgc	Diff	-26.8	0.8	0	0	0	0	5	0	0	0	0	0	5.51652	0	low
404	631	osa-MIR5148a-p5_1ss15GC	ACGATATGACGTTTCTACCCC	21	chr03	-	9968953	9969028	cACGATATGACGTTTGTACCCCtcacaagtacaaatataatgcatgtcaatgAGGGGTAGAAATGTCATATCATGT	New	-33.5	1.2	0	0	1.66667	0	0	0	0	0	1.3494	0	0	0	low
404	632	osa-MIR5148a-p3_2ss12TC21AG	AGGGGTAGAAACGTCATATCGTGT	24	chr03	-	9968953	9969028	cACGATATGACGTTTGTACCCCtcacaagtacaaatataatgcatgtcaatgAGGGGTAGAAATGTCATATCATGT	New	-33.5	1.2	0	0	4	1.66667	4	3.33333	0	0	3.23857	1.88236	4.41321	1.56793	low
405	633	osa-MIR5148c-p5_1ss15GC	ACGATATGACGTTTCTACCCC	21	chr11	-	2813203	2813281	cACGATATGACGTTTGTACCCCtcacaagtacaagtataatgcatgtcaatgAGGGGTAGAAATGTCATATCATGTgtg	New	-35.6	1.1	0	0	1.66667	0	0	0	0	0	1.3494	0	0	0	low
405	634	osa-MIR5148c-p3_2ss12TC21AG	AGGGGTAGAAACGTCATATCGTGT	24	chr11	-	2813203	2813281	cACGATATGACGTTTGTACCCCtcacaagtacaagtataatgcatgtcaatgAGGGGTAGAAATGTCATATCATGTgtg	New	-35.6	1.1	0	0	4	1.66667	4	3.33333	0	0	3.23857	1.88236	4.41321	1.56793	low
406	635	osa-MIR5148b-p5_1ss15GC	ACGATATGACGTTTCTACCCC	21	chr06	+	27436650	27436727	tACGATATGACGTTTGTACCCCtcacaagtataagtataatgtatgtcaatgAGGGGTAGAAATGTCATATCATGTgt	New	-35.2	1.3	0	0	1.66667	0	0	0	0	0	1.3494	0	0	0	low
406	636	osa-MIR5148b-p3_2ss12TC21AG	AGGGGTAGAAACGTCATATCGTGT	24	chr06	+	27436650	27436727	tACGATATGACGTTTGTACCCCtcacaagtataagtataatgtatgtcaatgAGGGGTAGAAATGTCATATCATGTgt	New	-35.2	1.3	0	0	4	1.66667	4	3.33333	0	0	3.23857	1.88236	4.41321	1.56793	low
407	637	osa-MIR5149-p5_1ss12GA	TCCTACGTGGCACTGATGTGG	21	chr03	-	29756516	29756891	catataggtcccaaatcgcaacaactcctccaaaaTCCTACGTGGCGCTGATGTGGcgtgccacacgaacgtgacgtggcatttaaaaattttccttttccttttttttcttttcttcttctctttttttttcttttattctcttctcttttctctgtgacctgagcaacccgtgtagcggtggcctatagctgcagtgagagcaagaaaaggagaagaaaggaaaaaaaagagaataaaaaagggaaatgaaaattttttaagtgggtctcatttgtcattcaatattatgccatgtcatgtctgtgtgtcattgccacatcagtgccatgtaagatcctgGAGGAGCTGTGACGATTTGGGACCtacatgacac	New	-180.4	1.2	0	0	5	0	6	12	0	0	4.04821	0	6.61982	5.64456	low
407	638	osa-miR5149_R+2	GAGGAGCTGTGACGATTTGGGACC	24	chr03	-	29756516	29756891	catataggtcccaaatcgcaacaactcctccaaaaTCCTACGTGGCGCTGATGTGGcgtgccacacgaacgtgacgtggcatttaaaaattttccttttccttttttttcttttcttcttctctttttttttcttttattctcttctcttttctctgtgacctgagcaacccgtgtagcggtggcctatagctgcagtgagagcaagaaaaggagaagaaaggaaaaaaaagagaataaaaaagggaaatgaaaattttttaagtgggtctcatttgtcattcaatattatgccatgtcatgtctgtgtgtcattgccacatcagtgccatgtaagatcctgGAGGAGCTGTGACGATTTGGGACCtacatgacac	Diff	-180.4	1.2	7	7	31	10	23	30	11.7675	8.52301	25.0989	11.2941	25.376	14.1114	middle
408	639	osa-miR5150-5p	AGCTTCTGACAGCTGCAGTTTCTC	24	chr04	+	18470790	18470868	gtttgggggAGCTTCTGACAGCTGCAGTTTCTCttgttctaggaGAAGCTGCAGCTGTCAGAAGCTCCcccaaacatgg	Yes	-70.9	1.7	146	198	293	170	207	427	245.437	241.079	237.225	192	228.384	200.852	middle
408	640	osa-miR5150-3p_L-1R+1	GAAGCTGCAGCTGTCAGAAGCTCC	24	chr04	+	18470790	18470868	gtttgggggAGCTTCTGACAGCTGCAGTTTCTCttgttctaggaGAAGCTGCAGCTGTCAGAAGCTCCcccaaacatgg	Diff	-70.9	1.7	203	303	389	166	192	480	341.258	368.925	314.951	187.483	211.834	225.783	middle
409	641	osa-MIR5151-p5	CGAATGAACAAAAATGTGACTATT	24	chr05	-	3661490	3661638	gtttgcttcactaatgatgtgggtaCGAATGAACAAAAATGTGACTATTttaagcttcactgttgatgactgatggcgacacgagtaacatgaagcctaaaatagtcacatttttgTTCATTCGTACCTACATCATTagtgaagcaaac	New	-97.8	1.8	5	12	43	0	36	41	8.40536	14.6109	34.8146	0	39.7189	19.2856	middle
409	642	osa-MIR5151-p3	TTCATTCGTACCTACATCATT	21	chr05	-	3661490	3661638	gtttgcttcactaatgatgtgggtaCGAATGAACAAAAATGTGACTATTttaagcttcactgttgatgactgatggcgacacgagtaacatgaagcctaaaatagtcacatttttgTTCATTCGTACCTACATCATTagtgaagcaaac	New	-97.8	1.8	0	0	0	0	0	5	0	0	0	0	0	2.3519	low
410	643	osa-MIR5152-p5	AAATTTCTAAGACCAAACTCAACT	24	chr05	-	28910038	28910253	taaaggtagggataggcatgatctctttctcaccAAATTTCTAAGACCAAACTCAACTtcgtttggaaagttaaaataagacaaattttgcatgaaacttccctatcactatccgtgcaaagtttgtatttcttgtatcttgcaagcaaatttgaatttggtcttgaaattttgtggagatatagaccatgcctatacctaccactaatatttatg	New	-78.2	1.1	0	0	6	0	0	10	0	0	4.85785	0	0	4.7038	low
411	644	osa-MIR5154-p5	AATAGCACGGCGCTGGATATACGT	24	chr06	+	5263432	5263552	ttagacatctcagcaccaAATAGCACGGCGCTGGATATACGTtggcatgccgactcagcctcccatctgtagtggcacggcattcagcaccAGTTGACGTGACGCTGAGGTGTCTaagttg	New	-50.1	0.8	0	0	5	0	0	0	0	0	4.04821	0	0	0	low
411	645	osa-MIR5154-p3_1ss11AG	AGTTGACGTGGCGCTGAGGTGTCT	24	chr06	+	5263432	5263552	ttagacatctcagcaccaAATAGCACGGCGCTGGATATACGTtggcatgccgactcagcctcccatctgtagtggcacggcattcagcaccAGTTGACGTGACGCTGAGGTGTCTaagttg	New	-50.1	0.8	0	0	0	0	5	0	0	0	0	0	5.51652	0	low
412	646	osa-MIR5156-p5	AAAACTGCAAAAAGGAACATTA	22	chr08	-	16955761	16956103	tcgtgaggcaaaagcctgtAAAACTGCAAAAAGGAACATTAtctctcctctctcccctagtgttaccgggactcccgtgtctaagaaaaatttgccgcgtcgacacgcatccccgtgtcgatgtgtatcagacgcgggacgacgcgcatcggacactgctagcgcgagtccaagtccaaaaggagagttgcaatcgctgctgctgtgctgcaaggtgaagtaataaagctctagcagcagtcctgtagtgtgtagggataaagcatgtgggagagagagagcaggtgagggagagaggagagagaatgtcctttttgcagttttgcaggcttttgcctcacac	New	-174.9	1	18	13	47	21	21	81	30.2593	15.8284	38.0532	23.7177	23.1694	38.1008	middle
413	647	osa-MIR5159-p5	TACCTGTTGACTGACTCTGGTTCA	24	chr11	+	11920712	11920787	tgTACCTGTTGACTGACTCTGGTTCAacaaaaccaattttacttttgttgAACTAGAGTGGGTCAACGGGTACCca	New	-44.5	1.4	0	0	6	0	5	13	0	0	4.85785	0	5.51652	6.11495	low
413	648	osa-miR5159	AACTAGAGTGGGTCAACGGGTACC	24	chr11	+	11920712	11920787	tgTACCTGTTGACTGACTCTGGTTCAacaaaaccaattttacttttgttgAACTAGAGTGGGTCAACGGGTACCca	Yes	-44.5	1.4	15	21	38	42	51	85	25.2161	25.569	30.7664	47.4354	56.2685	39.9823	middle
414	649	osa-MIR5160-p5_2ss1AT21AG_1	TGAAATATACCGTCGATCTCGCA	23	chr06	-	5157947	5157993	AGAAATATACCGTCGATCTCGCAcaaccattacacgaaaatgacata	New	-3.4	0.2	0	0	0	0	4	4.5	0	0	0	0	4.41321	2.11671	low
415	650	osa-MIR5160-p5_2ss1AT21AG_2	TGAAATATACCGTCGATCTCGCAT	24	chr08	-	3886435	3886482	AGAAATATACCGTCGATCTCGCATaactgttgtgcgaaaatggcgtgg	New	-12.8	0.6	0	0	0	0	4	4.5	0	0	0	0	4.41321	2.11671	low
416	651	osa-MIR5160-p5_2ss16AG21AG	AGAAATATACCGTCGGTCTCGC	22	chr01	+	23017939	23018065	AGAAATATACCGTCGGTCTCGCacaactgttacgcgaaagtgacgtgggaatgacgtcgcaggcggtatcgtacggcagcggcgcaagaccgcgcggtctcacggattggaatagcgagactgagtg	New	-47.7	0.7	0	0	3.5	0	0	2.5	0	0	2.83375	0	0	1.17595	low
417	652	osa-MIR5160-p5_2ss1AT21AG_2	TGAAATATACCGTCGATCTCGCAT	24	chr07	+	15345761	15345864	attgcaatttttttgcTGAAATATACCGTCGATCTCGCACagccgttgtgcgaaaatgacgtggggttgacatcgtgggcggtatcgcgcggtgaaagtgcgag	New	-35.4	0.7	0	0	0	0	4	4.5	0	0	0	0	4.41321	2.11671	low
418	653	osa-miR5160_L+1R+1_1ss11TC	GCGAGATCGACGGTATATTTCTGT	24	chr01	+	3301619	3301748	GCGAGATCGACGGTATATTTCTGTaaaaaagtttgcatctcaactattctttaaaaaaaatgaggaacaatatatttttaaatttaattcatgtccaaacgtagagaggcgtgtgggttatatactgcat	Diff	-19.4	0.5	0	0	0	0	3.5	2.5	0	0	0	0	3.86156	1.17595	low
419	654	osa-miR5160_L+1R+1_1ss11TC	GCGAGATCGACGGTATATTTCTGT	24	chr06	+	5157923	5157971	tatgtcattttcgtgtaatggttgtGCGAGATCGACGGTATATTTCTGT	Diff	-10.9	0.6	0	0	0	0	3.5	2.5	0	0	0	0	3.86156	1.17595	low
420	655	osa-MIR5160-p5_2ss16AG21AG	AGAAATATACCGTCGGTCTCGC	22	chr07	+	23672389	23672508	tttctacAGAAATATACCGTCGGTCTCGCatacgcgttacgcgaaaataacgtggaataacgtcgcaggcggtatcgcgccatgaaagtgcgaagagaccgttcggtatcgctgaagcaa	New	-41.5	0.7	0	0	3.5	0	0	2.5	0	0	2.83375	0	0	1.17595	low
421	656	osa-miR5161	TCTGGATCAGAGGGAGTATA	20	chr12	+	12083553	12083828	ttctagaatatactacctctgttccaaaatataagcatttccaggattcaaatcttgttccacaatataagcatttctaccactatttacaccactacttgtcccatcaatcactttccatccaattttttccccatccaacccccaacccccaacccccctaactctccctcatttattgaggggcaccaagtcttttttcctcaaccttaatctttgctaaacaacctagaaatgcttatatTCTGGATCAGAGGGAGTATAtgatagttcact	Yes	-62.2	0.6	0	0	0	0	0	5	0	0	0	0	0	2.3519	low
422	657	osa-miR5337a_L-1R+4	AATTACTTGTCGTTCTAGCTTTGC	24	chr03	-	35885481	35885724	cctccatttcaAATTACTTGTCGTTCTAGCTTTGCcactagtcaaacatttctatttttcaccatccatttttggaaattcgtgtaggttaacatgcaatatatattatggaagtatttctcatggtgaatctaaaaacataaaccttatgatgttaaactatatgaatttctacaagttgatgttcatataaacatttgatttaggacaAAGCTAGAACGGCAAGCAATTTGAaatgagggga	Diff	-87.6	1.1	0	0	7	13.5	7	17	0	0	5.66749	15.2471	7.72312	7.99647	middle
422	658	osa-miR5337b_L+3	AAGCTAGAACGGCAAGCAATTTGA	24	chr03	-	35885481	35885724	cctccatttcaAATTACTTGTCGTTCTAGCTTTGCcactagtcaaacatttctatttttcaccatccatttttggaaattcgtgtaggttaacatgcaatatatattatggaagtatttctcatggtgaatctaaaaacataaaccttatgatgttaaactatatgaatttctacaagttgatgttcatataaacatttgatttaggacaAAGCTAGAACGGCAAGCAATTTGAaatgagggga	Diff	-87.6	1.1	0	0	0	0	5	9	0	0	0	0	5.51652	4.23342	low
423	659	osa-miR5337a_R+3	AAATTACTTGTCGTTCTAGCTTTG	24	chr04	+	5621964	5622201	ccttcatttcAAATTACTTGTCGTTCTAGCTTTGtccttaaacatgtatatctttgaccatcaatttttaaaaactcatatggtttaacatcatatgatttttttttagattcactgacaaatactttaataaatacaactcatattttgaactatacggatttctaaaaattgatggtcaaagatatacatgcttgacttaggacaaagctagaacaaaaagtatttgagtactaga	Diff	-88.7	1.4	0	0	0	3.5	0	4	0	0	0	3.95295	0	1.88152	low
424	660	osa-MIR5339-p5	ATCGTTAACAGATAGAGAATC	21	chr06	-	29362467	29362823	atgctgtaaggcATCGTTAACAGATAGAGAATCttctcagaaaattctccaaatttgatgtttgaaatctgactgattctttgagaactgtgagcctgtagttaagctatcagcttgaaatcctttactgcagcactacatactccggaaccttgttactgttattagccaccagcaagccagctcaatttacagttagtgccaccacaaaaggactcttcccagttatatgtaagctataccacccagatattcagctacaccttgaaggcataagaagcatatgcttttggatacaatcaaatggagaatctgaTGGGAATATTCTTTATCTGTTaacaacaaacaaaggctcag	New	-95	0.7	0	0	0	0	0	16	0	0	0	0	0	7.52609	low
424	661	osa-MIR5339-p3	TGGGAATATTCTTTATCTGTT	21	chr06	-	29362467	29362823	atgctgtaaggcATCGTTAACAGATAGAGAATCttctcagaaaattctccaaatttgatgtttgaaatctgactgattctttgagaactgtgagcctgtagttaagctatcagcttgaaatcctttactgcagcactacatactccggaaccttgttactgttattagccaccagcaagccagctcaatttacagttagtgccaccacaaaaggactcttcccagttatatgtaagctataccacccagatattcagctacaccttgaaggcataagaagcatatgcttttggatacaatcaaatggagaatctgaTGGGAATATTCTTTATCTGTTaacaacaaacaaaggctcag	New	-95	0.7	20	47	53	70	35	74	33.6214	57.2259	42.911	79.0589	38.6156	34.8081	middle
425	662	osa-MIR5340-p3_2ss5TC19TC	TACTCGTGATGACGTGGACGA	21	chr05	+	16070873	16071059	aacttgaaaactaccgttgaattaaaaaatagacgtgcaagatttatccatgtcatcacgagcaaaattttcactcatagatttactcatgagtaaaaaatttactatgagtaaaattttTACTCGTGATGACGTGGACGAatcttataaatccatttttcgatccaacggcagtttctaagtttct	New	-75.5	1.3	5	0	5	0	0	0	8.40536	0	4.04821	0	0	0	low
426	663	osa-MIR5490-p3_1ss1AT	TTTTAGGACGGAGGGAGT	18	chr11	-	25091558	25091664	gctactccatgtcctaaagaaacctcattcagaaggtgtacctggatgacatgtatatacaggtacatccttaagattggatttttATTTAGGACGGAGGGAGTagg	New	-42.9	1	0	0	0	0	0	1.5	0	0	0	0	0	0.705571	low
427	664	osa-miR5493	AGCCGGGCTCGGTCGCGCGTG	21	chr02	+	22898044	22898300	cagaggcgggctccgtgccggcctgcccagctgcagatctcggatgtttccctgagacaaaaacagagaaggaagaggcccatgtaagatgggctttcaagtcagctcaagcacccacttctcactaccgatgtcctctacaagcactattccctcgattagtaccataccgcttgccgaacgacgccaagaccagcttaaatacgcgcttcccaccatctccaccAGCCGGGCTCGGTCGCGCGTGcctgttactc	Yes	-81.8	0.6	5	0	30	0	0	0	8.40536	0	24.2892	0	0	0	middle
428	665	osa-MIR5498-p5_2ss4AT20TG	AACTCTTGAAGACGCAACTGGCAC	24	chr03	+	23173110	23173233	AACTCTTGAAGACGCAACTGGCACtgcattggctcctgtgacgacaatgttgttgacttgcggctgctgatgctttggcttcggacactctcttgcaaagtggcctggcttgtaacagttgaaa	New	-37.8	0.6	0	0	4	2.5	0	0	0	0	3.23857	2.82353	0	0	low
429	666	osa-MIR5498-p3_2ss4AT20TG	AACTCTTGAAGACGCAACTGGCAC	24	chr07	+	10604067	10604113	tgagttgtaacacttgaagacgcAACTCTTGAAGACGCAACTGGCAC	New	-10.4	0.5	0	0	4	2.5	0	0	0	0	3.23857	2.82353	0	0	low
430	667	osa-miR5504_R-3	AGTGACGGGAGGACTGCA	18	chr10	-	17228165	17228262	attgctgaattttgttcgttggagcttgttctgttattttatttgcactgccgtaggaaatacacAGTGACGGGAGGACTGCAaggttcttcagcttt	Diff	-22.7	0.6	10	18	19	0	0	0	16.8107	21.9163	15.3832	0	0	0	middle
431	668	osa-miR5508	TAGATGGCTGATCTGGTGTGG	21	chr06	-	638203	638355	gctattgaacTAGATGGCTGATCTGGTGTGGcttggctttgggtaagaaggattggcctctgtctagtgcctcactttccttctgcggttctgtctactgtcctggtttggaagaagtcaaaccaagccagatcagccatctagttgagtctc	Yes	-69.1	0.9	0	0	0	5	0	18	0	0	0	5.64707	0	8.46685	low
432	669	osa-miR5510	AGGCTGATCCACTCCAGAGGA	21	chr12	-	19127914	19128038	gttggctcaaAGGCTGATCCACTCCAGAGGAggtttcgtaggacagatcccctcgattcattgtcactcgttcatggatcatcccgatgaacatcCTCAGGAGTGGATTGGGCTTCaagacagca	Yes	-52.3	0.8	0	0	0	0	0	7	0	0	0	0	0	3.29266	low
432	670	osa-MIR5510-p3	CTCAGGAGTGGATTGGGCTTC	21	chr12	-	19127914	19128038	gttggctcaaAGGCTGATCCACTCCAGAGGAggtttcgtaggacagatcccctcgattcattgtcactcgttcatggatcatcccgatgaacatcCTCAGGAGTGGATTGGGCTTCaagacagca	New	-52.3	0.8	19	15	52	66	53	125	31.9404	18.2636	42.1014	74.5413	58.4751	58.7976	middle
433	671	osa-MIR5512b-p5	TATTTGGCAATGAATTTCACT	21	chr04	-	18386979	18387110	atgtatttttttagcattaccatatccTATTTGGCAATGAATTTCACTttagacaatccaatcttaagaacatactctagtatatgaaattcattgccaaaTAGGATATGGTAATGCTAAAAaaaaatacaa	New	-66	1.9	0	0	0	0	0	18	0	0	0	0	0	8.46685	low
433	672	osa-miR5512a	TAGGATATGGTAATGCTAAAA	21	chr04	-	18386979	18387110	atgtatttttttagcattaccatatccTATTTGGCAATGAATTTCACTttagacaatccaatcttaagaacatactctagtatatgaaattcattgccaaaTAGGATATGGTAATGCTAAAAaaaaatacaa	Yes	-66	1.9	0	0	3	2.5	0	7	0	0	2.42892	2.82353	0	3.29266	low
434	673	osa-miR5512a	TAGGATATGGTAATGCTAAAA	21	chr04	+	18386976	18387112	ctcttgtatttttttttagcattaccatatcctatttggcaatgaatttcatatactagagtatgttcttaagattggattgtctaaagtgaaattcattgccaaaTAGGATATGGTAATGCTAAAAaaatacatga	Yes	-69.4	1.8	0	0	3	2.5	0	7	0	0	2.42892	2.82353	0	3.29266	low
435	674	osa-miR5513	TAACAAAGGACAACAGACTGA	21	chr03	+	34008003	34008148	gtcattattcttcagtccgttgtcctttgtgataacatatctgtacttatacgtttgttcatttaggatagacaaggctcaaagccacgctagctgacattagccggatatgttaTAACAAAGGACAACAGACTGAagaataatga	Yes	-71.7	1.3	36	51	39	45	36	128	60.5186	62.0962	31.576	50.8236	39.7189	60.2087	middle
436	675	osa-MIR5526-p5_1ss6AG	GATTCGAACTCAAGACCT	18	chr10	+	1584735	1584987	ggatgtggGATTCAAACTCAAGACCTctcacctcagctctcaaacacattaccataccatctactacacacatctgacttggatagagatgttttttttaactaagcctagaagcatctttcaccaaccgatactaaaaatatctttagttctagTTGGTAACACCAACCTAGACTaaaaattcttctacaattcgaacctacacattctaagggcatatacaaaggtagagtcaggtatgagctctacgtta	New	-53.8	0.6	0	0	5	0	0	7	0	0	4.04821	0	0	3.29266	low
436	676	osa-MIR5526-p3_2ss16TG17AG	TTGGTAACACCAACCGGGACT	21	chr10	+	1584735	1584987	ggatgtggGATTCAAACTCAAGACCTctcacctcagctctcaaacacattaccataccatctactacacacatctgacttggatagagatgttttttttaactaagcctagaagcatctttcaccaaccgatactaaaaatatctttagttctagTTGGTAACACCAACCTAGACTaaaaattcttctacaattcgaacctacacattctaagggcatatacaaaggtagagtcaggtatgagctctacgtta	New	-53.8	0.6	31	38	40	124	72	244	52.1132	46.2678	32.3857	140.047	79.4378	114.773	middle
437	677	osa-MIR5536-p5_1ss4TC	AGTCACTGGTATGTAGATCTCACC	24	chr09	-	9140162	9140307	tgaggatcctctaacataatatcattatcattacAGTTACTGGTATGTAGATCTCACCctcctattgccccacatatcattgtctatattttttttaggaatgtcagtacctataatggtAGTGACATTATGGTAGAGGATGtgaa	New	-42	0.8	0	5	12	0	0	7	0	6.08786	9.7157	0	0	3.29266	low
437	678	osa-MIR5536-p3_2ss6CT22GC	AGTGATATTATGGTAGAGGATC	22	chr09	-	9140162	9140307	tgaggatcctctaacataatatcattatcattacAGTTACTGGTATGTAGATCTCACCctcctattgccccacatatcattgtctatattttttttaggaatgtcagtacctataatggtAGTGACATTATGGTAGAGGATGtgaa	New	-42	0.8	0	0	5	0	0	5	0	0	4.04821	0	0	2.3519	low
438	679	osa-miR5540	TTGTGCGAGATCGACGGTATA	21	chr01	-	35552728	35553070	ttttgcgataatataacgtcgatctcgcacgatctcgcacaaccgttgcgcgaaaatgacgtggatgtgacattgcagacggtattgcgcattgaaagtacgagaccgcaccgtgcacgataattaatcactaattattattagctaatagttaattatgtacttgatcactaattaaatggagccggttaatactgtcgcagactgtttcagcaagacctcgctctttcatttcgtaagaccgcgcggtctcgcacatagcccacgcgataccgcctgcgacgtcacgcatccgttattttcgcgcaatgaTTGTGCGAGATCGACGGTATAttttcgcaaa	Yes	-149.8	1	0	0	0	8	13	26	0	0	0	9.03531	14.3429	12.2299	middle
439	680	osa-MIR5542-p5_2ss19AG23TC	AAATTTAGTGTAAAATTTGGTACC	24	chr04	-	32797606	32797757	ttctacggtctttgagaaggtatcatgagatacaaaAAATTTAGTGTAAAATTTAGTATCttatgatacctcatagtacctaggtaccataagatactaaATTTACAATAGAAAAAATGGTACCttgtgatacctcctcaaggaacgtaaaa	New	-62.6	1.3	22	51	156	13	27	68	36.9836	62.0962	126.304	14.6824	29.7892	31.9859	middle
439	681	osa-MIR5542-p3_1ss17AG	ATTTACAATAGAAAAAGTGGTACC	24	chr04	-	32797606	32797757	ttctacggtctttgagaaggtatcatgagatacaaaAAATTTAGTGTAAAATTTAGTATCttatgatacctcatagtacctaggtaccataagatactaaATTTACAATAGAAAAAATGGTACCttgtgatacctcctcaaggaacgtaaaa	New	-62.6	1.3	75	132	273	16	31	88	126.08	160.72	221.032	18.0706	34.2024	41.3935	middle
440	682	osa-miR5788	TGGATGTGACATACTCTAGTA	21	chr03	+	30006944	30007059	aaaaaaacgattctagaacTGGATGTGACATACTCTAGTAcaatgaatctggatagaggtatatccAGATTCGTAGTACTAGGATATGTCacatccagtactagattgattttttt	Yes	-67.4	1.7	227	352	481	589	410	1248	381.603	428.586	389.438	665.225	452.354	587.035	middle
440	683	osa-MIR5788-p3_1ss21TC	AGATTCGTAGTACTAGGATACGTC	24	chr03	+	30006944	30007059	aaaaaaacgattctagaacTGGATGTGACATACTCTAGTAcaatgaatctggatagaggtatatccAGATTCGTAGTACTAGGATATGTCacatccagtactagattgattttttt	New	-67.4	1.7	250	258.5	735.5	348	418.5	928.667	420.268	314.743	595.491	393.036	461.732	436.827	middle
441	684	osa-MIR5790-p5_1ss12TC	CACTCCACAGGCAAAACTCAACTG	24	chr11	-	7740052	7740134	aagacgatcctagcagagcttcatctcCACTCCACAGGTAAAACTCAACTGGGGTATAAGCCTgagtcctctaacttcgtctt	New	-20	0.5	0	0	0	0	0	5	0	0	0	0	0	2.3519	low
441	685	osa-MIR5790-p3_2ss17AC19AG	AAAACTCAACTGGGGTCTGAGCCT	24	chr11	-	7740052	7740134	aagacgatcctagcagagcttcatctcCACTCCACAGGTAAAACTCAACTGGGGTATAAGCCTgagtcctctaacttcgtctt	New	-20	0.5	0	0	8	7	9	12	0	0	6.47713	7.90589	9.92973	5.64456	low
442	686	osa-MIR5794-p5	ATATGGAAATCAAAAGGCTTG	21	chr05	+	3876822	3877257	catcgatatggctgcaagactgtttgcgattccccatgaaatccaaATATGGAAATCAAAAGGCTTGaagtagatactgttggcatacacacaaccatagagttcatcttcagaaccaaatccacgttcttgaaaatatgaggagggtgctgctggaagaacaacaatcgctcatcgtgatggctgcccaccatggtgaccgtagaaactagcatagaaaaaagtagatatctcaagtgactttgttcatttacgttgggatagacaagtaactaccttttctattttagtttctatggtcactttggtggcagccatgatagacagaaacaaaggctcaccgatgaaacccaggacttgctctacttcaagcttattgttttctatattctggatttc…	New	-165.1	0.9	82.5	141.5	223.5	136	119.5	304.5	138.688	172.287	180.955	153.6	131.845	143.231	middle
442	687	osa-MIR5794-p3	TGAGGAATCACTAGTAGTCGT	21	chr05	+	3876822	3877257	catcgatatggctgcaagactgtttgcgattccccatgaaatccaaATATGGAAATCAAAAGGCTTGaagtagatactgttggcatacacacaaccatagagttcatcttcagaaccaaatccacgttcttgaaaatatgaggagggtgctgctggaagaacaacaatcgctcatcgtgatggctgcccaccatggtgaccgtagaaactagcatagaaaaaagtagatatctcaagtgactttgttcatttacgttgggatagacaagtaactaccttttctattttagtttctatggtcactttggtggcagccatgatagacagaaacaaaggctcaccgatgaaacccaggacttgctctacttcaagcttattgttttctatattctggatttc…	New	-165.1	0.9	1825.33	2481.33	3436.5	2756.33	2253	5048.67	3068.52	3021.2	2782.33	3113.04	2485.74	2374.79	high
443	688	osa-MIR5799-p5_2ss15CG21CT	AATCAAACGTTGGAGATAAATAGT	24	chr01	-	32176153	32176204	AGTCAAACGTTGGAGATAAATAGTgtaaaactgcacttattttgggacggat	New	-10	0.5	0	0	6.5	0	2.5	0	0	0	5.26267	0	2.75826	0	low
444	689	osa-MIR5799-p3_2ss15AC22GA	AAATAAGACGAATACTCAAACATT	24	chr01	-	21430989	21431132	cgtttgactatttatcttattcaaaaaattatgtaattgtatttttttcattgtgacttgatttatcatcaatgttattgaagtatgatttaaatatttctatatttgtataaaaaaaatAAATAAGACGAATAGTCAAACATT	New	-33.9	1.2	7.5	0	8	7	4	13	12.608	0	6.47713	7.90589	4.41321	6.11495	middle
445	690	osa-MIR5799-p3_2ss15AC22GA	AAATAAGACGAATACTCAAACATT	24	chr02	+	28577853	28577988	cttttgatcatttatcttatttaaaaaattatgaaattattatttattttatctgtgacttgctttattatcaaaaataacttaacaattttgtatatttgtacaattttttAAATAAGACGAATACTCAAACATT	New	-23.1	1	7.5	0	8	7	4	13	12.608	0	6.47713	7.90589	4.41321	6.11495	middle
446	691	osa-MIR5799-p3_2ss15CG21CT	AATCAAACGTTGGAGATAAATAGT	24	chr01	+	1690754	1690897	gtttgaccgtcaatcttatttgaaaaatttaaaaaaaagtcgcacataacctactatttatattttatatctaatgataataaaaatattaattataaaaaagttttaaataaaacaaacAATCAAACGTTGGAGATAAATAGT	New	-13.3	0.5	0	0	6.5	0	2.5	0	0	0	5.26267	0	2.75826	0	low
447	692	osa-MIR5801c-p5	TTTCCGATCGTTGGATCTAGC	21	chr08	+	20930416	20930596	agattttctccggtccagcaaaaagtacctcgaggtaccggtacattacggtactgaatcgTTTCCGATCGTTGGATCTAGCtggacagtatggacattgttagatccaacaatcgaaAACGATTTGGTACCGTGAGGTaccggtacctcgaggtactttttattggactatagcaaatct	New	-117.3	1.5	31	33	68	26	37.5	93	52.1132	40.1799	55.0556	29.3648	41.3739	43.7454	middle
447	693	osa-MIR5801c-p3_1ss14CT	AACGATTTGGTACTGTGAGGT	21	chr08	+	20930416	20930596	agattttctccggtccagcaaaaagtacctcgaggtaccggtacattacggtactgaatcgTTTCCGATCGTTGGATCTAGCtggacagtatggacattgttagatccaacaatcgaaAACGATTTGGTACCGTGAGGTaccggtacctcgaggtactttttattggactatagcaaatct	New	-117.3	1.5	47	74	76	71	43	147	79.0104	90.1004	61.5328	80.1884	47.442	69.1459	middle
448	694	osa-MIR5801a-p5_2ss6AG20TC	TCACGGTACCAAATCGTTTCC	21	chr10	+	13465041	13465233	ataatagagatttgctccggtacagcaaaaagtaattcaaggtaccggtaccTCACGGTACCAAATCGTTTCCggtcattgaatctagcggggcaggatggacattgttagatccaacgatgggaaacgatttacaccatgagataccagtacattgaggtttttttgttagaccagagctaatctctgtcta	New	-79.2	1	0	3.5	0	0	0	4.5	0	4.2615	0	0	0	2.11671	low
449	695	osa-MIR11344-p5_2ss4TA17TC	AAAATATCTCGAGATACCGGTACC	24	chr11	+	22988429	22988595	atggttggagatttgctccggtccaacaaaAAAATATCTCGAGATACCGGTACCtcatggtaccaaatcgtttccgaaacgattccAACGATCGTAAACGATTTGGTACCatgaggtaccggtatctcgaggtactttttgttggatcggagtaaatctcttgcagt	New	-118.5	1.6	0	0	0	0	0	6	0	0	0	0	0	2.82228	low
449	696	osa-MIR5801a-p3_2ss9AT24TC	AACGATCGTAAACGTTTTGGTACC	24	chr11	+	22988429	22988595	atggttggagatttgctccggtccaacaaaAAAATATCTCGAGATACCGGTACCtcatggtaccaaatcgtttccgaaacgattccAACGATCGTAAACGATTTGGTACCatgaggtaccggtatctcgaggtactttttgttggatcggagtaaatctcttgcagt	New	-118.5	1.6	3	0	0	0	0	3.5	5.04322	0	0	0	0	1.64633	low
450	697	osa-MIR5801a-p5_2ss11TC24TC	CAAATCGTTTCCGATCGTTGGATC	24	chr08	+	15750383	15750455	CAAATCGTTTCCGATCGTTGGATCtaaccgtgcccatcccgctcagctagatccaacgatcggaaacgatata	New	-40.5	1.1	0	0	5	0	6	0	0	0	4.04821	0	6.61982	0	low
451	698	osa-MIR5801a-p5_2ss6AG20TC	TCACGGTACCAAATCGTTTCC	21	chr09	+	6902104	6902290	gtaagcattggagacacaagaatgagatttgctccggttcaataaaaagtatcttgaggtactggtataTCACGGTACCAAATCGTTTCCgatcgttggatctgataccgtaagttaccggtacatcgagatactttttgttagaacggagcaaatctcccattagttctttgtcgcctgtgctagg	New	-89.1	1.1	0	3.5	0	0	0	4.5	0	4.2615	0	0	0	2.11671	low
452	699	osa-MIR5801a-p3_2ss9AT24TC	AACGATCGTAAACGTTTTGGTACC	24	chr06	+	30964733	30964943	taagtattaatagagatttgctccagtccaataaaaagtatctcgaggtaccggtacctcacgatacctaattgttttcgatcgttagatctaataatgctcatcttgccagctagatccAACGATCGTAAATGTTTTGGTACCgtgagatatcggtaccttaaggtattttttattggaccggagaaaattacgtattaatatcttgtac	New	-97.6	1.3	3	0	0	0	0	3.5	5.04322	0	0	0	0	1.64633	low
453	700	osa-MIR5801b-p5_1ss22TC	AATCGTTTCTGATCGTTGGATCT	23	chr09	+	18739255	18739333	tactaAATCGTTTCTGATCGTTGGATTTagctggataagatatgtattattggatccagcgattggaaacaatttggta	New	-32.4	1.2	0	0	0	0	2.5	0	0	0	0	0	2.75826	0	low
454	701	osa-miR5802_1ss11CT	ATGGACTGTATTTTGTAAAGCGGA	24	chr01	+	13088727	13088790	agggatATGGACTGTACTTTGTAAAGCGGActctttcccctatataaggagggttcgtgtgcct	Diff	-22.7	0.8	9	11	24	0	0	19	15.1297	13.3933	19.4314	0	0	8.93723	middle
455	702	osa-miR5807	AGGAGGTCTGGAGAGTTATGTGGC	24	chr08	-	3597497	3597849	atctgaaagtAGGAGGTCTGGAGAGTTATGTGGCaggaagccaagccaggaaatgtaatgtaatcgacagctctaactgaaacatcccttataagttatttttagggaacaaacccttataagtaatcacacttcataatgaggcacattactcctctaactgaaacatcccttataagttatttttagggaacaaacccttataagtaatcacacttcataatgaggcacattactcatctataaaatcaatgtggatagattgatcatcatgacctacatgtgagctgtcgattagattagatttccTGGCTTCCTGTCACATAACTCTCCacgcctcctattttcagatt	Yes	-147.9	1.1	0	0	6	0	7	8	0	0	4.85785	0	7.72312	3.76304	low
455	703	osa-MIR5807-p3	TGGCTTCCTGTCACATAACTCTCC	24	chr08	-	3597497	3597849	atctgaaagtAGGAGGTCTGGAGAGTTATGTGGCaggaagccaagccaggaaatgtaatgtaatcgacagctctaactgaaacatcccttataagttatttttagggaacaaacccttataagtaatcacacttcataatgaggcacattactcctctaactgaaacatcccttataagttatttttagggaacaaacccttataagtaatcacacttcataatgaggcacattactcatctataaaatcaatgtggatagattgatcatcatgacctacatgtgagctgtcgattagattagatttccTGGCTTCCTGTCACATAACTCTCCacgcctcctattttcagatt	New	-147.9	1.1	0	0	5	0	0	0	0	0	4.04821	0	0	0	low
456	704	osa-miR5809_L+1	CTCGTCGCCGGCGACCACAGC	21	chr04	-	23527607	23527669	gtaaacgctggtagcagcggcgacgagaatagatggcGTCGTCGCCGGCGACCACAGCacaac	Diff	-24	0.6	0	8	27	8	7	48	0	9.74058	21.8603	9.03531	7.72312	22.5783	middle
457	705	osa-MIR5810-p3_2ss3TC17AC	AACGGCGATGGCATTTCTGGGACA	24	chr07	+	10782007	10782172	gccatcgtacaaacgattttgtcccaaaaatgcgatcgccgttagggttccatccattccgcgccgttaagttctataggatgaacagtgtatttaacggcacggaatggacggaaccctAACGGCGATGGCATTTCTGGGACAaaatcgtttgtacgatggcatt	New	-125.2	1.6	0	12	18	14	5	24	0	14.6109	14.5735	15.8118	5.51652	11.2891	middle
458	706	osa-miR5813	AAGCAGCGACTCTGGTCATGGA	22	chr04	-	9952990	9953124	tggtgagctaattttcatgaccaggtcactgcttgcctttgcagtaccattatgggttaccgtgccagattgagggaaggaatgaaaagggtaaagcaaaggcAAGCAGCGACTCTGGTCATGGAattggagcca	Yes	-66.7	1	0	0	5	0	0	12	0	0	4.04821	0	0	5.64456	low
459	707	osa-miR5814	AATCAAGTTAGGAACCATGCAAGT	24	chr06	-	26661349	26661456	ggctactggtAATCAAGTTAGGAACCATGCAAGTtgtttatgagttgtgccctctgtgcctagcgccatagatgacttgcaagatttctaacttgagtgccagtgtcc	Yes	-49.9	1	41	34	51	28	19	56	68.924	41.3975	41.2917	31.6236	20.9628	26.3413	middle
460	708	osa-MIR5816-p5_2ss6AT22AG	AGCGTTTATAGGAAGTTTAATGGA	24	chr09	-	11583948	11584087	tctaggagtgtttgtaggagcgccacgtgaaaatgtaggAGCGTATATAGGAAGTTTAATAGACTTTTAGTATATAATAGATttctaggatttctctaatttatttgagagtcacgtagcgttgtaaaagcatttgtaga	New	-36.7	0.8	7	31	39	32	25	54	11.7675	37.7448	31.576	36.1412	27.5826	25.4005	middle
460	709	osa-MIR5816-p3_1ss3AG	ATGGACTTTTAGTATATAATAGAT	24	chr09	-	11583948	11584087	tctaggagtgtttgtaggagcgccacgtgaaaatgtaggAGCGTATATAGGAAGTTTAATAGACTTTTAGTATATAATAGATttctaggatttctctaatttatttgagagtcacgtagcgttgtaaaagcatttgtaga	New	-36.7	0.8	0	0	11	0	0	10	0	0	8.90606	0	0	4.7038	low
461	710	osa-MIR5817-p5_1ss20AG	ACTATTTGCATCGAATTTGGAAGA	24	chr01	+	5990125	5990276	aACTATTTGCATCGAATTTGAAAGAaaaaggtatacgagaggatatccccttgagggattagaatccactccctataagctctaatggattaaggttgtgttcgtttgtagagctttacaactttccactctcattttccgtgcacatgctt	New	-38.4	0.7	0	5	13	6	16	21	0	6.08786	10.5253	6.77648	17.6529	9.87799	middle
462	711	osa-miR5825_2ss10GT24GA	AAAACATCTTATAACCTGAAACGA	24	chr01	+	24859897	24859955	AAAACATCTTATAACCTGAAACGAagggagtagttgccaacttcttgtccccgcgtcgc	Diff	-8	0.3	0	4.5	7	0	0	3.5	0	5.47908	5.66749	0	0	1.64633	low
463	712	osa-miR5825_2ss10GT24GA	AAAACATCTTATAACCTGAAACGA	24	chr10	+	16572626	16572730	aaatttgtcttaggttgaaaatgttactactttttaatttctacaaactcagtcaaacttaaaaatagactaaagtcAAAACATCTTATAACCTGAAACGAaacg	Diff	-18.6	0.7	0	4.5	7	0	0	3.5	0	5.47908	5.66749	0	0	1.64633	low
464	713	osa-miR5827	TTTGTTGCAATTTGGACTACC	21	chr04	-	30081902	30082077	tattttcaccTTTGTTGCAATTTGGACTACCctaaaccacttcttcagcacatcaattccagcccaccggtgaactcctccacctctttgcagattcatatctttgctggaggagaggccagacatggctagggaagagagttgaggtggtccaaagtgcaacaaagtaaaaaata	Yes	-65.6	0.8	124	148	220	213	148	437	208.453	180.201	178.121	240.565	163.289	205.556	middle
465	714	osa-miR5828	TTACGGCATTAAAAGTAAATC	21	chr06	+	16015691	16015801	aagtaacttgTTACGGCATTAAAAGTAAATCtattgtgggtttagaaacataagtctatttggaaattaaccccACAATGGATTTACTTCTAATGttgtgacaagttactt	Yes	-53.6	1.6	0	0	5	8	0	6	0	0	4.04821	9.03531	0	2.82228	low
465	715	osa-MIR5828-p3_2ss5TC17TA	ACAACGGATTTACTTCAAATG	21	chr06	+	16015691	16015801	aagtaacttgTTACGGCATTAAAAGTAAATCtattgtgggtttagaaacataagtctatttggaaattaaccccACAATGGATTTACTTCTAATGttgtgacaagttactt	New	-53.6	1.6	0	0	5	6	0	24	0	0	4.04821	6.77648	0	11.2891	middle
466	716	osa-MIR5831-p3	AAAATTAGTCAAACTTAGAATAGT	24	chr05	+	28577824	28577979	tttggtcaaatttaaactactctaagtttaactaattttataaaaagatagtaatattttaaataaattttcataatatatttattttgggttaaaaatattactacttttttctatAAAATTAGTCAAACTTAGAATAGTtggactttaactaaa	New	-43.3	1.7	0	0	0	0	0	15	0	0	0	0	0	7.05571	low
467	717	osa-MIR5833-p5_1ss18AG	TCGGGCTCATCGGGCTCGGCCT	22	chr05	-	9341240	9341299	tcctctatctcctccTCGGGCTCATCGGGCTCAGCCTcaaagcccggtggggagggagga	New	-33.7	0.9	0	0	0	0	0	13	0	0	0	0	0	6.11495	low
468	718	osa-MIR5835-p3_1ss1TG	GATAGTGTGGTTTTGTGAAACT	22	chr06	-	19306710	19306970	tacaagttgtacgaaaccatagggattttggcatgtgacatatataatattagtattatgtattatggttctaaaatttcacaaaaccacaaacgttaaccaattttacatacttccatactaataaatttcagatgtgattatagaacacaaaagtgtgatagattaaagtaaaaatgatgTATAGTGTGGTTTTGTGAAACTtggttatgtgccacatggtaaaaccctagtggtttttgtgcaaaagtttactcttgg	New	-69.8	0.9	0	0	0	0	5	0	0	0	0	0	5.51652	0	low
469	719	osa-MIR6245b-p5_1ss23AC	AGGTGTCGGTTCTAGAGAAAAACC	24	chr12	-	12892462	12892630	ataggtgtcggttttttaatagaaccgacacctatacttatatacttatattatAGGTGTCGGTTCTAGAGAAAAAACcggcacctatatatatgtgccggttttttctgtggaaccaatacctataatataagtataggtgtcggttctattaaaaaccgatacctat	New	-109.9	1.9	0	0	0	0	0	5	0	0	0	0	0	2.3519	low
470	720	osa-miR6246_R+1	TTGGGGATTTCCTGCCGGAGGAAG	24	chr03	+	1625438	1625521	aaccctcagaTTGGGGATTTCCTGCCGGAGGAAGctttttggaggagctgcctttgggaggaactcttccagttctgagggttt	Diff	-47.4	1.1	0	0	0	0	0	5	0	0	0	0	0	2.3519	low
471	721	osa-miR6248	TATTTGAGGATGGAGGTAGTA	21	chr03	-	32572913	32573034	aagggggattgataaaatgctactacctctatccccaaatataagggactttgcctatgtaattacataggcaaaatccttaTATTTGAGGATGGAGGTAGTAtcagcttaggatccctaaa	Yes	-67.2	1.5	0	0	5	6	6	8	0	0	4.04821	6.77648	6.61982	3.76304	low
472	722	osa-MIR6250-p5	TCGTCCTCTCTTGTTCTTGTT	21	chr06	+	28264615	28264740	tgttttttttctttttggttgaaTCGTCCTCTCTTGTTCTTGTTaaggtgggggcaccaatatatcaccatggtgccagccatctctgcgagaagGGGATAGATCGACGCGTCAAGAaatcgtttc	New	-47	0.8	0	13	0	0	0	5	0	15.8284	0	0	0	2.3519	middle
472	723	osa-miR6250_L-1R+1	GGGATAGATCGACGCGTCAAGA	22	chr06	+	28264615	28264740	tgttttttttctttttggttgaaTCGTCCTCTCTTGTTCTTGTTaaggtgggggcaccaatatatcaccatggtgccagccatctctgcgagaagGGGATAGATCGACGCGTCAAGAaatcgtttc	Diff	-47	0.8	8	0	11	0	0	0	13.4486	0	8.90606	0	0	0	middle
473	724	osa-miR6251	TGTGTAGCCACATTGTAAGGG	21	chr09	+	15792337	15792550	tggcatgccaTGTGTAGCCACATTGTAAGGGagtccttgtgcacatggtcaatctcgcagaaagcccactgcaatccaaatcttcttcacgattgttcctattcaccaaatcacccgtcttctcgaatgaccgcccaccatttccctctgttgctgttgctaacatccatggcccagggacccaCTTGCAGCGTGGCTACATGTGgcatgccac	Yes	-85.6	0.8	7	9	12	17	18	40	11.7675	10.9582	9.7157	19.2	19.8595	18.8152	middle
473	725	osa-MIR6251-p3	CTTGCAGCGTGGCTACATGTG	21	chr09	+	15792337	15792550	tggcatgccaTGTGTAGCCACATTGTAAGGGagtccttgtgcacatggtcaatctcgcagaaagcccactgcaatccaaatcttcttcacgattgttcctattcaccaaatcacccgtcttctcgaatgaccgcccaccatttccctctgttgctgttgctaacatccatggcccagggacccaCTTGCAGCGTGGCTACATGTGgcatgccac	New	-85.6	0.8	0	6	8	24	16	68	0	7.30544	6.47713	27.1059	17.6529	31.9859	middle
474	726	osa-MIR6252-p3_1ss15TA	TTATCTAAATTCGTAGTATT	20	chr12	-	18110544	18110629	gacgaggatgtgatccctcctaacataacaaatctagataaccatTTATCTAAATTCGTTGTATTaagagagggttaacccttgta	New	-29.3	0.9	0	0	0	0	0	5	0	0	0	0	0	2.3519	low
475	727	osa-MIR6253-p5	GTGGGCAGTTGGGTTAAGC	19	chr07	-	25019014	25019092	atatcaattagaggaaaGTGGGCAGTTGGGTTAAGCttattctgttttctcCAACAATCATTTTCCTCTCATTAgacct	New	-27.4	0.9	0	5	0	0	0	0	0	6.08786	0	0	0	0	low
475	728	osa-MIR6253-p3_1ss23AT	CAACAATCATTTTCCTCTCATTT	23	chr07	-	25019014	25019092	atatcaattagaggaaaGTGGGCAGTTGGGTTAAGCttattctgttttctcCAACAATCATTTTCCTCTCATTAgacct	New	-27.4	0.9	7	0	0	0	0	0	11.7675	0	0	0	0	0	middle
476	729	osa-miR6254	TGCTCCGGATATTATGGCATG	21	chr12	+	1970862	1971199	aattgcataaTGCTCCGGATATTATGGCATGtagcatataaccctagtcattatggtatcaaggtttcgcaaaacccagcattcactcaaatcataaaaaaaacaacttgttgacacatattcacttcatttttcatgccataaaccactatgtattgttcaaatgttggttacttgatcaggatgaccagtttaatcagtcaacgttttgaacattattatgtcaaggatggtaaaattagctgaaatttgaactaggatggattttatgatacttctaggttatagagcatagggttatgtgcctcgAGTCATAATATCCGGAGGTttatgcaact	Yes	-103.1	0.9	0	0	0	9	5	21	0	0	0	10.1647	5.51652	9.87799	middle
476	730	osa-MIR6254-p3	AGTCATAATATCCGGAGGT	19	chr12	+	1970862	1971199	aattgcataaTGCTCCGGATATTATGGCATGtagcatataaccctagtcattatggtatcaaggtttcgcaaaacccagcattcactcaaatcataaaaaaaacaacttgttgacacatattcacttcatttttcatgccataaaccactatgtattgttcaaatgttggttacttgatcaggatgaccagtttaatcagtcaacgttttgaacattattatgtcaaggatggtaaaattagctgaaatttgaactaggatggattttatgatacttctaggttatagagcatagggttatgtgcctcgAGTCATAATATCCGGAGGTttatgcaact	New	-103.1	0.9	0	0	0	5	0	5	0	0	0	5.64707	0	2.3519	low
477	731	osa-MIR7692-p5_2ss20CT21CA	ATTCTACCCTTATATACCATA	21	chr01	+	26250161	26250558	cgtccaaacaagtcctccaaattaattatttgggttaatatagttcttggatccaaaaaagtgccacgtgagcatgccaagtcatcctcacatgcagcggtatgaatgaaatgaccATTCTACCCTTATATACCACCtagaaaagaaagaaaaaaaagaagataaatgttttcacacgtgtatgttcgttttagaattgtcacttacgattgttgctggcctgttatttttttctgtttgtgttttttctttcttttttatatggtatataaaggtagaatggtcatttcattcataccgctacatgcgaggatgacttggcatgcttacgtggcactttttgtgggtctaAGGACTATATTAACCCAAATGATTaatttggatgacttgtttggtcg	New	-246.5	1.7	6	0	0	0	8	15	10.0864	0	0	0	8.82643	7.05571	middle
477	732	osa-MIR7692-p3	AGGACTATATTAACCCAAATGATT	24	chr01	+	26250161	26250558	cgtccaaacaagtcctccaaattaattatttgggttaatatagttcttggatccaaaaaagtgccacgtgagcatgccaagtcatcctcacatgcagcggtatgaatgaaatgaccATTCTACCCTTATATACCACCtagaaaagaaagaaaaaaaagaagataaatgttttcacacgtgtatgttcgttttagaattgtcacttacgattgttgctggcctgttatttttttctgtttgtgttttttctttcttttttatatggtatataaaggtagaatggtcatttcattcataccgctacatgcgaggatgacttggcatgcttacgtggcactttttgtgggtctaAGGACTATATTAACCCAAATGATTaatttggatgacttgtttggtcg	New	-246.5	1.7	5	0	17	14	5	12	8.40536	0	13.7639	15.8118	5.51652	5.64456	middle
478	733	osa-MIR7693-p5	TCAACATGGGAATGGCGACAGT	22	chr12	-	25875099	25875419	gggcgatgaggaatcttctggaaggtgtggtgccactccggcagtcgcagcctccTCAACATGGGAATGGCGACAGTtgggttgaggaggctagaggtttccgctcttcatcgatggctgtctgtccttgcctcctcggccctcgctgccgatgaagaacaagaagttatccggcggcgagggccgaggaggtgaggACGGACGTCCATCGATGAAGAGCGaaaacctccagcctcctcaactcaattgccgacattcccatgttgaggaggctgccactgccggagtggcaccgcaccttccaaaagattcctcatcgcc	New	-295.6	1.6	5	9	10	28	61	93	8.40536	10.9582	8.09642	31.6236	67.3015	43.7454	middle
478	734	osa-miR7693-3p_L+3R-1	ACGGACGTCCATCGATGAAGAGCG	24	chr12	-	25875099	25875419	gggcgatgaggaatcttctggaaggtgtggtgccactccggcagtcgcagcctccTCAACATGGGAATGGCGACAGTtgggttgaggaggctagaggtttccgctcttcatcgatggctgtctgtccttgcctcctcggccctcgctgccgatgaagaacaagaagttatccggcggcgagggccgaggaggtgaggACGGACGTCCATCGATGAAGAGCGaaaacctccagcctcctcaactcaattgccgacattcccatgttgaggaggctgccactgccggagtggcaccgcaccttccaaaagattcctcatcgcc	Diff	-295.6	1.6	5	12	5	0	33	65	8.40536	14.6109	4.04821	0	36.409	30.5747	middle
479	735	osa-MIR7694-p5_1ss13CT	AAAATATAGCAATCTAGTACTGGA	24	chr10	-	18864335	18864501	ttactccctttgtcccAAAATATAGCAACCTAGTACTGGAttagtcaccacctagtattatgaatctggacagagaggggttggacagagggctctgtccaTATTCGTAGTGCTAGGTGGTGTCTaatccaatactaggctgctatatttttggatggagggagtag	New	-110.6	1.5	41	39	75	76	56	138	68.924	47.4853	60.7231	85.8354	61.785	64.9125	middle
479	736	osa-MIR7694-p3	TATTCGTAGTGCTAGGTGGTGTCT	24	chr10	-	18864335	18864501	ttactccctttgtcccAAAATATAGCAACCTAGTACTGGAttagtcaccacctagtattatgaatctggacagagaggggttggacagagggctctgtccaTATTCGTAGTGCTAGGTGGTGTCTaatccaatactaggctgctatatttttggatggagggagtag	New	-110.6	1.5	15	25	41.5	27.25	28.5	78.5	25.2161	30.4393	33.6001	30.7765	31.4441	36.9249	middle
480	737	osa-MIR7695-p5_1ss13AG	GCACGCCACGTGGATGATGACATG	24	chr01	-	11666716	11667202	gagtaaaatgcactagcggtccttaaacttatcgggaggtttcacttaagtccacgaacttgcaaagcgcacatcgaggtctctaaacttggtttattgtatcatcccggtccaaagccacgtttgattgtggtcttgcctatgtgGCACGCCACGTGAATGATGACATGgaattttttttatttttttctcccttcttccttcttttttcaccactgcgacaacccctcccctcgttccgcctctcaccaccgagaaaaaagaaggaagaaagagaaaaaaagaaggaagaagggagaaaaaaataaaaaaaattccatgtcattatccacgtgatgtgccacgtaggcaagaccacagtcaaatgcggctttgaaccggaatgatataataaaccaa…	New	-341.9	1.6	90	163	220	239	184	606	151.297	198.464	178.121	269.93	203.008	285.051	middle
480	738	osa-MIR7695-p3_1ss11TC	AGTTCGTGGACCTAAGTGAAACCT	24	chr01	-	11666716	11667202	gagtaaaatgcactagcggtccttaaacttatcgggaggtttcacttaagtccacgaacttgcaaagcgcacatcgaggtctctaaacttggtttattgtatcatcccggtccaaagccacgtttgattgtggtcttgcctatgtgGCACGCCACGTGAATGATGACATGgaattttttttatttttttctcccttcttccttcttttttcaccactgcgacaacccctcccctcgttccgcctctcaccaccgagaaaaaagaaggaagaaagagaaaaaaagaaggaagaagggagaaaaaaataaaaaaaattccatgtcattatccacgtgatgtgccacgtaggcaagaccacagtcaaatgcggctttgaaccggaatgatataataaaccaa…	New	-341.9	1.6	178	295	558	404	506	1031	299.231	359.184	451.78	456.283	558.272	484.962	middle
481	739	osa-MIR11336-p5	TTTCACAATGTAAGACTTTCT	21	chr01	+	35090273	35090426	tactccctccgTTTCACAATGTAAGACTTTCTagcgttgcccacattcatatagatgttaatgaatctaggtatatatatgtgtctagattcattagcatctatATGAATATGGGAAATGCTAGAAAGtcttacaatatgaaacggagggagta	New	-106.5	2	248.5	380	631.5	352.5	581.667	1090.17	417.746	462.678	511.289	398.118	641.755	512.793	middle
481	740	osa-MIR11336-p3_2ss7AG23AT	ATGAATGTGGGAAATGCTAGAATG	24	chr01	+	35090273	35090426	tactccctccgTTTCACAATGTAAGACTTTCTagcgttgcccacattcatatagatgttaatgaatctaggtatatatatgtgtctagattcattagcatctatATGAATATGGGAAATGCTAGAAAGtcttacaatatgaaacggagggagta	New	-106.5	2	533.5	775	1450.5	676	830	1883	896.852	943.619	1174.39	763.484	915.742	885.726	high
482	741	osa-MIR11337-p5_2ss7GA21TC	TTATAAATATTAAACGTAGACT	22	chr02	+	27593780	27594007	cttgttatTTATAAGTATTAAACGTAGATTactgacaaaacacatttcataatccctaggctattttgcgagacgaatctaacgaggtatattaatccataattagcggatgattactgtagcaaatcatggattaatatatctcgttagattcgtctcgcaaaatagcctagaggttatggaATGGGTTTTGTCGGTAATCTACGTttaatactcctaaataacaag	New	-147.8	1.9	98	151.833	212.667	92.1667	174.167	356.5	164.745	184.868	172.184	104.094	192.159	167.691	middle
482	742	osa-MIR11337-p3_1ss3GC	ATCGGTTTTGTCGGTAATCTACGT	24	chr02	+	27593780	27594007	cttgttatTTATAAGTATTAAACGTAGATTactgacaaaacacatttcataatccctaggctattttgcgagacgaatctaacgaggtatattaatccataattagcggatgattactgtagcaaatcatggattaatatatctcgttagattcgtctcgcaaaatagcctagaggttatggaATGGGTTTTGTCGGTAATCTACGTttaatactcctaaataacaag	New	-147.8	1.9	19.5	37.5	91.25	38.25	51.5	136.667	32.7809	45.659	73.8798	43.2001	56.8201	64.2853	middle
483	743	osa-MIR11338-p5_1ss7TG	TTAGGAGTATTAAACGTAGATT	22	chr02	+	34890451	34890687	ttgctatTTAGGATTATTAAACGTAGATTatcgacaaaaccgattctataacccttagcctattttgtgagacgaatctaatgatatatattaatccataattagcggctgattactgtagcattactgtagcaaatcatggattaatatatctcGTTAGATTCGTCTCGCAAAATAGCctaggagttatggaatgagttttgtcagtaatctacgtttaatactcttaaatagcaa	New	-124.5	1.6	39.1667	62.3333	107	39.3333	80.3333	149.167	65.842	75.8954	86.6317	44.4236	88.632	70.1651	middle
483	744	osa-MIR11338-p3_2ss1GA20AT	ATTAGATTCGTCTCGCAAATTAGC	24	chr02	+	34890451	34890687	ttgctatTTAGGATTATTAAACGTAGATTatcgacaaaaccgattctataacccttagcctattttgtgagacgaatctaatgatatatattaatccataattagcggctgattactgtagcattactgtagcaaatcatggattaatatatctcGTTAGATTCGTCTCGCAAAATAGCctaggagttatggaatgagttttgtcagtaatctacgtttaatactcttaaatagcaa	New	-124.5	1.6	6.5	19.1667	50.9167	20.25	18.5	27.3333	10.927	23.3368	41.2243	22.8706	20.4111	12.8571	middle
484	745	osa-MIR11339-p5_1ss1GA	ATTATAAGACTTTCTAGCATTGCC	24	chr01	+	10371765	10371918	tactccctccttttcagGTTATAAGACTTTCTAGCATTGCCcacattcatatagatgttaattaatctaggcacatatatatgtctagattcattaacatatatATGAATGTGGGCAATGCTAGAAAGtcttataatatgaaacagataaagta	New	-85.9	1.8	93.5	185	279.5	166.5	237.667	572.167	157.18	225.251	226.295	188.047	262.218	269.136	middle
484	746	osa-miR11339-3p_L-1R+4_1ss13CA	ATGAATGTGGGAAATGCTAGAATG	24	chr01	+	10371765	10371918	tactccctccttttcagGTTATAAGACTTTCTAGCATTGCCcacattcatatagatgttaattaatctaggcacatatatatgtctagattcattaacatatatATGAATGTGGGCAATGCTAGAAAGtcttataatatgaaacagataaagta	Diff	-85.9	1.8	533.5	775	1450.5	676	830	1883	896.852	943.619	1174.39	763.484	915.742	885.726	high
485	747	osa-MIR11340-p5_2ss9CT20AG	CGATTACATCGTTGTGTTCGTAAC	24	chr06	+	7715008	7715526	ccatctatgctttaaatataattttctcttaaactactcatccgatctacgatcCGATTACACCGTTGTGTTCATAACaattaaatctttacaacaagatctcacatgattatattttggtaaaaaatcacaaattacttttataatatatctaaattacttttagatttcactaagttacttcttaaacatataaaagtaaattcaataaagttttaaagtaattaacatatattatagaagttactttctttttgtttttgttataagttacttctatagtataatgtaaattacttttaggctttattgaattacttttatatatgtctaagaagtaacttagtgaaatctaaaagtagtttagatatattataaaagtaatttatattttttcat…	New	-282.6	2.5	0	5	13	0	9	10	0	6.08786	10.5253	0	9.92973	4.7038	middle
485	748	osa-MIR11340-p3_1ss15AG	AGTGTAATCGGATTGTAGATCGGA	24	chr06	+	7715008	7715526	ccatctatgctttaaatataattttctcttaaactactcatccgatctacgatcCGATTACACCGTTGTGTTCATAACaattaaatctttacaacaagatctcacatgattatattttggtaaaaaatcacaaattacttttataatatatctaaattacttttagatttcactaagttacttcttaaacatataaaagtaaattcaataaagttttaaagtaattaacatatattatagaagttactttctttttgtttttgttataagttacttctatagtataatgtaaattacttttaggctttattgaattacttttatatatgtctaagaagtaacttagtgaaatctaaaagtagtttagatatattataaaagtaatttatattttttcat…	New	-282.6	2.5	0	6	18	5	0	23	0	7.30544	14.5735	5.64707	0	10.8187	middle
486	749	osa-MIR11341-p5_1ss7TG	TTAGGAGTATTAAACGTAGATT	22	chr09	+	22895036	22895359	tcttgtttggatcctccgggctattaaatagccctccggaatcttgctatTTAGGATTATTAAACGTAGATTaccgacaaaaccgattccataacccctaggctattttgcgagacgaatctaatgatgtatattaatccataattagcggctgattactgtagcatcactgtagcaaatcatggattaatatatctcGTTAGATTCGTCTCGCAAAATAGCctagaagttatggaataggttttgtcagtaatctacgtttaatactcttaaatagcaagattccaaaggactgttaaatagcccttcggatccaaacagggt	New	-198.5	1.6	39.1667	62.3333	107	39.3333	80.3333	149.167	65.842	75.8954	86.6317	44.4236	88.632	70.1651	middle
486	750	osa-MIR11341-p3_2ss1GA20AT	ATTAGATTCGTCTCGCAAATTAGC	24	chr09	+	22895036	22895359	tcttgtttggatcctccgggctattaaatagccctccggaatcttgctatTTAGGATTATTAAACGTAGATTaccgacaaaaccgattccataacccctaggctattttgcgagacgaatctaatgatgtatattaatccataattagcggctgattactgtagcatcactgtagcaaatcatggattaatatatctcGTTAGATTCGTCTCGCAAAATAGCctagaagttatggaataggttttgtcagtaatctacgtttaatactcttaaatagcaagattccaaaggactgttaaatagcccttcggatccaaacagggt	New	-198.5	1.6	6.5	19.1667	50.9167	20.25	18.5	27.3333	10.927	23.3368	41.2243	22.8706	20.4111	12.8571	middle
487	751	osa-MIR11342-p5_1ss5CG	TTAGGAGTATTAAACGTAGATT	22	chr11	-	23289221	23289513	tccgggctattaaatagccctccgaaatcttgctatTTAGCAGTATTAAACGTAGATTaccgacaaaactcattccataacccctgggctattttgcgagacgaatctaacgagatatattaatccatgatttgttgcagtgatgctacattgatcattcgctaactatggattAATATACCTCGTTAGATTCGTCTCgcaaaatagcctaggggttatggaatgggttttgtcagtaatctacgtttaatactcttagatagcaagattttggagagctatttaatagcccg	New	-207.4	1.9	39.1667	62.3333	107	39.3333	80.3333	149.167	65.842	75.8954	86.6317	44.4236	88.632	70.1651	middle
487	752	osa-MIR11342-p3	AATATACCTCGTTAGATTCGTCTC	24	chr11	-	23289221	23289513	tccgggctattaaatagccctccgaaatcttgctatTTAGCAGTATTAAACGTAGATTaccgacaaaactcattccataacccctgggctattttgcgagacgaatctaacgagatatattaatccatgatttgttgcagtgatgctacattgatcattcgctaactatggattAATATACCTCGTTAGATTCGTCTCgcaaaatagcctaggggttatggaatgggttttgtcagtaatctacgtttaatactcttagatagcaagattttggagagctatttaatagcccg	New	-207.4	1.9	40	45.6667	127.917	46.75	53.5	155.167	67.2429	55.6025	103.567	52.8001	59.0267	72.9874	middle
488	753	osa-MIR11343-p5_2ss15TC22GT	TTAATGAATCTAGACATATATT	22	chr12	-	16169048	16169184	tctccgtttcatactatagactttctagcgttgcccacattcatatatgtgTTAATGAATCTAGATATATATGtgtgcctagatgaaTCTATATGAATGTGGGCAATGttaaaaagtcttataatctgaaatagagg	New	-56.3	1.3	2	31	39	0	1.66667	39.6667	3.36214	37.7448	31.576	0	1.83884	18.6584	middle
488	754	osa-MIR11343-p3	TCTATATGAATGTGGGCAATG	21	chr12	-	16169048	16169184	tctccgtttcatactatagactttctagcgttgcccacattcatatatgtgTTAATGAATCTAGATATATATGtgtgcctagatgaaTCTATATGAATGTGGGCAATGttaaaaagtcttataatctgaaatagagg	New	-56.3	1.3	280.5	292.5	621.5	226.5	201.5	673	471.541	356.14	503.192	255.812	222.316	316.566	middle
489	755	osa-miR11344-5p_R+2_1ss13TC	TATCTCGAGATACCGGTACCTCAC	24	chr08	+	16669712	16669859	aacaaaaagTATCTCGAGATACCGGTACCTCACagtgttaaatcgtttatgatcgttggatctagctggacaggatggacaccgttagatccaatgatcagaaacgatttggtactgtgaggtactagtatctcgaggcctttttttt	Diff	-87.4	1.4	0	6	0	0	0	6	0	7.30544	0	0	0	2.82228	low
490	756	osa-miR11344-5p_L-1R+3_1ss13TC	ATCTCGAGATACCGGTACCTCACG	24	chr03	+	1824672	1824823	acaaaaagtATCTCGAGATACCGGTACCTCACGttatcgaatcatttccgatcgttggatctaacaatgccccatgctgccagctagatccaacgatcggaaacgatttggtaccgtaaggtacacgtaccggtacctcgaggtacttttgg	Diff	-83.2	1.2	0	0	0	9	0	0	0	0	0	10.1647	0	0	middle
492	757	osa-miR11344-5p_L-1R+3	ATCTCGAGATATCGGTACCTCACG	24	Chr10	+	21166673	21166752	gcctaacaaaaatTATCTCGAGATATCGGTACCTCatggtaCTGTGAGGTACCGGTACCTAAggtactttttgttgggcc	Diff	-44.1	1.2	0	0	0	8	0	0	0	0	0	9.03531	0	0	low
1	1	tae-miR10516_L+3R+3	AGATCCTCTGCAGTCGACTGCACC	24	chr07	+	24923079	24923199	tttaaaatatatatgttaaaagcaatggattaAGATCCTCTGCAGTCGACTGCACCgcgcttttattattgacatgcggtgcagtcgactgcagagcatcctgatccgtaaacagccacat	Diff	-58.3	1.1	0	0	6	10	9	14	0	0	4.85785	11.2941	9.92973	6.58533	middle
2	2	tae-MIR10517-p5_1ss21CG	GTGACATTCTCGGTGACATTGAGT	24	chr04	-	687891	688025	cggacgcagattcagtgacattcccccGTGACATTCTCGGTGACATTCAGTcattgacatgtgggacccacatgtgcctggacccacatgtcagtgACTCAATGTCACCGAGAATGTCACggggaaatgtcaccg	New	-93.6	1.3	0	0	5	0	5	7	0	0	4.04821	0	5.51652	3.29266	low
2	3	tae-MIR10517-p3	ACTCAATGTCACCGAGAATGTCAC	24	chr04	-	687891	688025	cggacgcagattcagtgacattcccccGTGACATTCTCGGTGACATTCAGTcattgacatgtgggacccacatgtgcctggacccacatgtcagtgACTCAATGTCACCGAGAATGTCACggggaaatgtcaccg	New	-93.6	1.3	47	54	99	72	174	189	79.0104	65.7489	80.1545	81.3178	191.975	88.9019	middle
3	4	tae-miR10518_L+5R+1_1ss17AT	AATATAAGAGATTTTGTAGGGATG	24	chr02	+	4624781	4624943	tatatctagacatagactttgttcagataatagttactccctccgttttaaAATATAAGAGATTTTGAAGGGATGtgacacatctagagctagaatatgtcacaaacctttaaaatttcttataggacggagggagttcgagttagcttaggtattgtttagt	Diff	-64.8	1.2	0	6	0	0	10	5	0	7.30544	0	0	11.033	2.3519	middle
4	5	tae-MIR10519-p5	TTTTAGCTGTAGGACACCGTA	21	chr02	+	14130174	14130364	ctacatgacatcgtgacttcgcggTTTTAGCTGTAGGACACCGTAtggagtgacttttgggggaagacactgtcaaaagttggatatttgctgccacatattacgtgcccaccagcaaatatccaacttttgagagtgtcttcccccaaaagtcactttgcacggtatcctacagctaaaacctcaagtca	New	-122.2	1.4	9	5	6	13	5	47	15.1297	6.08786	4.85785	14.6824	5.51652	22.1079	middle
5	6	tae-MIR10521-p5_1ss4AG	TATGTCCAGATTCATAGTACT	21	chr04	-	20109329	20109479	acaTATATCCAGATTCATAGTACTagaatatgtcatatctagtcctagattcgttttttataggatggaaggaatattgttttcttgaagaaacgtgtactctctccgtcctataaaaaccaacatagTACCGGATGTGACACATTCTatt	New	-49.4	1	34	40	91	21	30	60	57.1565	48.7029	73.6774	23.7177	33.0991	28.2228	middle
5	7	tae-MIR10521-p3_1ss15CT	TACCGGATGTGACATATTCT	20	chr04	-	20109329	20109479	acaTATATCCAGATTCATAGTACTagaatatgtcatatctagtcctagattcgttttttataggatggaaggaatattgttttcttgaagaaacgtgtactctctccgtcctataaaaaccaacatagTACCGGATGTGACACATTCTatt	New	-49.4	1	114	177	203	176	188	406	191.642	215.51	164.357	198.777	207.421	190.974	middle
1	1	sbi-miR156a_R+1	TGACAGAAGAGAGTGAGCACT	21	chr01	-	22524211	22524316	ctaggagggTGACAGAAGAGAGTGAGCACAcgtggttgtttccttgcataaatgatgcctatgcttggagctacgcgtgctcacttctctctctgtcacctccacc	Diff	-59.5	1.1	51.5	60.5	94.5	70	39	108.5	86.5752	73.6632	76.5111	79.0589	43.0288	51.0363	middle
2	2	bdi-miR156b-5p_R+1	TGACAGAAGAGAGTGAGCACC	21	chr02	-	4512951	4513085	cacggagaagctctcatgagatTGACAGAAGAGAGTGAGCACAcggcgtgatggccggcataaaatctatcccgtcctcgccgcgtgctcactcctctttctgtcaccctctttctctcagggctcaactcctat	Diff	-62.5	0.9	230.5	231.5	409.5	294	172	532.5	387.487	281.868	331.548	332.048	189.768	250.478	middle
3	2	bdi-miR156b-5p_R+1	TGACAGAAGAGAGTGAGCACC	21	chr04	-	25026389	25026498	ggtggcgcgaggTGACAGAAGAGAGTGAGCACAcggccgggcgtgacggcaccggcgggcgtgccgtcgcggccgcgtgctcactgctctttctgtcatccggtgccggc	Diff	-74.9	0.9	230.5	231.5	409.5	294	172	532.5	387.487	281.868	331.548	332.048	189.768	250.478	middle
4	3	fve-miR156h	TGACAGAAGAGAGTGAGCTC	20	chr02	-	24120026	24120200	cgcgcgggggggccgggccggtgcgggcgctgggcggTGACAGAAGAGAGTGAGCACacggccgggcggaacggcaccggcggatgtgccgtcgcggccgcgtgctcactgctctgtctgtcatccactcctctcccacccccctccacctccggccggcgcgccctcccgcccg	Yes	-107	0.8	8	6	19	14	4.5	40.5	13.4486	7.30544	15.3832	15.8118	4.96487	19.0504	middle
5	4	ath-miR156g	CGACAGAAGAGAGTGAGCAC	20	chr05	+	5230614	5230758	ggagcCGACAGAAGAGAGTGAGCATatatagttctttccttgcatatgtggtcatatgtgtgttgactgaagagatacatatatatagagagagagagttcatgtgcttgaagctatatgtgctcacttctctttctgtcagcaa	Yes	-58.2	1	0	2.5	2.5	0	0	4	0	3.04393	2.0241	0	0	1.88152	low
6	5	mtr-miR156j_L+1	TTGACAGAAGAGGGTGAGCAC	21	chr06	+	26554781	26554974	tttgttgatcgatcttggggcggggcgggatcgagcatatgaaaggcgagattgTTGACAGAAGAGAGTGAGCACacggcgcggcggctagccatcggcgggatgcctgcccccgccgcgtgctcgctcctctttctgtcagcatctctcatcactccctcccgcatcccccgccccgatctcgcgtcgatctc	Diff	-110.8	0.9	3	0	2.5	2.5	0	0	5.04322	0	2.0241	2.82353	0	0	low
7	6	mtr-miR160a_R+2	TGCCTGGCTCCCTGTATGCCATT	23	chr06	+	28081017	28081161	tcaaaggtttggttttgatcggcttgagagcgTGCCTGGCTCCCTGTATGCCACTcatgtagcccaatccatggtgtgtttggatgctgtgggtggcgtgcaaggagccaagcatgcgtgccatgatctctctttctgccttaat	Diff	-68.6	0.9	0	0	0	0	0	6	0	0	0	0	0	2.82228	low
8	6	mtr-miR160a_R+2	TGCCTGGCTCCCTGTATGCCATT	23	chr08	+	1707551	1707686	caaaggtgatgatattgggaatgTGCCTGGCTCCCTGTATGCCACTcatctagagcaacaaacttctgcgagaggttgcctatgatggatggcgtgcacggagccaagcatattccctcctattttccaaccttct	Diff	-70.7	1.1	0	0	0	0	0	6	0	0	0	0	0	2.82228	low
9	7	csi-miR160c-5p_R-1	TGCCTGGCTCCCTGTATGCT	20	chr07	-	2216817	2216965	tgtgaaggtgatgaaaaggtaggggataTGCCTGGCTCCCTGTATGCCgctcgcatggctgccaacccaatgaactcgatctcgttgttggccgctgcgtacggcgtgcgaggtgccaagcatggccctcttcccttctctctttctct	Diff	-69.5	0.8	0	22	19	35	60	79	0	26.7866	15.3832	39.5295	66.1982	37.1601	middle
10	8	zma-MIR164h-p5_2ss4CG17CG	GTCGGCCGCGCCGGCGGCC	19	chr09	+	30311	30380	tGTCGGCCGCGCCGGCGGCCaaagcccgggggctccgcgcccccggcagccgtcgtcggcgcagccggtc	New	-51	0.9	0	12	9	0	24	16	0	14.6109	7.28677	0	26.4793	7.52609	middle
11	9	bdi-miR166b-5p_R+1	GGAATGTTGTCTGGCTCGGGGT	22	chr02	+	26130069	26130177	cactttgaggGGAATGTTGTCTGGCTCGAGGTgcatggagaaacctctgatcgatcaggtttgatctgtagagactgatcTCGGACCAGGCTTCATTCCCCTCaagtaa	Diff	-50.9	0.9	0	0	0	0	0	6	0	0	0	0	0	2.82228	low
11	10	bdi-miR166a-3p_R+2	TCGGACCAGGCTTCATTCCCCTG	23	chr02	+	26130069	26130177	cactttgaggGGAATGTTGTCTGGCTCGAGGTgcatggagaaacctctgatcgatcaggtttgatctgtagagactgatcTCGGACCAGGCTTCATTCCCCTCaagtaa	Diff	-50.9	0.9	0	0	0	3.5	0	3	0	0	0	3.95295	0	1.41114	low
12	11	zma-miR166m-5p_R+1	GGAATGTTGGCTGGCTCGAGGC	22	chr02	-	32435074	32435244	cttcattaaattcattggccatggtggcttgtggGGAATGTTGGCTGGCTCGAGGTatccacatcttaattcctctccggcgatcgagccggctcgggcgtgtggaagcgTCGGACCAGGCTTCATTCCTCgcaagccgatgcatccatggcgtctcgatctgtagtgtgt	Diff	-78.1	0.8	0	0	6	13	10	6	0	0	4.85785	14.6824	11.033	2.82228	middle
12	12	bdi-miR166j	TCGGACCAGGCTTCATTCCTT	21	chr02	-	32435074	32435244	cttcattaaattcattggccatggtggcttgtggGGAATGTTGGCTGGCTCGAGGTatccacatcttaattcctctccggcgatcgagccggctcgggcgtgtggaagcgTCGGACCAGGCTTCATTCCTCgcaagccgatgcatccatggcgtctcgatctgtagtgtgt	Yes	-78.1	0.8	17.5	43	35	42.5	59	127	29.4188	52.3556	28.3375	48.0001	65.0949	59.7383	middle
13	13	mtr-miR166a_L+1R-1_1ss21CT	TTCGGACCAGGCTTCATTCCT	21	chr03	+	3487786	3487914	atggcagttgaggggaatgttgtctggtccgagacctaacaccgggcggaatggcggattcagctgcagctaagcaagctaggtggggggtTTCGGACCAGGCTTCATTCCCcccaactcaactgttta	Diff	-73.4	1	4	0	0	11	10.5	24.5	6.72429	0	0	12.4235	11.5847	11.5243	middle
14	14	mtr-miR166a_1ss21CA	TCGGACCAGGCTTCATTCCCA	21	chr03	-	30392735	30392833	tgatccatggctgttgagaggaatgacgtccggtctgaagatcgccgtccccaggcggtggctTCGGACCAGGCTTCATTCCCCatgactcatggaacc	Diff	-50.7	0.9	136	445.5	550	448	548	939.5	228.626	542.429	445.303	505.977	604.61	441.922	middle
15	15	aof-miR166c_R-2_2ss17CT19CT	TCGGACCAGGCTTCATTCT	19	chr10	-	14483242	14483336	tcttgttgagaggaatgtcgtctggcctgagatcgtaccacagtggtgggtacacgtggacggtcTCGGACCAGGCTTCATTCCcctcaacaact	Diff	-56.6	1.1	35	75	127	152.5	181	314.5	58.8375	91.318	102.824	172.236	199.698	147.935	middle
16	16	aof-miR166b_L-2R+1	TCGGACCAGGCTTCATTCTT	20	chr12	+	18329361	18329518	aagggaagcatggtgtctggaatggaggctgatccaagatcattgcttggtgcaaaatactagggcattgttgtaagtgccattagttcttttttgtttccgagtttgttatcgaggatcTCGGACCAGGCTTCATTCCTcacaccgtgcttcccgtt	Diff	-81.3	1.1	6.5	7.5	7	10.5	12.5	36.5	10.927	9.1318	5.66749	11.8588	13.7913	17.1689	middle
17	17	sbi-miR167c_R+1	TGAAGCTGCCAGCATGATCTGC	22	chr01	-	32686160	32686307	gatgtgtgcaccttaagcagcTGAAGCTGCCAGCATGATCTGAtcttttgcgatctctttttttatctgaataagttgatggaaatattgggttcctaagattcagatcgtgctgcgcagtttcatctgctaatcgatgcactacact	Diff	-62	1	8.5	12	33	37.5	26.5	60	14.2891	14.6109	26.7182	42.353	29.2375	28.2228	middle
18	18	bdi-miR167a_R+2_1ss21AG	TGAAGCTGCCAGCATGATCTGAC	23	chr03	-	30547034	30547193	gtgcccaagagaaagcgTGAAGCTGCCAGCATGATCTAACttgcagacaagaaatcagctcagctcgctggtttcgaacaggaaggcggctagctgaggcttcttctgagtacgtgatggttagatcatgctgtgacagtttcactccttccctgttggg	Diff	-70	0.9	0	0	4	0	5	21	0	0	3.23857	0	5.51652	9.87799	low
19	19	bdi-miR167c-5p_1ss22AT	TGAAGCTGCCAGCATGATCTGT	22	chr07	-	4166338	4166495	acagccttgattgttgaggtgcaaccattaggagcTGAAGCTGCCAGCATGATCTGAtgagtgcttattaggtgagggcagaattgactgccaaaacaaagatcagatcatgctgtgcagtttcatctgcttgtggctgcacaaaattaaagggccag	Diff	-72.8	1	66.5	78.5	136	163	71	322	111.791	95.5795	110.111	184.094	78.3345	151.462	middle
20	20	tae-miR167c-5p_1ss22CT	TGAAGCTGCCAGCATGATCTGT	22	chr10	-	14723106	14723237	atggtgcaccacaagtggaTGAAGCTGCCAGCATGATCTGAtcacagtagttctctagctgatgatgatttacaaaacctagagacatgcatcagatcatctggcagtttcatcttctcatggcagcacaaa	Diff	-60.4	1	66.5	78.5	136	163	71	322	111.791	95.5795	110.111	184.094	78.3345	151.462	middle
21	21	sbi-miR168_R+2	TCGCTTGGTGCAGATCGGGACCT	23	chr02	-	1553187	1553297	catggcgccgccgcctcgggcTCGCTTGGTGCAGATCGGGACCCgccgccgccgctgccggggccggatcccgccttgcaccaagtgaatcggagccggcgtagcgccctc	Diff	-71.8	0.9	14	14	16	15	7	32	23.535	17.046	12.9543	16.9412	7.72312	15.0522	middle
22	22	mtr-miR171a	TGATTGAGTCGTGCCAATATC	21	chr03	+	1970478	1970613	ggaatgaaatggtagctatgatgttggctcggctcactcagacggcattggcgtgatgcaaagcatgcatgcgtgcttgctagctcacttgtgtttcTGATTGAGCCGTGCCAATATCttagtgctctttcatgtg	Yes	-62.2	0.9	0	0	0	0	0	6	0	0	0	0	0	2.82228	low
23	23	mdm-miR171i_R+1	TGAGCCGAACCAATATCACTCT	22	chr04	+	28482457	28482544	gaagaagaggacatggtttggtattgtttcggctcatgtcgttcacacagatgTGAGCCGAACCAATATCACTCAtgtattcttcatt	Diff	-41.3	1.1	0	0	0	0	9	11	0	0	0	0	9.92973	5.17418	low
24	24	mtr-miR171a_R+1_1ss9TC	TGATTGAGCCGTGCCAATATCC	22	chr04	-	31713420	31713504	cgggatattggtgcggttcaatcagaaagcttgtgctccgaaggcgaggggctccactcttTGATTGAGCCGTGCCAATATCAcg	Diff	-45.9	1	0	0	2.5	0	3	17.5	0	0	2.0241	0	3.30991	8.23166	low
25	25	mtr-miR171c_R+1_1ss21TC	TGATTGAGCCGTGCCAATATCC	22	chr10	+	21237304	21237456	gaaatgaaattgtagctatgatgttggcccggctcactcagatggatcatcggtgcagaagagtgcatgaatctgatgcagtctcagtgtagtatgctccatgctggaacttcTGATTGAGCCGTGCCAATATCTcagcaccatttttatgca	Diff	-59.2	0.8	0	0	2.5	0	3	17.5	0	0	2.0241	0	3.30991	8.23166	low
26	26	aof-miR393a_R-1	TCCAAAGGGATCGCATTGATT	21	chr01	-	2309213	2309347	agcaatgtcttggggaagcaTCCAAAGGGATCGCATTGATCcttcatcgctctcgctcgcttccatggcggtcgtcgtctacaagcagcttgacggatcatgcgatccttttggaggcttcctctagccattaaa	Diff	-65.4	0.9	8.5	8	16	11	4.5	21	14.2891	9.74058	12.9543	12.4235	4.96487	9.87799	middle
27	26	aof-miR393a_R-1	TCCAAAGGGATCGCATTGATT	21	chr04	-	34931948	34932068	actagtggaggacTCCAAAGGGATCGCATTGATCtggctagctatctcgatcgatcgcctcatcgatcgacgacgacgtgcgtgatcgatcagtgcaatccctttggaattttcctcttgc	Diff	-56	0.9	8.5	8	16	11	4.5	21	14.2891	9.74058	12.9543	12.4235	4.96487	9.87799	middle
28	27	bdi-miR395a_R+2	TGAAGTGTTTGGGGGAACTCCA	22	chr04	+	32621975	32622130	ttggttggttgtccactggagttctcctcaaatcacttcagtagatagctagctaggcttcattgcattacactgttacaaaactgtgagcatggggccaaaagctagttgtatatagTGAAGTGTTTGGGGGAACTCCGgttggcaatcaacatt	Diff	-81.2	1.2	0	0	0	12	0	0	0	0	0	13.553	0	0	middle
29	28	mtr-miR395h_L-1	TGAAGTGTTTGGGGGAACTT	20	chr04	-	31804594	31804665	cgtgagttcccttcgaacacttcacgtggcactatttcaatgcctattgTGAAGTGTTTGGGGGAACTCtcg	Diff	-39.4	1.1	0	0	0	15.5	5	8	0	0	0	17.5059	5.51652	3.76304	middle
30	29	sbi-miR395f_L-1R+2_1ss21CT	TGAAGTGTTTGGGGGAACTTTT	22	chr04	-	31805278	31805379	taggtttggagtccctaggagttcctttcaagcactttacgacacactgtattgagagttgtcgTGAAGTGTTTGGGGGAACTCTTagtgtcgccaagcatt	Diff	-51.1	1.1	0	0	0	19.5	8	23	0	0	0	22.0236	8.82643	10.8187	middle
31	30	mdm-miR396c_R+2	TTCCACAGCTTTCTTGAACTTCA	23	chr02	+	34280382	34280536	ctctttgtgatcTTCCACAGCTTTCTTGAACTGCAcgcatgatgaataatccctttggttaattgtgatctggtctctgagagatcgtagttagactcgatcggttgcattggcatcagagagagcagttcaataaagctgtgggaaattgcaga	Diff	-60.9	0.9	0	5.5	0	0	0	4	0	6.69665	0	0	0	1.88152	low
32	31	ath-miR396b-5p_R+1	TTCCACAGCTTTCTTGAACTTT	22	chr02	-	34287963	34288123	tcaagtccatgccatgcctTTCCACAGCTTTCTTGAACTTCtcttgtgcctcactcactttcattactggagagatatgcatcatcagtggaagcttatagggagaggagtgcaagaagagggtcaagaaagctgtgggaagaaatggcattacaaggact	Diff	-74.8	1	13	33.5	40	43	25.5	115	21.8539	40.7887	32.3857	48.5648	28.1342	54.0937	middle
33	32	vvi-miR396a	TTCCACAGCTTTCTTGAACTA	21	chr06	+	3669639	3669775	agatggtcctctttgtggtcTTCCACAGCTTTCTTGAACTGcatctttgagagagattagcatccctatgtgtggattttgcttgcacgagtgtgcagttcaataaagctgtgggaaattacagagagaggtcaatt	Yes	-61.1	1	0	0	4	0	2.5	6	0	0	3.23857	0	2.75826	2.82228	low
34	33	sbi-MIR437m-p5_2ss12CT20TC	AGAAAAATGCATCAACATCCA	21	chr06	+	3643720	3643893	taagtcaaacttctttaacttgcccgagcttatAGAAAAATGCATCAACATCCAcaatatcaaattagtttcattaaatacatcatgaaatatgtcttgatagtatacttatttgttattgtggatattggtgcatttttctataaatttgattaaatttagaaaagttttgac	New	-58.5	1.3	0	0	0	7	0	7	0	0	0	7.90589	0	3.29266	low
35	34	vca-miR528-5p_R+1	TGGAAGGGGCATGCAGAGGAGA	22	chr03	+	1667310	1667432	tttggctgtagcagcagcagTGGAAGGGGCATGCAGAGGAGCaggagattcagtttgaagctggacttcacttttgcctctctctcctgtgcttgcctcttccattcctgctgctaggctgtt	Diff	-68.9	1.1	0	5	0	5	0	0	0	6.08786	0	5.64707	0	0	low
36	35	bdi-MIR529-p5_1ss7GA	TAAAGGAAGAAGAGAGAGAGT	21	chr02	+	16227775	16227923	tcagtatcgagatgtacatcgaggcTAAAGGAAGAAGAGAGAGAGTacagccttagttcagatcacatatgactatcttttgcgagtctgatcgatactctgatgaaggctgtaccctctctcttcttctcttagcttcttgatgcttt	New	-68.5	1.1	11	21	31	0	39	16	18.4918	25.569	25.0989	0	43.0288	7.52609	middle
37	36	mes-miR535a_R+1_1ss21TC	TGACAACGAGAGAGAGCACGCG	22	chr11	-	16290589	16290688	gccggcggTGACAACGAGAGAGAGCACGCCggtgcggcggtcacggtgagccggcccgcggcggcgtacctgcgtgctttctcccgttgtcactgccata	Diff	-69.7	1	0	0	0	0	5	5	0	0	0	0	5.51652	2.3519	low
38	37	sbi-MIR821d-p3_2ss13AG22AT	TTTGTGAACAATGTTACTATCT	22	chr11	-	24850249	24850441	catcaagacatacaacttttattttcgtcatttcttcatccgataaagtgatagtaatattgttcacaaaatttacatatctctcttatagtttataaaccaaatgagagatatgtaaatTTTGTGAACAATGTTACTATCTctttgtcagatgaagaaatgaccaaaataaaagttatagatcttgatgagt	New	-107.8	2.1	0	6	0	6	5	0	0	7.30544	0	6.77648	5.51652	0	low
39	38	bdi-MIR827-p3_1ss18TA	ATGACCATCAGCAAACAAGTTCGT	24	chr02	-	23901048	23901188	acccatgaacctgttttgttgctggtcatctagctacccgtgcatgcctggagattggagaataattgacgatgcagcagtcggcttattggctcttgggcacgcgtggttagATGACCATCAGCAAACAAGTTCGTgaga	New	-61.5	0.9	0	0	0	10	0	29	0	0	0	11.2941	0	13.641	middle
40	39	ssp-MIR1128-p3_2ss1CG21TG	GATTCTTTTTGGGACGGAGGGAGT	24	chr09	+	22491087	22491231	tccctccgtcccaaaaagaagcaacctaggaggggatgtgacccttcccagaataatgtatgtggatataggaggggtcacatccctagacctaggaggggtcacatcccttcctaggtcGATTCTTTTTGGGACGGAGGGAGTa	New	-100.8	1.3	0	0	0	5	5	0	0	0	0	5.64707	5.51652	0	low
41	40	sbi-MIR6225-p3_2ss5CT19TA	CTAATTAGACTCAAAAGAATC	21	chr04	+	20710729	20710832	cgagacgaatcttttgagcctaattaagacgtcattagcacatgtagattactgtagcacttatggctaatcatggaCTAATTAGACTCAAAAGAATCgtcgcg	New	-37.2	0.9	0	4.5	0	3.5	3.5	17	0	5.47908	0	3.95295	3.86156	7.99647	low
42	40	sbi-MIR6225-p3_2ss5CT19TA	CTAATTAGACTCAAAAGAATC	21	chr12	-	7563117	7563241	cctgaaaacctcgagacgaatcttttgagcctaattaatccatcattagcacatgcgggttactgtagcacctatggctaaccatggaCTAATTAGACTCAAAAGAATCatttcgtgatttccat	New	-45	0.9	0	4.5	0	3.5	3.5	17	0	5.47908	0	3.95295	3.86156	7.99647	low
43	41	sbi-MIR6232a-p3_2ss3GA18GA	AAACGGCTTATAATTTGAAAC	21	chr06	+	21165327	21165447	aactactcccttcgtttcatattataagacgttttgacttttttctttaagttgtaacttaaagaaatttgacttagaaaaaagtcaAAACGGCTTATAATTTGAAACagagggagtaatt	New	-54.6	1.6	0	0	6	0	0	5	0	0	4.85785	0	0	2.3519	low
44	42	tae-MIR10520-p5_1ss4CA	ATCATATTAATTTCGTGCGATGGC	24	chr01	+	34779285	34779479	ttcacaaaaccacactatcgataaatggattcacttgtgatatgacgacgtggttgtttcatctagtatgaggacgtggcATCATATTAATTTCGTGCGATGGCtgataatagaatgtcaTGTCCTCGTCCTAGGTGAAACaaccacatcatctcgcgggtgaatctatacatcgatagtgtagttttgtgaaac	New	-111.1	1.4	0	0	0	0	0	5	0	0	0	0	0	2.3519	low
44	43	tae-MIR10520-p3_2ss7TC20GA	TGTCCTCGTCCTAGGTGAAAC	21	chr01	+	34779285	34779479	ttcacaaaaccacactatcgataaatggattcacttgtgatatgacgacgtggttgtttcatctagtatgaggacgtggcATCATATTAATTTCGTGCGATGGCtgataatagaatgtcaTGTCCTCGTCCTAGGTGAAACaaccacatcatctcgcgggtgaatctatacatcgatagtgtagttttgtgaaac	New	-111.1	1.4	24.5	28	34.5	33	28	69	41.1863	34.092	27.9326	37.2706	30.8925	32.4562	middle
45	44	tae-MIR10520-p5_1ss8TC	ACACTATCGATGAATGGATTCACT	24	chr09	+	1319675	1319869	ttcacaaaaccACACTATCGATGAATGGATTCACTtgtgatatgacgacgtggttgtttcatctagtatgaggacgtggtatcatattaatttcgtgcgatggctggtaataggatgctaTGTCCTCGTCCTAGGTGAAACaaccacatcatctcgcgggtaaatctatacatcgatagtgtagttttgtgaaac	New	-108.6	1.4	12	13	22	14	18	43	20.1729	15.8284	17.8121	15.8118	19.8595	20.2264	middle
45	43	tae-MIR10520-p3_2ss7TC20GA	TGTCCTCGTCCTAGGTGAAAC	21	chr09	+	1319675	1319869	ttcacaaaaccACACTATCGATGAATGGATTCACTtgtgatatgacgacgtggttgtttcatctagtatgaggacgtggtatcatattaatttcgtgcgatggctggtaataggatgctaTGTCCTCGTCCTAGGTGAAACaaccacatcatctcgcgggtaaatctatacatcgatagtgtagttttgtgaaac	New	-108.6	1.4	24.5	28	34.5	33	28	69	41.1863	34.092	27.9326	37.2706	30.8925	32.4562	middle
46	45	tae-MIR10520-p3_1ss20GA	TGTCCTTGTCCTAGGTGAAAC	21	chr01	+	4848163	4848361	agtttcacaaaatcatactatcaatgaatgaattcacccatgatatgacgtggttgtttcatctaggatatggacgtggcatcctattaatttcgtgcgatggctggtaataggatgccaTGTCCTTGTCCTAGGTGAAACaaccgcgtcatttcgcgggtgaatctatccattgatagtgtggttttgtgaaactaca	New	-133.5	1.6	0	0	0	3.5	3.5	17	0	0	0	3.95295	3.86156	7.99647	low
47	45	tae-MIR10520-p3_1ss20GA	TGTCCTTGTCCTAGGTGAAAC	21	chr02	-	19503114	19503275	ctatcaatgaatggattcacctgtgagatgagatgattgttccatctaggatgaggacgtggcatcctattaatttcgtgcgattgctggtaataggatgccaTGTCCTTGTCCTAGGTGAAACtgtcatgtcatctcgcaggtgaattcattcattgaaac	New	-110	1.6	0	0	0	3.5	3.5	17	0	0	0	3.95295	3.86156	7.99647	low
48	46	tae-MIR10520-p5_2ss8TC24TC	ACACTATCGATGAATGGATTCACC	24	chr01	+	39059354	39059505	acaaaaacACACTATCGATGAATGGATTCACCcgcgagatgatgtggtcgctccatctaggataaagacatggcatcctattaatttcgtgcgatggctggtaatagtcacatcatctcgcggtgaatccattcattgatagtgtgttttgt	New	-81.2	1.2	13	10	20	15	24	32	21.8539	12.1757	16.1928	16.9412	26.4793	15.0522	middle
49	47	tae-MIR10520-p5_2ss20TA22GA	TGACGTGGTTGTTCCATCTAGA	22	chr01	-	10125525	10125703	aaaaccacactatcgataaatggattcacccgtgagaTGACGTGGTTGTTCCATCTAGGatgagaatgtggcatcctattaattttcgtgcgatggctagtaataggatgccatatcctcgtcctaggtgaaacaaccacatcatttcgcgggtgaatccattcatcgatagtgtggtc	New	-126.2	1.6	0	0	2.5	0	0	2.5	0	0	2.0241	0	0	1.17595	low
50	47	tae-MIR10520-p5_2ss20TA22GA	TGACGTGGTTGTTCCATCTAGA	22	chr06	-	30345785	30345965	acaaaactacactatcgatgaatagattcacccgtgagaTGACGTGGTTGTTCCATCTAGAatgaggacgtggcatctcattaatttcgcgcgatggctggtaatagaatgccatgtcctcgtcctaggtgaaacagccacatcatctcgcacgtgaatccatttatcgatagtgtagttt	New	-106.7	1.3	0	0	2.5	0	0	2.5	0	0	2.0241	0	0	1.17595	low
51	48	tae-MIR10520-p5_2ss12TA20AG	TTGTTCCATCTAGGATGAGGA	21	chr02	+	30920515	30920708	agtttcacaaaaccacgctatcgataaatggattcacccgtgagatggcgtggTTGTTCCATCTAGGATGAGGAcgcgacatcctattaatttcgtgcgattgctggtaataggatgccatgtcctcgtcctaggtgaaacagtcacgtcatctcgcggatgaatccattcattgatagtgtggttttgtgaaa	New	-129.1	1.5	5	13.5	20.5	9	11	25.5	8.40536	16.4372	16.5977	10.1647	12.1363	11.9947	middle
52	48	tae-MIR10520-p5_2ss12TA20AG	TTGTTCCATCTAGGATGAGGA	21	chr04	+	8074160	8074353	agtttcacaaaaccacattattgatgaatggattcacccgtgagatgacatagTTGTTCCATCTAGGATGAGGAcgttgcatcctattaatttcgtgcgatggctggtaataggatgccatgtcctcgtcctagttgaaacaaccacgccatctcacgggtgaatacattcattgatagtgtggtttggtgaaa	New	-118.1	1.4	5	13.5	20.5	9	11	25.5	8.40536	16.4372	16.5977	10.1647	12.1363	11.9947	middle
1	1	gma-miR156a_L+1	ATGACAGAAGAGAGTGAGCAC	21	chr02	-	4077268	4077402	ATGACAGAAGAGAGAGAGCACgctgaagatccggtgctccatcaaattttgaagcagttaaagatgcgtccggacctgcaaaatggaataatggtcattcttccatcaaaatatgtacattgttttctccttaat	Diff	-31.4	0.6	11	18	11.5	10.5	10	19.5	18.4918	21.9163	9.31088	11.8588	11.033	9.17242	middle
2	2	ptc-miR156k	TGACAGAAGAGAGGGAGCAC	20	chr02	-	14338646	14338739	gcatgtgctctgttggctggatgaccatccggccaccgccgacgtcaatggcattggagttcgccggaacTGACAGAAGAGAGAGAGCACaatc	Yes	-36.7	0.7	0	6.5	0	0	0	0	0	7.91422	0	0	0	0	low
3	2	ptc-miR156k	TGACAGAAGAGAGGGAGCAC	20	chr08	-	26505564	26505687	TGACAGAAGAGAGAGAGCACaatcggagtcgagcacttgtgtcaacccaccatcggagaacatcttgccgccgccgctgccgccgccgccatgaggaggaggaggaggagctaccgtcttcaga	Yes	-30.6	0.4	0	6.5	0	0	0	0	0	7.91422	0	0	0	0	low
4	3	cca-MIR156c-p5_2ss7CT17AC	AGAGCATTGAGAGGACCT	18	chr03	+	31815579	31815636	AGAGCATTGAGAGGACCTttccctagtacgagaggaccgggaaggacgcacctctggt	New	-14.2	0.4	42	61.5	60.5	42	29.5	69	70.605	74.8807	48.9833	47.4354	32.5475	32.4562	middle
5	3	cca-MIR156c-p5_2ss7CT17AC	AGAGCATTGAGAGGACCT	18	chr04	+	9209094	9209151	AGAGCATTGAGAGGACCTttccctagtacgagaggaccgggaaggacgcacctctggt	New	-14.2	0.4	42	61.5	60.5	42	29.5	69	70.605	74.8807	48.9833	47.4354	32.5475	32.4562	middle
6	4	ppe-MIR156h-p3_2ss13CG18AG	GAAATGCATGGAGATCGG	18	chr04	-	23644244	23644297	gagggaatttccggtggagcggtGAAATGCATTGAGATCGGaaagaacaccaac	New	-12.8	0.5	0	28.5	0	0	0	0	0	34.7008	0	0	0	0	middle
7	5	bdi-miR156b-5p_R+2	TGACAGAAGAGAGTGAGCACCA	22	chr04	-	27617299	27617346	aTGACAGAAGAGAGAGAGCACCAgccgacgacgtcggcaggccgtacg	Diff	-11.5	0.4	11	101	98.5	25.5	43	66.5	18.4918	122.975	79.7497	28.8	47.442	31.2803	middle
8	6	bdi-miR156a_L+1R-1	TTGACAGAAGAGAGAGAGCAC	21	chr06	+	29704073	29704130	cggccgggccccaggaatcgcTTGACAGAAGAGAGAGAGCACgccgaagatccggggc	Diff	-13.4	0.3	7	3.5	6	2.5	3	11.5	11.7675	4.2615	4.85785	2.82353	3.30991	5.40937	middle
9	6	bdi-miR156a_L+1R-1	TTGACAGAAGAGAGAGAGCAC	21	chr08	+	25275153	25275181	TTGACAGAAGAGAGAGAGCACagctcgag	Diff	-3.9	0.3	7	3.5	6	2.5	3	11.5	11.7675	4.2615	4.85785	2.82353	3.30991	5.40937	middle
10	7	bdi-miR156b-5p_R+3	TGACAGAAGAGAGTGAGCACCCA	23	chr08	+	21478221	21478291	ggtggtggcagtTGACAGAAGAGAGTGAGCACACAgcggccagactgcatcgatctatcaatcttcccttc	Diff	-15	0.4	16	64.5	59	16.5	16	57.5	26.8972	78.5334	47.7689	18.6353	17.6529	27.0469	middle
11	7	bdi-miR156b-5p_R+3	TGACAGAAGAGAGTGAGCACCCA	23	chr08	+	21491223	21491293	ggtggtggcagtTGACAGAAGAGAGTGAGCACACAgcggccagactgcatcgatctatcaatcttcccttc	Diff	-15	0.4	16	64.5	59	16.5	16	57.5	26.8972	78.5334	47.7689	18.6353	17.6529	27.0469	middle
12	8	ptc-MIR156h-p3_2ss3AG18CA	CGGTGAAATGCATGGAGA	18	chr10	-	10795823	10795876	gagggaatttccggtggagCGGTGAAATGCATTGAGAtcggaaagaacaccaac	New	-12.8	0.5	0	22.5	0	0	0	0	0	27.3954	0	0	0	0	middle
13	9	aof-miR159_1ss21AT	TTTGGATTGAAGGGAGCTCTT	21	chr01	+	1215187	1215306	TTTGGATTGAAGGGAGCTCTGcatcttgatcccatatagtagtacatgtcactactgattgcatgtcttatatatttgccccctgttcatgttggatttgattttttcctggttccccat	Diff	-22.5	0.5	9.5	11	11.5	20	8	31.5	15.9702	13.3933	9.31088	22.5883	8.82643	14.817	middle
14	9	aof-miR159_1ss21AT	TTTGGATTGAAGGGAGCTCTT	21	chr01	+	17682145	17682185	caaccctacatggaccctcTTTGGATTGAAGGGAGCTCTGc	Diff	-6.8	0.3	9.5	11	11.5	20	8	31.5	15.9702	13.3933	9.31088	22.5883	8.82643	14.817	middle
15	10	mtr-miR160a_2ss20CT21AT	TGCCTGGCTCCCTGTATGCTT	21	chr06	-	28588634	28588661	tgagcaTGCCTGGCTCCCTGTATGCCTg	Diff	-7.4	0.4	0	9.5	5	14	17.5	34.5	0	11.5669	4.04821	15.8118	19.3078	16.2281	middle
16	11	csi-miR160c-5p	TGCCTGGCTCCCTGTATGCTT	21	chr10	-	18055767	18055798	TGCCTGGCTCCCTGTATGCCTgcaggagcggt	Yes	-12.5	0.6	0	9.5	5	14	17.5	34.5	0	11.5669	4.04821	15.8118	19.3078	16.2281	middle
17	12	mtr-miR162_R+1	TCGATAAACCTCTGCATCCAGC	22	chr02	+	23605941	23606081	TCGATAAACCTCTGCATCCAGTtctcgcctttttgtgttcaagggcttgaggcagtagtactggctattgcttcttgcttcttggctgctcatggggtgtaaacatgtttactacttgtttaggcttgatatatatgttta	Diff	-39.5	0.7	0	0	0	0	6	12	0	0	0	0	6.61982	5.64456	low
18	13	bdi-MIR166g-p5_1ss16GA	AGTTAGGTTAAGGGGATTGTTG	22	chr09	+	16951797	16951951	catggcatgtccaggctgaAGTTAGGTTAAGGGGATTGTTGtctggttcaaggtctccacattgtgcaaaatgttcattcatggaggcacaggatgcttggtgatctcggaccaggctTCAATCCCTTTAACCAGCATCtgcacaatatgtctct	New	-70.5	1	0	0	0	0	0	6	0	0	0	0	0	2.82228	low
18	14	bdi-MIR166g-p3_1ss3GA	TCAATCCCTTTAACCAGCATC	21	chr09	+	16951797	16951951	catggcatgtccaggctgaAGTTAGGTTAAGGGGATTGTTGtctggttcaaggtctccacattgtgcaaaatgttcattcatggaggcacaggatgcttggtgatctcggaccaggctTCAATCCCTTTAACCAGCATCtgcacaatatgtctct	New	-70.5	1	0	0	7	9	8	13	0	0	5.66749	10.1647	8.82643	6.11495	middle
19	15	ata-miR166c-3p_R+1	TCGGACCAGGCTTCATTCCTTT	22	chr08	+	23045382	23045531	ctcggttaaggggtttgttgtctggttcaaggcctcctgctgtcctacatcacatttttttttctttgttctgaatttctgatggatgtgtgtgtgcatgatgcatggctggtggtgaccTCGGACCAGGCTTCATTCCCTTtaaccagc	Diff	-59.4	0.8	12	21	32	21	34	69	20.1729	25.569	25.9085	23.7177	37.5123	32.4562	middle
20	16	aof-MIR166b-p5_2ss6GC17TG	AAGAACGAAAGTTGGGGG	18	chr09	+	28384	28521	AAGAACGAAAGTTGGGGGctcgaagacgatcagataccgtcctagtctcaaccataaacgatgccgaccagggatcggcggatgttgcttataggactccgccggcaccttatgagaaatcaaagtctttgggttccg	New	-48.7	0.7	8.5	13.5	20.5	8.5	14	16	14.2891	16.4372	16.5977	9.60001	15.4462	7.52609	middle
21	16	aof-MIR166b-p5_2ss6GC17TG	AAGAACGAAAGTTGGGGG	18	chr09	+	36312	36449	AAGAACGAAAGTTGGGGGctcgaagacgatcagataccgtcctagtctcaaccataaacgatgccgaccagggatcggcggatgttgcttataggactccgccggcaccttatgagaaatcaaagtctttgggttccg	New	-48.7	0.7	8.5	13.5	20.5	8.5	14	16	14.2891	16.4372	16.5977	9.60001	15.4462	7.52609	middle
22	17	zma-MIR166l-p3_2ss12TG17GC	TCCAAGATCCTGAGGTCT	18	chr10	+	11580011	11580145	ttctatggatttgtcggggacctgtgatgaaatctggaaccaaaaataccatctttcgggactgatttggctttcagcagccatgttgtcactTCCAAGATCCTGAGGTCTcactgttttcgacttttcgtactt	New	-40.1	0.7	7	10	0	6	0	14	11.7675	12.1757	0	6.77648	0	6.58533	middle
23	18	cca-MIR167-p3_1ss20TC	TGTGTGTGTGTGTTTGTGTC	20	chr03	+	25104502	25104630	ttcgagaggagggcgagatctttgggtggtgggtcgcggacgaggaggaggaggggagtgaggagaggaggttaggacgcgtgcgtggtctgcgtgtgTGTGTGTGTGTGTTTGTGTCtttttttttta	New	-26.2	0.4	0	0	0	0	0	6.5	0	0	0	0	0	3.05747	low
24	18	cca-MIR167-p3_1ss20TC	TGTGTGTGTGTGTTTGTGTC	20	chr12	+	23515811	23515935	ccagcctgtctacatgatgaataaataaagagtccatccagtgtgatggctcatgcctgtgtgagtgtgactgaatccatcagTGTGTGTGTGTGTTTGTGTCaaccatgtgtgaatcaggtgtc	New	-31.3	0.5	0	0	0	0	0	6.5	0	0	0	0	0	3.05747	low
25	19	hvu-MIR168-p5_2ss3TG18GC	CCGCCGCCCGCCCCGACC	18	chr02	+	28716757	28716889	tgcgcCCGCCGCCCGCCCCGACCcacgttaggggcgcaagcccccaagggcccgtgccactggccaagccggcccggccgacgcgccgcggccggccgcctcgaagctcccttcccaacgggcggcgggctga	New	-80	0.7	4	0	3	3.5	5.5	0	6.72429	0	2.42892	3.95295	6.06817	0	low
26	20	hvu-MIR168-p3_2ss3TG18GC	CCGCCGCCCGCCCCGACC	18	chr08	+	18263993	18264054	gtccgggcggcggaggcgctactccgcctccgcctcctccgccgCCGCCGCCCGCCCCGACC	New	-33.6	0.6	4	0	3	3.5	5.5	0	6.72429	0	2.42892	3.95295	6.06817	0	low
27	21	hvu-MIR168-p5_2ss4TG19GC	CCCGCCGCCCGCCCCGACC	19	chr09	+	25029	25161	tgcgCCCGCCGCCCGCCCCGACCcacgttaggggcgcaagcccccaagggcccgtgccaccggccaagccggcccggccgacgcgccgcggccggccgcctcgaagctcccttcccaacgggcggcgggctga	New	-79.3	0.7	2.5	0	0	0	7.5	0	4.20268	0	0	0	8.27478	0	low
28	21	hvu-MIR168-p5_2ss4TG19GC	CCCGCCGCCCGCCCCGACC	19	chr09	+	32957	33089	tgcgCCCGCCGCCCGCCCCGACCcacgttaggggcgcaagcccccaagggcccgtgccaccggccaagccggcccggccgacgcgccgcggccggccgcctcgaagctcccttcccaacgggcggcgggctga	New	-79.3	0.7	2.5	0	0	0	7.5	0	4.20268	0	0	0	8.27478	0	low
29	22	bdi-MIR169f-p5	AGGATGCAGCCAAGGATGACT	21	chr04	-	30712390	30712562	tctgctgggttgccatgcactgtgaggaggagaacGGGATGCAGCCAAGGATGACTtgccggctcctggtattgggggaatctcagctttgctgaagcgccttggagttagcCGGCAAGTCTGTCCTTGGCTACacctagctctcttcttctagcgtttggctcttgagcatc	New	-86.1	0.9	5	11.5	11	18.5	23.5	48	8.40536	14.0021	8.90606	20.8941	25.9276	22.5783	middle
29	23	bdi-MIR169f-p3	CGGCAAGTTTGTCCTTGGCTAC	22	chr04	-	30712390	30712562	tctgctgggttgccatgcactgtgaggaggagaacGGGATGCAGCCAAGGATGACTtgccggctcctggtattgggggaatctcagctttgctgaagcgccttggagttagcCGGCAAGTCTGTCCTTGGCTACacctagctctcttcttctagcgtttggctcttgagcatc	New	-86.1	0.9	4	11.5	10.5	30.5	44	116	6.72429	14.0021	8.50124	34.4471	48.5454	54.5641	middle
30	23	bdi-MIR169f-p3	CGGCAAGTTTGTCCTTGGCTAC	22	chr08	+	7641308	7641450	ccATGCACGAAGAGGCAGAGAGCaggatgcagccaaggatgacttgccggccggcgatggccgacggcgaggttaattaattggccggagactggcagtccttctctgttgatcCGGCAAGTTTGTCCTTGGCTACaccttgc	New	-62	0.7	4	11.5	10.5	30.5	44	116	6.72429	14.0021	8.50124	34.4471	48.5454	54.5641	middle
31	25	ath-MIR169c-p5_1ss12GA	TGGAGATGATGATTTATAT	19	chr01	-	12922922	12923025	tttgctttgttcatgttctttTGGAGATGATGATTTATATcagaggctgtttctgaggatgagccttgagctcacccagtgctgcaaaagaactgatttgccgt	New	-29.7	0.7	6	24	22	9	0	15	10.0864	29.2217	17.8121	10.1647	0	7.05571	middle
32	26	ath-miR169h_R+1	TAGCCAAGGATGACTTGCCTGA	22	chr02	-	18558436	18558553	ccatgaggacaagagctgattcggTAGCCAAGGATGACTTGCCTAAtgcctatgtgcatgtgtttatacgctgctcatctgcattttgattatcccctgatcagtcctgtcgtcaatt	Diff	-37.5	0.7	0	0	0	0	0	11	0	0	0	0	0	5.17418	low
33	27	bna-MIR169c-p3_2ss12GC17TG	TAAAAGTTACTCTAGGGA	18	chr04	+	9100508	9100638	ctcgagtgcaaaggcagaagggagcttgactgcaagactcacccgtcgagcagagacgaaagtcggccttagtgatccgacggtgccgagtggaagggccgtcgctcaacggaTAAAAGTTACTCTAGGGA	New	-43.9	0.6	49	54	63	42	18	63	82.3725	65.7489	51.0074	47.4354	19.8595	29.634	middle
34	28	bdi-MIR169h-p5_2ss8CT18TC	TGAGGGCTAGAGCCTGCCT	19	chr04	+	19420064	19420202	TGAGGGCTAGAGCCTGCCTctggtagccaaggatgacttgcctattgtgctcttctgaatgatgcagtgccatgatcagtgtggcctggctggttcagatgagccgagataggcagtctccttggctagcctgagtggc	New	-71.1	0.9	0	0	0	11	10	41	0	0	0	12.4235	11.033	19.2856	middle
35	29	ssp-MIR169-p3_2ss13GC17AC	CCCCGTCCGGCCCGGACC	18	chr09	+	14103	14234	ctggagaggcgtcctcagcgacggaccgggcccaagtcccctggaaaggggcgcctgggagggtgagagCCCCGTCCGGCCCGGACCctgtcgccccacgaggcgccgtcaacgagtcgggttgtttgggaa	New	-63.2	0.7	51.5	62	64.5	46.5	146.5	111	86.5752	75.4895	52.2219	52.5177	161.634	52.2122	middle
36	29	ssp-MIR169-p3_2ss13GC17AC	CCCCGTCCGGCCCGGACC	18	chr09	+	22031	22161	ctggagaggcgtcctcagcgacggaccgggcccaagtcccctggaaaggggcgcctgggagggtgagagCCCCGTCCGGCCCGGACCctgtcgccccacgaggcgccgtcaacgagtcgggttgtttggga	New	-63.2	0.7	51.5	62	64.5	46.5	146.5	111	86.5752	75.4895	52.2219	52.5177	161.634	52.2122	middle
37	30	gma-MIR171r-p3_2ss12AC18TC	CATCTTTGCATCTGAATC	18	chr02	+	26263807	26263934	cttagatctgtttggattgtgaggaggtaattgatgcataatccaacacttgatcagaggacggcttctgtcgtccatgtgacgttacaCATCTTTGCATCTGAATCcaatcacagaacagatcttat	New	-42.5	0.8	6	15	15	9	7	10	10.0864	18.2636	12.1446	10.1647	7.72312	4.7038	middle
38	31	sbi-MIR171k-p5_1ss10AG	CCAAAGCCCGGGGGCTCC	18	chr09	+	14455	14524	tgtcggccgcgccggcggCCAAAGCCCGGGGGCTCCgcgcccccggcagccgtcgtcggcgcagccggtc	New	-51	0.9	5	0	0	0	0	0	8.40536	0	0	0	0	0	low
39	32	cpa-MIR171a-p3_2ss11TG17TG	TTTGGGTCTTGTAATTGG	18	chr09	-	2309058	2309128	atctacaaaacaagccacgtacctcatccagtccgaatctgatttgggtTTTGGGTCTTGTAATTGTatcg	New	-16.5	0.5	6	0	0	0	0	5	10.0864	0	0	0	0	2.3519	middle
40	33	aof-MIR171a-p3_2ss6TA17TA	TTTTCAGATTGAGCCGAG	18	chr10	+	10862745	10862820	aattgattgcaattaaactcggctcaatcttTTTTCAGATTGAGCCGAGtttaaatagattttgatacgatcatga	New	-30.4	1.3	0	0	0	0	0	7	0	0	0	0	0	3.29266	low
41	33	aof-MIR171a-p3_2ss6TA17TA	TTTTCAGATTGAGCCGAG	18	chr12	+	5615689	5615736	caattaaactcggctcaatcttTTTTCAGATTGAGCCGAGtttaaata	New	-27.9	1.7	0	0	0	0	0	7	0	0	0	0	0	3.29266	low
42	34	vvi-MIR172d-p5_2ss7GT17CT	TGGAAGTGCAGTGATGTA	18	chr01	+	33588411	33588463	aaataggtgtcaagTGGAAGTGCAGTGATGTAtgcagctgaggcatcctaacg	New	-16.4	0.7	11	22.5	8	0	2.5	0	18.4918	27.3954	6.47713	0	2.75826	0	middle
43	34	vvi-MIR172d-p5_2ss7GT17CT	TGGAAGTGCAGTGATGTA	18	chr03	+	31814730	31814782	aaataggtgtcaagTGGAAGTGCAGTGATGTAtgcagctgaggcatcctaacg	New	-16.4	0.7	11	22.5	8	0	2.5	0	18.4918	27.3954	6.47713	0	2.75826	0	middle
44	35	nta-MIR172e-p3_2ss14CG18TA	TTGGAACGATACAGAGAA	18	chr03	+	16120293	16120323	acatccgataaaaTTGGAACGATACAGAGAA	New	-3.6	0.3	35.5	33.5	40	21	30.5	84	59.6781	40.7887	32.3857	23.7177	33.6508	39.512	middle
45	36	nta-MIR172f-p3_2ss15CG19TA	ATTGGAACGATACAGAGAA	19	chr07	+	22724038	22724089	ttcttttttttttataacagccgatacaATTGGAACGATACAGAGAAgatta	New	-7.3	0.5	53.5	36	55	27	32	89	89.9374	43.8326	44.5303	30.4942	35.3057	41.8639	middle
46	37	nta-MIR172e-p3_2ss15CG19TA	ATTGGAACGATACAGAGAA	19	chr10	+	1516796	1516826	acatccgataaaATTGGAACGATACAGAGAA	New	-3.6	0.3	53.5	36	55	27	32	89	89.9374	43.8326	44.5303	30.4942	35.3057	41.8639	middle
47	38	nta-MIR172f-p3_2ss14CG18TA	TTGGAACGATACAGAGAA	18	chr11	+	23227811	23227862	gcttgtgttgtctcttcggagacatccgataaaaTTGGAACGATACAGAGAA	New	-17.9	0.8	35.5	33.5	40	21	30.5	84	59.6781	40.7887	32.3857	23.7177	33.6508	39.512	middle
48	39	aof-miR394_R+3	TTGGCATTCTGTCCACCTCCTTT	23	chr01	+	40443555	40443634	tgttgcccaggcatgtcatcttcatgtgcttaccgtagaattctaagcaccagatatTTGGCATTCTGTCCACCTCCTTC	Diff	-18.2	0.5	0	0	0	0	0	11	0	0	0	0	0	5.17418	low
49	40	cca-MIR394-p3_2ss3CG19GT	AAGCCACAACTGTAGTAGT	19	chr03	-	23832803	23832887	acatttgggacatgctactgaaaaagtgtgggacatgctactgaaaaagtgtggcAAGTCACAACTGTAGTAGTacaccagacac	New	-25.3	0.7	0	0	5	5	9	6	0	0	4.04821	5.64707	9.92973	2.82228	low
50	41	sbi-MIR395d-p3	TTTGGGGGAACTCTTGGTGCC	21	chr08	+	3299308	3299425	atcacactttggttttaccgggagttctcttcaagcacttcacgtagagctttctattgacatggagctttagaacaatgtgaagtgTTTGGGGGAACTCTTGGTACCaaggtgttat	New	-58	1.2	0	0	0	18	5	9.5	0	0	0	20.3294	5.51652	4.46861	middle
51	41	sbi-MIR395d-p3	TTTGGGGGAACTCTTGGTGCC	21	chr08	+	3299979	3300108	cacgtttgatgtccctaagcgttccttccaagcacttcacacagagcttttatttctctcacatcgattgagaacttaattagaagcttttgtgaagtgTTTGGGGGAACTCTTGGTGCCatcaaacatt	New	-60.8	1.1	0	0	0	18	5	9.5	0	0	0	20.3294	5.51652	4.46861	middle
52	42	mdm-MIR395l-p5_2ss17CG18CA	CCATCTCTCTCTCTCTGA	18	chr11	-	3363371	3363391	CCATCTCTCTCTCTCTGAaaa	New	0.7	-0.1	0	2.5	3	0	4.5	3.5	0	3.04393	2.42892	0	4.96487	1.64633	low
53	43	mdm-MIR395l-p3_2ss17CG18CA	CCATCTCTCTCTCTCTGA	18	chr12	-	18122110	18122247	gaggggtggagggagggaggggggaggggatcgatcgctgatccatccccagggcgatcgatcgccaaacaggatttccgatcccatcctctctcttttgtcccttcccttccctcacctCCATCTCTCTCTCTCTGA	New	-74.2	0.9	0	2.5	3	0	4.5	3.5	0	3.04393	2.42892	0	4.96487	1.64633	low
54	44	ata-miR396a-5p_1ss21GA	TCCACAGGCTTTCTTGAACTA	21	chr02	-	35636677	35636734	attgcggccatgctcTCCACAGGCTTTCTTGAACTGtgaactcgtgtgtgcatgctcc	Diff	-14.2	0.5	67.5	96	117	72	74.5	173.5	113.472	116.887	94.7281	81.3178	82.1961	81.611	middle
55	44	ata-miR396a-5p_1ss21GA	TCCACAGGCTTTCTTGAACTA	21	chr04	+	34436832	34436927	TCCACAGGCTTTCTTGAACTGtgaactcgtgggggtgtatgtgctcatgttgggattgtggtcggtggcctccaattctctgaaaagaaagctgaa	Diff	-24.4	0.5	67.5	96	117	72	74.5	173.5	113.472	116.887	94.7281	81.3178	82.1961	81.611	middle
56	45	aof-miR408_R+1	TGCACTGCCTCTTCCCTGGCTT	22	chr01	+	12301694	12301836	ggatgaggcagagcatgggatggggctatcaacagatgtagattattccttgcacaagagatgatgatgagctgtgaatgagttctgagagatggctggtgttgttgttgctccctccccTGCACTGCCTCTTCCCTGGCTCc	Diff	-54.3	0.7	0	0	0	21	7	39	0	0	0	23.7177	7.72312	18.3448	middle
57	46	sbi-MIR437g-p3_1ss11CA	TCAAACTTTTATAACTTTGACT	22	chr05	+	24898029	24898069	aaggttgaggTCAAACTTTTATAACTTTGACTatcaataac	New	-9.2	0.8	7	5	6.5	4	3	12	11.7675	6.08786	5.26267	4.51765	3.30991	5.64456	middle
58	46	sbi-MIR437g-p3_1ss11CA	TCAAACTTTTATAACTTTGACT	22	chr09	+	9966811	9966917	ccctccggttccatattaattaacgttttagagaaagttgaggTCAAACTTTTATAACTTTGACTatcaataactttaaaaatatttagtttaaaggaactagaaca	New	-25.7	0.9	7	5	6.5	4	3	12	11.7675	6.08786	5.26267	4.51765	3.30991	5.64456	middle
59	47	bdi-miR444a_L-1R+1_1ss17GA	TGCTGCCTCAAGCTTACTGCC	21	chr02	-	30461212	30461265	attacTTGTGGCTTTCTTGCAAGTTGtgcagtTGCTGCCTCAAGCTTGCTGCCt	Diff	-16.2	0.6	9	20	32	36	36	89	15.1297	24.3515	25.9085	40.6589	39.7189	41.8639	middle
60	47	bdi-miR444a_L-1R+1_1ss17GA	TGCTGCCTCAAGCTTACTGCC	21	chr08	+	20886008	20886043	CAAGTTATGCAGTTGCTGCCTCAAGCTTACTGCCtt	Diff	-10.1	0.6	9	20	32	36	36	89	15.1297	24.3515	25.9085	40.6589	39.7189	41.8639	middle
61	48	bdi-miR444a	TTGCTGCCTCAAGCTTGCTGC	21	chr08	+	20899261	20899296	CAAGTTATGCAGTTGCTGCCTCAAGCTTGCTGCctc	Yes	-10.4	0.5	0	2.5	3.5	2.5	0	3.5	0	3.04393	2.83375	2.82353	0	1.64633	low
62	49	cme-MIR854-p3_2ss11TA19TC	ATTTTCCTCCAAAAGTGACTTTGT	24	chr06	-	7348662	7348700	aattacagagtATTTTCCTCCAAAAGTGACTTTGTgcaa	New	-7.8	0.6	0	2.5	0	0	2.5	0	0	3.04393	0	0	2.75826	0	low
63	50	cme-MIR854-p5_2ss11TA19TC	ATTTTCCTCCAAAAGTGACTTTGT	24	chr11	+	10643179	10643323	tagggtATTTTCCTCCAAAAGTGACTTTGTgcggtgtcctccacgcttactcagctttgctgacaaatgctaggatgtattcacaattgtccgggatggaaactactatttcaattcttgcctgctcgggatgggaactactact	New	-37.9	0.6	0	2.5	0	0	2.5	0	0	3.04393	0	0	2.75826	0	low
64	51	mtr-MIR1509b-p5_2ss3AC18CG	TGCGATGAGGATATTATG	18	chr03	-	31182805	31182859	gtTGCGATGAGGATATTATGctccctcttctgaaggcattgaggacgctcgctgg	New	-9.9	0.3	2.5	3	0	0	0	0	4.20268	3.65272	0	0	0	0	low
65	51	mtr-MIR1509b-p5_2ss3AC18CG	TGCGATGAGGATATTATG	18	chr03	-	31186960	31187067	cttttcggttttatctgtgttctttgcattggaggaggctgtTGCGATGAGGATATTATGctccctcttctgaaggcattgaggacgctcgctggcagaatcgaacca	New	-33.8	0.7	2.5	3	0	0	0	0	4.20268	3.65272	0	0	0	0	low
66	52	gma-MIR1520f-p5_2ss6AT18TC_1	ATGAATGATGAAATGCACT	19	chr03	-	11086434	11086564	catctgttttgttatggtactATGAATGATGAAATGCACTgggctccgagcagtgaattacgctgcgttttgatggatatgcgtttgcctagaaagcattgtctgacactttacctatgcaatatcagcat	New	-33.6	0.6	23.5	22.5	22.5	28.5	33	47	39.5052	27.3954	18.2169	32.1883	36.409	22.1079	middle
67	53	gma-MIR1520j-p5_2ss6AT18TC	ATGAATGATGAAATGCACT	19	chr05	-	3009230	3009312	ATGAATGATGAAATGCACTgggcgccgagcagtgaattacgccacgttttgatggatatgcgttttgcctagaaagcattgtc	New	-17.9	0.5	23.5	22.5	22.5	28.5	33	47	39.5052	27.3954	18.2169	32.1883	36.409	22.1079	middle
68	54	gma-MIR1520f-p5_2ss6AT18TC_2	ATGAATGATGAAATGCACTG	20	chr05	-	3011455	3011536	ATGAATGATGAAATGCACTGggctccgagcagtgaattacgctgcgttttgatggatatgcatttgcctagaaagcattgac	New	-23.1	0.6	23.5	22.5	22.5	28.5	33	47	39.5052	27.3954	18.2169	32.1883	36.409	22.1079	middle
69	55	mtr-MIR2592bj-p3_2ss12TC19AT	ATTCCCACTGTCCCTGTCT	19	chr02	+	28715835	28715961	aagcgcgggtaaacggcgggagtaactatgactctcttaaggtagccaaatgcctcgtcatctaattagtgacgcgcatgaatggattaacgagATTCCCACTGTCCCTGTCTactatccagcgaaa	New	-35.2	0.6	12	21.5	19.5	21.5	24.5	33.5	20.1729	26.1778	15.788	24.2824	27.0309	15.7577	middle
70	56	mtr-MIR2592bj-p5_2ss12TC19AT	ATTCCCACTGTCCCTGTCT	19	chr04	+	17706181	17706243	ATTCCCACTGTCCCTGTCTactatcccgcgaaaccacagcgaagataatgggcttggcggaat	New	-16.5	0.5	12	21.5	19.5	21.5	24.5	33.5	20.1729	26.1778	15.788	24.2824	27.0309	15.7577	middle
71	57	mtr-MIR2592ay-p5_2ss6AG17CG	GAGTCGGGTTGTTTGGGAA	19	chr09	+	6288	6317	GAGTCGGGTTGTTTGGGAAtgcagcccaaa	New	-11.2	0.7	11.5	12.5	11.5	7.5	15	20	19.3323	15.2197	9.31088	8.4706	16.5496	9.40761	middle
72	58	mtr-MIR2592bi-p3_1ss8TC	ATTCCCACTGTCCCTGTC	18	chr09	+	8251	8377	aagcgcgggtaaacggcgggagtaactatgactctcttaaggtagccaaatgcctcgtcatctaattagtgacgcgcatgaatggattaacgagATTCCCACTGTCCCTGTCtactatccagcgaaa	New	-35.2	0.6	14.5	23.5	21.5	12	27.5	44.5	24.3755	28.613	17.4073	13.553	30.3408	20.9319	middle
73	59	mtr-MIR2592bj-p3_1ss12TC	ATTCCCACTGTCCCTGTC	18	chr09	+	16179	16305	aagcgcgggtaaacggcgggagtaactatgactctcttaaggtagccaaatgcctcgtcatctaattagtgacgcgcatgaatggattaacgagATTCCCACTGTCCCTGTCtactatccagcgaaa	New	-35.2	0.6	14.5	23.5	21.5	12	27.5	44.5	24.3755	28.613	17.4073	13.553	30.3408	20.9319	middle
74	60	mtr-MIR2592bj-p3_2ss11TC18AT	TTCCCACTGTCCCTGTCTA	19	chr09	+	24107	24233	aagcgcgggtaaacggcgggagtaactatgactctcttaaggtagccaaatgcctcgtcatctaattagtgacgcgcatgaatggattaacgagaTTCCCACTGTCCCTGTCTActatccagcgaaa	New	-35.2	0.6	0	4.5	2.5	0	0	0	0	5.47908	2.0241	0	0	0	low
75	61	mtr-MIR2603-p3_2ss9AC17AC	GTCCCTGCCCTTTGTACA	18	chr09	+	13070	13195	cccgggtaatcttgggaaatttcatcgtgatggggatagatcattgcaattgttggtcttcaacgaggaatgcctagtaagcgcgagtcatcagctcgcgttgactacGTCCCTGCCCTTTGTACA	New	-40.9	0.7	14.5	33.5	21	11	44.5	30	24.3755	40.7887	17.0025	12.4235	49.097	14.1114	middle
76	61	mtr-MIR2603-p3_2ss9AC17AC	GTCCCTGCCCTTTGTACA	18	chr09	+	20998	21123	cccgggtaatcttgggaaatttcatcgtgatggggatagatcattgcaattgttggtcttcaacgaggaatgcctagtaagcgcgagtcatcagctcgcgttgactacGTCCCTGCCCTTTGTACA	New	-40.9	0.7	14.5	33.5	21	11	44.5	30	24.3755	40.7887	17.0025	12.4235	49.097	14.1114	middle
77	62	vvi-MIR3630-p3_2ss19AT20CT	TGGGAATCTCTCTGATGCTT	20	chr08	-	21041998	21042099	gcaggtgatgagaagcaagacagggacatcagatctccttccgtggggagtgatcgactaaagtctcaaTGGGAATCTCTCTGATGCATtctttttaccaat	New	-31.2	0.7	85	82.5	140.5	36	31	97.5	142.891	100.45	113.755	40.6589	34.2024	45.8621	middle
78	62	vvi-MIR3630-p3_2ss19AT20CT	TGGGAATCTCTCTGATGCTT	20	chr09	-	14625669	14625780	agcaggtgatgaaagcaagacagggacatcagcaccctcttctcttttgagagagatgggaatgatcgactaagtctataaTGGGAATCTCTCTGATGCTTttttaccttcc	New	-33.5	0.7	85	82.5	140.5	36	31	97.5	142.891	100.45	113.755	40.6589	34.2024	45.8621	middle
79	63	vvi-MIR3638-p5_2ss17GT18CT	TTGGGTGCTTTGGTGTTT	18	chr02	-	4667515	4667649	ttgggtgctttggtgtgacttgtttaggtgttgggtgttttaggtgttTTGGGTGCTTTGGTGTTTgcaggtgtttagtgtagctttggggaatgtattatagatgttttggctgcTTTGGTGTTTGCAGGTGTT	New	-18.3	0.3	0	0	0	10	7	16	0	0	0	11.2941	7.72312	7.52609	middle
79	64	ath-MIR472-p3_1ss14AG	TTTGGTGTTTGCAGGTGTT	19	chr02	-	4667515	4667649	ttgggtgctttggtgtgacttgtttaggtgttgggtgttttaggtgttTTGGGTGCTTTGGTGTTTgcaggtgtttagtgtagctttggggaatgtattatagatgttttggctgcTTTGGTGTTTGCAGGTGTT	New	-18.3	0.3	0	0	0	0	0	7	0	0	0	0	0	3.29266	low
80	65	gma-MIR4995-p5_1ss19GC	GTGGCTTGGTTAAGGGAAC	19	chr01	+	33532971	33533020	gactcataggcaGTGGCTTGGTTAAGGGAACggaacccaccggagccgta	New	-13	0.4	225.5	261	284.5	126.5	91	232	379.082	317.787	230.343	142.871	100.401	109.128	middle
81	65	gma-MIR4995-p5_1ss19GC	GTGGCTTGGTTAAGGGAAC	19	chr10	+	20457905	20457954	gactcataggcaGTGGCTTGGTTAAGGGAACggaacccaccggagccgta	New	-13	0.4	225.5	261	284.5	126.5	91	232	379.082	317.787	230.343	142.871	100.401	109.128	middle
82	66	gma-MIR4995-p5_1ss18GC	TGGCTTGGTTAAGGGAAC	18	chr03	+	31812320	31812369	gactcataggcagTGGCTTGGTTAAGGGAACggaacccaccggagccgta	New	-13	0.4	221.5	298.5	300	108	59.5	210.5	372.358	363.445	242.892	121.977	65.6466	99.0151	middle
83	67	gma-MIR4995-p5_1ss20GC	AGTGGCTTGGTTAAGGGAAC	20	chr04	+	9206968	9207017	gactcataggcAGTGGCTTGGTTAAGGGAACggaacccaccggagccgta	New	-13	0.4	212	281	253	120	75	235	356.387	342.138	204.839	135.53	82.7478	110.539	middle
84	68	gma-MIR5032-p5_1ss5TG	AATAGAATGAAATAGAGCCACT	22	chr04	+	23640034	23640061	AATAGAATGAAATAGAGCCACTctgggc	New	-2.9	0.2	0	0	0	5	0	6	0	0	0	5.64707	0	2.82228	low
85	69	bdi-miR5054_1ss10TA	TCCCCACGGACGGCGCCA	18	chr01	+	31151105	31151141	caatggagactttccgTCCCCACGGACGGCGCCActg	Diff	-10.9	0.5	40	49	56	16	12	49	67.2429	59.6611	45.3399	18.0706	13.2396	23.0486	middle
86	69	bdi-miR5054_1ss10TA	TCCCCACGGACGGCGCCA	18	chr01	+	38358257	38358293	caatggagactttccgTCCCCACGGACGGCGCCActg	Diff	-10.9	0.5	40	49	56	16	12	49	67.2429	59.6611	45.3399	18.0706	13.2396	23.0486	middle
87	70	bdi-miR5054	TCCCCACGGTCGGCGCCA	18	chr07	+	4637518	4637623	tccggcgtcgctttccttccgcctggtaaccttctccttcacgaccctcttcggtggcattcgctcttagtggtttcgctcggaggTCCCCACGGTCGGCGCCAgc	Yes	-33.3	0.5	8	15.5	14	0	6	14	13.4486	18.8724	11.335	0	6.61982	6.58533	middle
88	70	bdi-miR5054	TCCCCACGGTCGGCGCCA	18	chr10	+	9328029	9328104	TCCCCACGGTCGGCGCCAgctgttgtcgaaacgacaaccgcatacgtcgaaagacgtggttactcaacagtggtta	Yes	-29.3	0.7	8	15.5	14	0	6	14	13.4486	18.8724	11.335	0	6.61982	6.58533	middle
89	71	aof-miR5139b_L-3	AACCTGGCTCTGATACCA	18	chr04	+	10408343	10408370	acctagggtcAACCTGGCTCTGATACCA	Diff	-7.4	0.5	15.5	11	7.5	0	4	5.5	26.0566	13.3933	6.07231	0	4.41321	2.58709	middle
90	71	aof-miR5139b_L-3	AACCTGGCTCTGATACCA	18	chr07	+	16691002	16691132	AACCTGGCTCTGATACCAacttgtcacgcccagaaattcccgagtagaatttcaagcagaatgtgcattaaaatccccgtccaggaccggccggggtacacaaacgacaatgttgacattcagatccacgt	Diff	-39.3	0.6	15.5	11	7.5	0	4	5.5	26.0566	13.3933	6.07231	0	4.41321	2.58709	middle
91	72	cas-MIR5139-p3_2ss10AG19GC	GAAACTCTGGTGGAGGCTC	19	chr09	+	14788	14817	gaagccagagGAAACTCTGGTGGAGGCTCg	New	-14.5	0.8	11	24	31	20	16.5	23.5	18.4918	29.2217	25.0989	22.5883	18.2045	11.0539	middle
92	73	cas-MIR5139-p3_1ss10AG	GAAACTCTGGTGGAGGCT	18	chr09	+	22716	22743	gaagccagagGAAACTCTGGTGGAGGCT	New	-14.5	0.9	25	42	30.5	25.5	29	39.5	42.0268	51.1381	24.6941	28.8	31.9958	18.58	middle
93	74	stu-MIR5303j-p5_2ss10GT17CT	ATTCAAATTTCTGCCCTA	18	chr09	+	3915	4009	cgacgcatcATTCAAATTTCTGCCCTAtcaactttcgatggtaggataggggcctaccatggtggtgacgggtgacggagaattagggttcgatt	New	-25.1	0.5	7	6.5	12	5.5	8.5	12	11.7675	7.91422	9.7157	6.21177	9.37808	5.64456	middle
94	74	stu-MIR5303j-p5_2ss10GT17CT	ATTCAAATTTCTGCCCTA	18	chr09	+	11843	11937	cgacgcatcATTCAAATTTCTGCCCTAtcaactttcgatggtaggataggggcctaccatggtggtgacgggtgacggagaattagggttcgatt	New	-25.1	0.5	7	6.5	12	5.5	8.5	12	11.7675	7.91422	9.7157	6.21177	9.37808	5.64456	middle
95	75	gma-MIR5368-p5_2ss1AT18CA	TGAGATACCACTCTGGAAGA	20	chr01	+	33587646	33587740	ggggcccgagccatcagTGAGATACCACTCTGGAAGAgctcggattctaaccttgtgtcagacccgcgggCCAAGGGACAGTCTCAGGTAGACag	New	-27.4	0.5	1450.5	1505.5	1663	715	614	1659.5	2438.4	1833.06	1346.43	807.531	677.428	780.596	high
95	76	gma-miR5368_L+5R-1	CCAAGGGACAGTCTCAGGTAGAC	23	chr01	+	33587646	33587740	ggggcccgagccatcagTGAGATACCACTCTGGAAGAgctcggattctaaccttgtgtcagacccgcgggCCAAGGGACAGTCTCAGGTAGACag	Diff	-27.4	0.5	272	281	355.5	175	169.5	383.5	457.252	342.138	287.828	197.647	187.01	180.391	middle
96	77	gma-MIR5368-p5_2ss1TC21TC_1	CCCTGGGATTGGCTTTGGGCC	21	chr02	+	814953	815121	actgttCCCTGGGATTGGCTTTGGGCCtttcctgcgcagcttaggtggaaagcgaagaaggcccccttccgggggggcccgagccatcAGTGAGATACCACTCTGGAAGagctcggattctaaccttgtgtcagacccgcgggccaagggacagtctcaggtagacagt	New	-72.8	0.7	358	362	445	234.5	219	426.5	601.824	440.761	360.291	264.847	241.623	200.617	middle
96	78	gma-MIR5368-p3_2ss3AT20CA	AGTGAGATACCACTCTGGAAG	21	chr02	+	814953	815121	actgttCCCTGGGATTGGCTTTGGGCCtttcctgcgcagcttaggtggaaagcgaagaaggcccccttccgggggggcccgagccatcAGTGAGATACCACTCTGGAAGagctcggattctaaccttgtgtcagacccgcgggccaagggacagtctcaggtagacagt	New	-72.8	0.7	1197.5	1208.5	1366	602.5	514	1366	2013.08	1471.44	1105.97	680.472	567.098	642.54	high
97	79	gma-MIR5368-p5_2ss1TC21TC_2	CCCTGGGATTGGCTTTGGGCCT	22	chr03	+	31813892	31814060	actgttCCCTGGGATTGGCTTTGGGCCTttcctgcgcagcttaggtggaaggcgaagaaggcccccttccgggggggcccgagccatcagtGAGATACCACTCTGGAAGagctcggattctaaccttgtgtcagacccgcgggccaagggacagtctcaggtagacagt	New	-73.2	0.7	358	362	445	234.5	219	426.5	601.824	440.761	360.291	264.847	241.623	200.617	middle
97	80	gma-MIR5368-p3_1ss17CA	GAGATACCACTCTGGAAG	18	chr03	+	31813892	31814060	actgttCCCTGGGATTGGCTTTGGGCCTttcctgcgcagcttaggtggaaggcgaagaaggcccccttccgggggggcccgagccatcagtGAGATACCACTCTGGAAGagctcggattctaaccttgtgtcagacccgcgggccaagggacagtctcaggtagacagt	New	-73.2	0.7	1345	1459.5	1727	713	580.5	1523.5	2261.04	1777.05	1398.25	805.272	640.468	716.625	high
98	79	gma-MIR5368-p5_2ss1TC21TC_2	CCCTGGGATTGGCTTTGGGCCT	22	chr04	+	9100265	9100433	actgttCCCTGGGATTGGCTTTGGGCCTttcctgcgcagcttaggtggaaggcgaagaaggcccccttccgggggggcccgagccatcagtGAGATACCACTCTGGAAGagctcggattctaaccttgtgtcagacccgcgggccaagggacagtctcaggtagacagt	New	-73.2	0.7	358	362	445	234.5	219	426.5	601.824	440.761	360.291	264.847	241.623	200.617	middle
98	80	gma-MIR5368-p3_1ss17CA	GAGATACCACTCTGGAAG	18	chr04	+	9100265	9100433	actgttCCCTGGGATTGGCTTTGGGCCTttcctgcgcagcttaggtggaaggcgaagaaggcccccttccgggggggcccgagccatcagtGAGATACCACTCTGGAAGagctcggattctaaccttgtgtcagacccgcgggccaagggacagtctcaggtagacagt	New	-73.2	0.7	1345	1459.5	1727	713	580.5	1523.5	2261.04	1777.05	1398.25	805.272	640.468	716.625	high
99	81	gma-MIR5368-p5_1ss20TC	CCTGGGATTGGCTTTGGGCCT	21	chr04	+	9208539	9208707	actgttcCCTGGGATTGGCTTTGGGCCTttcctgcgcagcttaggtggaaggcgaagaaggcccccttccgggggggcccgagccatcagTGAGATACCACTCTGGAAGagctcggattctaaccttgtgtcagacccgcgggccaagggacagtctcaggtagacagt	New	-73.2	0.7	297	371.5	421	224	176.5	430	499.278	452.328	340.859	252.989	194.733	202.264	middle
99	82	gma-MIR5368-p3_2ss1AT18CA_1	TGAGATACCACTCTGGAAG	19	chr04	+	9208539	9208707	actgttcCCTGGGATTGGCTTTGGGCCTttcctgcgcagcttaggtggaaggcgaagaaggcccccttccgggggggcccgagccatcagTGAGATACCACTCTGGAAGagctcggattctaaccttgtgtcagacccgcgggccaagggacagtctcaggtagacagt	New	-73.2	0.7	1450.5	1505.5	1663	715	614	1659.5	2438.4	1833.06	1346.43	807.531	677.428	780.596	high
100	83	gma-MIR5368-p5_1ss3AT	AGTGAGATACCACTCTGG	18	chr10	+	10904488	10904630	ctttcctgcgcagcttaggtggaaggcgaagaaggcccccttccgggggggcccgagccatcAGTGAGATACCACTCTGGAAGagctcggattctaaccttgtgtcagacccgcgggccaagggacagtctcaggtagacagt	New	-47.2	0.5	126	185	174	41	53.5	177	211.815	225.251	140.878	46.306	59.0267	83.2573	middle
100	82	gma-MIR5368-p3_2ss1AT18CA_1	TGAGATACCACTCTGGAAG	19	chr10	+	10904488	10904630	ctttcctgcgcagcttaggtggaaggcgaagaaggcccccttccgggggggcccgagccatcAGTGAGATACCACTCTGGAAGagctcggattctaaccttgtgtcagacccgcgggccaagggacagtctcaggtagacagt	New	-47.2	0.5	1450.5	1505.5	1663	715	614	1659.5	2438.4	1833.06	1346.43	807.531	677.428	780.596	high
101	81	gma-MIR5368-p5_1ss20TC	CCTGGGATTGGCTTTGGGCCT	21	chr10	+	20459477	20459648	actgttcCCTGGGATTGGCTTTGGGCCTttcctgcgcagcttaggtggaaggcgaagaaggcccccttccggggggggggcccgagccatcagTGAGATACCACTCTGGAAGAgctcggattctaaccttgtgtcagacccgcgggccaagggacagtctcaggtagacagt	New	-74.5	0.7	297	371.5	421	224	176.5	430	499.278	452.328	340.859	252.989	194.733	202.264	middle
101	84	gma-MIR5368-p3_2ss1AT18CA_2	TGAGATACCACTCTGGAAGA	20	chr10	+	20459477	20459648	actgttcCCTGGGATTGGCTTTGGGCCTttcctgcgcagcttaggtggaaggcgaagaaggcccccttccggggggggggcccgagccatcagTGAGATACCACTCTGGAAGAgctcggattctaaccttgtgtcagacccgcgggccaagggacagtctcaggtagacagt	New	-74.5	0.7	1450.5	1505.5	1663	715	614	1659.5	2438.4	1833.06	1346.43	807.531	677.428	780.596	high
102	85	gma-MIR5368-p5_2ss20TC21TA	CCTGGGATTGGCTTTGGGCCA	21	chr04	-	23657363	23657519	CCTGGGATTGGCTTTGGGCCTttcctgcgcagcttaggtggaaggcgaagaaggcccccttccgggggggcccgagcCATCAGTGAGATACCACTCTGGAagagctcggattctaaccttgtgtcagacccgcgggccaagggacagtctcaggtag	New	-67.7	0.7	0	3	15	0	0	0	0	3.65272	12.1446	0	0	0	middle
102	86	gma-MIR5368-p3_1ss7AG	CATCAGGGAGATACCACTCTGGA	23	chr04	-	23657363	23657519	CCTGGGATTGGCTTTGGGCCTttcctgcgcagcttaggtggaaggcgaagaaggcccccttccgggggggcccgagcCATCAGTGAGATACCACTCTGGAagagctcggattctaaccttgtgtcagacccgcgggccaagggacagtctcaggtag	New	-67.7	0.7	34	192.5	82.5	16	0	2.5	57.1565	234.383	66.7954	18.0706	0	1.17595	middle
103	85	gma-MIR5368-p5_2ss20TC21TA	CCTGGGATTGGCTTTGGGCCA	21	chr12	-	5634470	5634626	CCTGGGATTGGCTTTGGGCCTttcctgtgcagcttaggtggaaggcgaagaaggcccccttccgggggggcccgagccatcagtGAGATACCACTCTGGAAGAGCTcggattctaaccttgtgtcagacccgcgggccaagggacagtctcaggtag	New	-65.4	0.7	0	3	15	0	0	0	0	3.65272	12.1446	0	0	0	middle
103	87	gma-MIR5368-p3	GAGATACCACTCTGGACGAGCT	22	chr12	-	5634470	5634626	CCTGGGATTGGCTTTGGGCCTttcctgtgcagcttaggtggaaggcgaagaaggcccccttccgggggggcccgagccatcagtGAGATACCACTCTGGAAGAGCTcggattctaaccttgtgtcagacccgcgggccaagggacagtctcaggtag	New	-65.4	0.7	15	339	35	12.5	0	0	25.2161	412.757	28.3375	14.1177	0	0	middle
104	88	gma-MIR5368-p5_2ss18TC19TA	TGGGATTGGCTTTGGGCCA	19	chr08	-	9246124	9246235	TGGGATTGGCTTTGGGCCTttcctacgcagcttaggtggaaggcgaagaaggcccccttccgggggggcccgagccATCAGTGAGATACCACTCTGGAagagctcggattct	New	-44.4	0.7	0	10	5	0	0	5	0	12.1757	4.04821	0	0	2.3519	middle
104	89	gma-MIR5368-p3_1ss6AG	ATCAGGGAGATACCACTCTGGA	22	chr08	-	9246124	9246235	TGGGATTGGCTTTGGGCCTttcctacgcagcttaggtggaaggcgaagaaggcccccttccgggggggcccgagccATCAGTGAGATACCACTCTGGAagagctcggattct	New	-44.4	0.7	6.5	287	27	9	0	0	10.927	349.443	21.8603	10.1647	0	0	middle
105	90	gma-MIR5368-p5_1ss7AG	CATCAGGGAGATACCACTCTGGA	23	chr10	-	10790077	10790278	cCATCAGTGAGATACCACTCTGGAagagctcggattctaaccttgtgtcagacccgcgggcctttcctgcgcagcttaggtggaaggcgaagaaggcccccttccgggggggcccgagccatcagtGAGATACCACTCTGGAAGAGCTcggattctaaccttgtgtcagacccacccgcgggccaagggacagtctcaggta	New	-72.9	0.6	34	192.5	82.5	16	0	2.5	57.1565	234.383	66.7954	18.0706	0	1.17595	middle
105	87	gma-MIR5368-p3	GAGATACCACTCTGGACGAGCT	22	chr10	-	10790077	10790278	cCATCAGTGAGATACCACTCTGGAagagctcggattctaaccttgtgtcagacccgcgggcctttcctgcgcagcttaggtggaaggcgaagaaggcccccttccgggggggcccgagccatcagtGAGATACCACTCTGGAAGAGCTcggattctaaccttgtgtcagacccacccgcgggccaagggacagtctcaggta	New	-72.9	0.6	15	339	35	12.5	0	0	25.2161	412.757	28.3375	14.1177	0	0	middle
106	91	ath-MIR5648-p3_2ss11TG17GT	CGATATATATGTGGAATC	18	chr03	+	23660084	23660118	tgatcccataccgacctCGATATATATGTGGAATC	New	-4.2	0.3	7	8	3.5	0	0	0	11.7675	9.74058	2.83375	0	0	0	middle
107	92	ath-MIR5648-p5_2ss11TG17GT	CGATATATATGTGGAATC	18	chr11	-	1699444	1699489	acctCGATATATATGTGGAATCgttttgcgccatatgtattgaaat	New	-13.5	0.8	7	8	3.5	0	0	0	11.7675	9.74058	2.83375	0	0	0	middle
108	93	ath-MIR5648-p5_2ss12TG18GT	TCGATATATATGTGGAATC	19	chr12	-	13372187	13372225	TCGATATATATGTGGAATCgtcttgcgccatatgtactg	New	-8.5	0.5	3	4.5	0	0	0	0	5.04322	5.47908	0	0	0	0	low
109	94	bra-MIR5724-p3_2ss2TA18AC	AAATCATGTGGGCTCTGC	18	chr01	+	182238	182316	taaagagttcatcgtatttcaccaagtggtcgtgccggagtggttatcgggcatgactagAAATCATGTGGGCTCTGCc	New	-31.2	0.8	2.5	2.5	0	0	0	0	4.20268	3.04393	0	0	0	0	low
110	95	bra-MIR5724-p5_2ss2TA18AC	AAATCATGTGGGCTCTGC	18	chr02	+	21502374	21502398	AAATCATGTGGGCTCTGCccgcgca	New	-9.9	0.7	2.5	2.5	0	0	0	0	4.20268	3.04393	0	0	0	0	low
111	96	gma-MIR6300-p3_2ss11TC18AG	CGTTGTAGTACAGTGGTGAGT	21	chr01	-	28144529	28144608	agggctaactctataaagataaaattgtgttttcccgaaaacaaccaagtCGTTGTAGTATAGTGGTGAGTattcccgcc	New	-14.8	0.5	8	26.5	35.5	4	13	10	13.4486	32.2657	28.7423	4.51765	14.3429	4.7038	middle
112	96	gma-MIR6300-p3_2ss11TC18AG	CGTTGTAGTACAGTGGTGAGT	21	chr10	-	11794782	11794841	aagtactgtataacgaggggacacgcaagtCGTTGTAGTATAGTGGTGAGTattcccgcc	New	-13.1	0.5	8	26.5	35.5	4	13	10	13.4486	32.2657	28.7423	4.51765	14.3429	4.7038	middle
113	97	gma-miR6300_1ss18GC	GTCGTTGTAGTATAGTGC	18	chr01	-	30735144	30735285	gaatatgctgcttcgatgtgccgatgctctagcgggcgattctgatggccgccagggatatcctatcatcgaataaaatttaaaaatttagaaatgttgagcgcaacaaaGTCGTTGTAGTATAGTGGtgagtattcccgcc	Diff	-40	0.6	8	19	38.5	0	8.5	6.5	13.4486	23.1339	31.1712	0	9.37808	3.05747	middle
114	98	gma-miR6300_R+6_1	GTCGTTGTAGTATAGTGGTCAGTA	24	chr01	-	33153201	33153343	GTCGTTGTAGTATAGTGGTGAGTAttcccgcctgtcacgcgggtgacccgggttcgatccccggcaacggcgaaattgtttttttccctatttttgtttctgcatcttgacattttgctacacttaacgctgtccacaactcc	Diff	-38.1	0.5	3	13	26	0	0	3.5	5.04322	15.8284	21.0507	0	0	1.64633	middle
115	99	gma-MIR6300-p5_1ss6AG	GTGGTGAGTATTCCCGCC	18	chr02	+	3623224	3623302	aaagtcgttgtagtataGTGGTGAGTATTCCCGCCtgtcacgcaggtgtgacccgggttcgatccccggcaacggcgtt	New	-27.9	0.6	57	53	83.5	13.5	30.5	45.5	95.8211	64.5314	67.6051	15.2471	33.6508	21.4023	middle
116	100	gma-miR6300_R+6_2	GTCGTTGTAGTATAGTGGTGAGTA	24	chr03	+	17204613	17204770	attgaggcaagcaaGTCGTTGTAGTATAGTGGTGAGTAttcccgcctgtcacgcgggtgacccgggttcgatccccggcaacggcgtttccagtttttttctttcttcagcttccacgattttcacttcccatacagcaacctgcggcttgtctcatg	Diff	-49	0.6	114.5	120	202.5	30.5	30	76.5	192.483	146.109	163.952	34.4471	33.0991	35.9841	middle
117	101	gma-miR6300_R+5	GTCGTTGTAGTATAGTGGTGAGT	23	chr03	+	22380289	22380344	ttttcactaaactctctaacaacaaaGTCGTTGTAGTATAGTGGTGAGTattcccg	Diff	-11.8	0.6	220.5	287	374	107	150	190	370.676	349.443	302.806	120.847	165.496	89.3723	middle
118	102	gma-miR6300_1ss13TC	GTCGTTGTAGTACAGTGG	18	chr03	-	4766467	4766545	taatGTCGTTGTAGTATAGTGGtgagtattcccgcctgtcacgcgggtgacccgggttcgatccccggcaacggcgatt	Diff	-26.6	0.6	16.5	52	29.5	0	18.5	4.5	27.7377	63.3138	23.8844	0	20.4111	2.11671	middle
119	102	gma-miR6300_1ss13TC	GTCGTTGTAGTACAGTGG	18	chr06	-	818632	818783	ttcatcctgtacaaaaatgcaatttactcttcgtaatcatctgtttatgaagtataaactacactgtgaataaatgattaacggttaatttaaaattgatatattacataatcaagcaagGTCGTTGTAGTATAGTGGtgagtattcccgcc	Diff	-28.3	0.6	16.5	52	29.5	0	18.5	4.5	27.7377	63.3138	23.8844	0	20.4111	2.11671	middle
120	103	gma-miR6300	GTCGTTGTAGTATAGTGG	18	chr04	+	8213833	8213923	gattgctacagtgttagtgaaacaaacgttagttttaggagcatttttgcctcaagcatGTCGTTGTAGTATAGTGGtgagtattcccgcc	Yes	-20.4	0.5	244.5	258	387	152.5	417	281	411.022	314.134	313.331	172.236	460.078	132.177	middle
121	103	gma-miR6300	GTCGTTGTAGTATAGTGG	18	chr07	+	502639	502786	aaaagaaagcaagcaagGTCGTTGTAGTATAGTGGtgagtattcccgcctgtcacgcgggtgatccgggttcgatccccggcaacggcgttctttttttcttctgttgccatttctcagcattttctgcatcagttctgctttttatg	Yes	-43.7	0.6	244.5	258	387	152.5	417	281	411.022	314.134	313.331	172.236	460.078	132.177	middle
122	104	gma-miR6300_R+4	GTCGTTGTAGTATAGTGGTGAG	22	chr05	+	24723725	24723876	ttcataacgatttgtgttctcgttgtctagtcttgttaagattaaaagaaaaatgctggaaaccctgaagcaccgaaGTCGTTGTAGTATAGTGGTGAGtattcccgcctgtcacgcgggtgacccgggttcgatccccggcaacggcgaca	Diff	-38.8	0.5	56	60.5	74	16	18.5	33	94.14	73.6632	59.9135	18.0706	20.4111	15.5226	middle
123	104	gma-miR6300_R+4	GTCGTTGTAGTATAGTGGTGAG	22	chr05	+	24728834	24728876	gaagcaccgaaGTCGTTGTAGTATAGTGGTGAGtattcccgcc	Diff	-7.3	0.3	56	60.5	74	16	18.5	33	94.14	73.6632	59.9135	18.0706	20.4111	15.5226	middle
124	105	gma-MIR6300-p5_1ss17AG_2	GTTGTAGTATAGTGGTGAGTA	21	chr05	+	24727439	24727565	taaagcatccaaatcGTTGTAGTATAGTGGTGAGTAttcccgcctgtcacgcgggtgacccgggttcgatccccggcaacggcgatgacaattttttttttctttacgtcgaacgtttaatgctgag	New	-32.3	0.5	5	14.5	17.5	6	14	14	8.40536	17.6548	14.1687	6.77648	15.4462	6.58533	middle
125	106	gma-MIR6300-p3_1ss18AG	CGTTGTAGTATAGTGGTGAGTA	22	chr05	+	25319015	25319076	aaaaccctgtgtctcaacgaacaccagcaagtCGTTGTAGTATAGTGGTGAGTAttcccgcc	New	-14.8	0.5	12.5	14	10	0	2.5	10	21.0134	17.046	8.09642	0	2.75826	4.7038	middle
126	107	gma-MIR6300-p3_1ss11AG	GTATAGTGGTGAGTATTCCC	20	chr05	+	25321041	25321087	agaaatgaagcacctaagtcgttgtaGTATAGTGGTGAGTATTCCCg	New	-4.8	0.2	14	14	16	5	17	15	23.535	17.046	12.9543	5.64707	18.7562	7.05571	middle
127	107	gma-MIR6300-p3_1ss11AG	GTATAGTGGTGAGTATTCCC	20	chr08	+	18299387	18299501	gttgcgaatgtgcttatctttgaaatggaacttgattacgatggtaaagtgatagctgagctatggattgctaacaagaaggtcgttgtaGTATAGTGGTGAGTATTCCCgcctg	New	-25	0.5	14	14	16	5	17	15	23.535	17.046	12.9543	5.64707	18.7562	7.05571	middle
128	108	gma-MIR6300-p5_1ss17AG_1	GTTGTAGTATAGTGGTGAGT	20	chr05	+	27583897	27584014	GTTGTAGTATAGTGGTGAGTattcccgcctgtcacgcgggtgacccgggttcgatccccggcaacggcgtaatccttttttccccagttgatttgcttcaattgccattgtctgccct	New	-36.2	0.6	5	14.5	17.5	6	14	14	8.40536	17.6548	14.1687	6.77648	15.4462	6.58533	middle
129	109	gma-miR6300_R+1	GTCGTTGTAGTATAGTGGT	19	chr06	+	702340	702432	GTCGTTGTAGTATAGTGGTgagtattcccgcctgtcacgcgggtgacccgggttcgatccccggcaacggcgatttcactatttttttgccag	Diff	-31.4	0.6	126	165	245.5	66.5	113	99.5	211.815	200.9	198.767	75.106	124.673	46.8029	middle
130	110	gma-miR6300_R+6_1ss13TC	GTCGTTGTAGTACAGTGGTGAGTA	24	chr07	-	24776940	24777082	tatatattcatatgtgtactgcacattcatgggaagttctctacttctcttccttttaaacactggaagtaaataaataaaaaataatttcctagaactgccaacaacaaaGTCGTTGTAGTATAGTGGTGAGTAttcccgcc	Diff	-28.9	0.6	4	35	29	0	9.5	0	6.72429	42.615	23.4796	0	10.4814	0	middle
131	111	ptc-MIR6476a-p3_2ss13AG18GT	CAGTGGAGATGAGACATTA	19	chr06	+	923383	923452	aaaaatgtctctctaacggttcggtaccttggtaaaatggggttctgatCAGTGGAGATGAGACATTAag	New	-23.9	0.8	0	12	0	0	0	0	0	14.6109	0	0	0	0	middle
132	112	ptc-MIR6476a-p3_2ss6AG18AC	AGTGGGGATGAAACATGC	18	chr06	+	923823	923889	caagtgtctctccaacggttctgcacctcaaatgaatggggtacaggtcAGTGGGGATGAAACATGC	New	-22.5	0.7	10	11.5	17.5	0	0	6.5	16.8107	14.0021	14.1687	0	0	3.05747	middle
133	112	ptc-MIR6476a-p3_2ss6AG18AC	AGTGGGGATGAAACATGC	18	chr06	+	924158	924222	atgtctcttcaacggttctgcacctcaaatgaaatgaggtacaggtcAGTGGGGATGAAACATGC	New	-18.6	0.6	10	11.5	17.5	0	0	6.5	16.8107	14.0021	14.1687	0	0	3.05747	middle
134	113	ptc-miR6478_R-1_1ss10GA	CCGACCTTAACTCAGTTGGT	20	chr01	-	31983048	31983143	aatctgttgcgaggtttggggttgctagtgtgtatagaacgtacaaaaaattatttagacgaacatgtgcagaaaCCGACCTTAGCTCAGTTGGTa	Diff	-19	0.5	3	7	0	0	0	0	5.04322	8.52301	0	0	0	0	low
135	114	ptc-miR6478_1ss21GA	CCGACCTTAGCTCAGTTGGTA	21	chr02	+	31853021	31853053	CCGACCTTAGCTCAGTTGGTAgagcggaggact	Diff	-10.3	0.5	300	483	369	73.5	105	152	504.322	588.088	298.758	83.0119	115.847	71.4978	middle
136	114	ptc-miR6478_1ss21GA	CCGACCTTAGCTCAGTTGGTA	21	chr08	+	19475019	19475109	aaaCCGACCTTAGCTCAGTTGGTAgagcggaggactgtagtcgttgcagattaatccttaggtcgctggttcaaatccggcaggtcggatt	Diff	-31.6	0.7	300	483	369	73.5	105	152	504.322	588.088	298.758	83.0119	115.847	71.4978	middle
137	115	ptc-miR6478_R-1	CCGACCTTAGCTCAGTTGGT	20	chr03	+	4701632	4701719	aaCCGACCTTAGCTCAGTTGGTagagcggaggactgtagttgttgcaggtaatccttaggtcgctggttcgaatccggcaggtcggat	Diff	-31.2	0.7	184	247.5	158	69.5	83	130	309.317	301.349	127.923	78.4942	91.5742	61.1495	middle
138	115	ptc-miR6478_R-1	CCGACCTTAGCTCAGTTGGT	20	chr09	+	9248936	9249021	tcatcgataacCCGACCTTAGCTCAGTTGGTagagcggaggactgtagtttgatgcggattaatccttaggtcgctggttcgaatc	Diff	-26.3	0.6	184	247.5	158	69.5	83	130	309.317	301.349	127.923	78.4942	91.5742	61.1495	middle
139	116	ptc-miR6478_R+4_1ss21GA	CCGACCTTAGCTCAGTTGGTAGAGC	25	chr03	+	23552628	23552722	attatCCGACCTTAGCTCAGTTGGTAGAGCggaggactgtagtagttgcagatgaatccttaggtcgctggttcgaatccggcaggtcggattaa	Diff	-33.2	0.7	41	60.5	66.5	26.5	30.5	43.5	68.924	73.6632	53.8412	29.9295	33.6508	20.4615	middle
140	117	ptc-miR6478_R+2_2ss10GA21GA	CCGACCTTAACTCAGTTGGTAGA	23	chr04	-	31409915	31409947	CCGACCTTAGCTCAGTTGGTAGAgcggaggact	Diff	-10.3	0.5	13	23	15.5	0	3.5	5	21.8539	28.0042	12.5494	0	3.86156	2.3519	middle
141	117	ptc-miR6478_R+2_2ss10GA21GA	CCGACCTTAACTCAGTTGGTAGA	23	chr05	-	14197838	14198046	tcactggcggtatgtcattcttaaattagaccaatcaattataaatctcaagtgaaaaacaacatgaaaCCGACCTTAGCTCAGTTGGTAGAgcggaggactgtagtcgttgcagttaatccttaggtcgctggttcgaatccggcaggtcggatttagcaggtttttcttctcattttcttatttagtaaattccacacttccaggct	Diff	-50	0.6	13	23	15.5	0	3.5	5	21.8539	28.0042	12.5494	0	3.86156	2.3519	middle
142	118	ptc-miR6478_2ss10GA21GA	CCGACCTTAACTCAGTTGGTA	21	chr04	-	35086740	35086830	aaaCCGACCTTAGCTCAGTTGGTAgagcggaggactgtagtgtttgcagataaatccttaggtcgctggttcgaatccggcaggtcggata	Diff	-30.8	0.7	8	12	6.5	0	2.5	2.5	13.4486	14.6109	5.26267	0	2.75826	1.17595	middle
143	119	ptc-miR6478_R+2_1ss21GA	CCGACCTTAGCTCAGTTGGTAGA	23	chr08	+	5862001	5862070	aaaCCGACCTTAGCTCAGTTGGTAGAgcggaggactgtagtctgtgcagatcaatccggcaggtcggact	Diff	-27.4	0.7	482.5	635.5	595.5	118.5	122.5	177	811.117	773.768	482.142	133.835	135.155	83.2573	high
144	119	ptc-miR6478_R+2_1ss21GA	CCGACCTTAGCTCAGTTGGTAGA	23	chr08	+	19460519	19460655	ggcctctatcaatttatcaaccatttgtatcgagttagcctgcttttgcaggaacacaccacctgcttatttaagttctatacataataacaagaagtgttaaccacaaaCCGACCTTAGCTCAGTTGGTAGAgcgg	Diff	-27.9	0.5	482.5	635.5	595.5	118.5	122.5	177	811.117	773.768	482.142	133.835	135.155	83.2573	high
145	120	ptc-miR6478_R+2_2ss16TG21GA	CCGACCTTAGCTCAGGTGGTAGA	23	chr08	-	17196345	17196435	aaaCCGACCTTAGCTCAGTTGGTAGAgcggaggactgtagtcgttgcagatcaatccttaggtcgctggttcgaatccggcaggtcggaat	Diff	-30.9	0.6	0	8	0	0	0	0	0	9.74058	0	0	0	0	low
146	121	ptc-miR6478_2ss20TC21GA	CCGACCTTAGCTCAGTTGGCA	21	chr09	-	12145700	12145793	aaatCCGACCTTAGCTCAGTTGGTAgagcggaggactgtagtttgatgcagagaaatccttaggtcgctggttcgaatccggcaggtcggacaa	Diff	-33.5	0.7	8	16.5	11.5	0	0	5.5	13.4486	20.09	9.31088	0	0	2.58709	middle
147	122	ptc-miR6478_R-1_1ss20TA	CCGACCTTAGCTCAGTTGGA	20	chr10	-	11987980	11988055	tttatctcgtagtacgaagcagtgtCCGACCTTAGCTCAGTTGGTagagcggaggactgtagtcgttgcagatcaa	Diff	-20.7	0.6	5	12.5	6.5	2.5	0	5.5	8.40536	15.2197	5.26267	2.82353	0	2.58709	middle
148	123	mtr-MIR7700-p5_1ss5AT	CAATTTTTGAAGAAAGGA	18	chr12	+	11413051	11413107	CAATTTTTGAAGAAAGGAaagctagaAATACCCAATATCTTGCTgggtattttttat	New	-11.1	0.7	0	0	0	0	0	3	0	0	0	0	0	1.41114	low
148	124	tae-MIR9774-p3	AATACCCAATATCTTGCT	18	chr12	+	11413051	11413107	CAATTTTTGAAGAAAGGAaagctagaAATACCCAATATCTTGCTgggtattttttat	New	-11.1	0.7	0	3.5	9.5	0	0	0	0	4.2615	7.6916	0	0	0	low
149	125	ath-miR8175_L-2_1ss17GA	TCCCCGGCAACGGCACCA	18	chr03	+	18287663	18287719	cgaggatgaacaaggttcggagataaacatcaaccgtTCCCCGGCAACGGCACCAga	Diff	-12.4	0.4	0	6	4	0	0	0	0	7.30544	3.23857	0	0	0	low
150	125	ath-miR8175_L-2_1ss17GA	TCCCCGGCAACGGCACCA	18	chr08	+	16789633	16789650	TCCCCGGCAACGGCACCA	Diff	-5.7	0.4	0	6	4	0	0	0	0	7.30544	3.23857	0	0	0	low
151	126	ath-miR8175_1ss2AT	GTTCCCCGGCAACGGCGCCA	20	chr04	+	3781535	3781579	taaggttcggagataaacagcaaccGTTCCCCGGCAACGGCGCCA	Diff	-9.4	0.4	3	3.5	0	0	0	4	5.04322	4.2615	0	0	0	1.88152	low
152	126	ath-miR8175_1ss2AT	GTTCCCCGGCAACGGCGCCA	20	chr12	+	16663754	16663841	GTTCCCCGGCAACGGCGCCAgaaatgcttgttggtatttcttacgatcacagataaaatccacaagcgcacggatataccgatgtaac	Diff	-19.6	0.5	3	3.5	0	0	0	4	5.04322	4.2615	0	0	0	1.88152	low
153	127	ath-miR8175_L-1	ATCCCCGGCAACGGCGCCA	19	chr06	+	15949233	15949280	ATCCCCGGCAACGGCGCCAgaaatgcttgttggtatttcttaacgaca	Diff	-14	0.6	52.5	57.5	54.5	20	9.5	34.5	88.2563	70.0104	44.1255	22.5883	10.4814	16.2281	middle
154	127	ath-miR8175_L-1	ATCCCCGGCAACGGCGCCA	19	chr10	+	11449164	11449197	aatgatcagcaactgATCCCCGGCAACGGCGCCA	Diff	-10.6	0.5	52.5	57.5	54.5	20	9.5	34.5	88.2563	70.0104	44.1255	22.5883	10.4814	16.2281	middle
155	128	ath-miR8175_L-1_1ss20AT	ATCCCCGGCAACGGCGCCT	19	chr07	-	14881649	14881746	ATCCCCGGCAACGGCGCCAgaaatgcttgttggtatttcttagcaacactactagaaatatagttcccagcaatagcactagaaataaccttggtatg	Diff	-22.8	0.5	3.5	0	2.5	0	0	0	5.88375	0	2.0241	0	0	0	low
156	129	ath-miR8175_L+1_1ss3AT	CGTTCCCCGGCAACGGCGCCA	21	chr08	+	12033214	12033362	ttagcaacCGTTCCCCGGCAACGGCGCCAaaaatgcttgttggtatttcttacgatcacagataaattcgcaagtgcatggaataccgctgtagcacttcacctttgggtgacccctaaaggatatcgaattcagggaacgtgtgtaat	Diff	-44.4	0.6	4	5	5	0	0	3.5	6.72429	6.08786	4.04821	0	0	1.64633	low
157	129	ath-miR8175_L+1_1ss3AT	CGTTCCCCGGCAACGGCGCCA	21	chr10	+	3758953	3759048	gtagcaggggtaaaggtagaataaaaagtgaaaaagagatacgatgatgaactgggttcggaaatgattagcaacCGTTCCCCGGCAACGGCGCCA	Diff	-16.1	0.4	4	5	5	0	0	3.5	6.72429	6.08786	4.04821	0	0	1.64633	low
158	130	ath-miR8175_L-2_1ss20AT	TCCCCGGCAACGGCGCCT	18	chr12	+	4279471	4279562	ttagcctgcaaaggaaagtgattatacagaggtaaataaaaagtattagttctggtaatctctattataaatctTCCCCGGCAACGGCGCCT	Diff	-19.1	0.5	15	21.5	19.5	6.5	5.5	12	25.2161	26.1778	15.788	7.34119	6.06817	5.64456	middle
159	131	gra-MIR8689-p3_3ss11GT18CG20AC	GGCCGGGTCGTGCCGCCGGC	20	chr02	+	28720052	28720104	tctgccggcgatgcgctcctggccttaactGGCCGGGTCGTGCCTCCGGCgcc	New	-30.1	0.8	0	0	0	0	11	0	0	0	0	0	12.1363	0	middle
160	132	gra-MIR8751b-p5_1ss1AC	CCATGGCACCGAAAATGT	18	chr01	-	7228893	7228944	gcacactggtctagctCCATGGCACCGAAAATGTCTCAGGGCTCAAGTGATt	New	-11.6	0.4	0	0	0	0	6	0	0	0	0	0	6.61982	0	low
160	133	ata-MIR395d-p3_2ss13TA18AT	TCTCAGGGCTCAAGTGAT	18	chr01	-	7228893	7228944	gcacactggtctagctCCATGGCACCGAAAATGTCTCAGGGCTCAAGTGATt	New	-11.6	0.4	0	0	0	0	0	5	0	0	0	0	0	2.3519	low
161	134	gra-MIR8767b-p5_2ss13AT18GC	GGAAAATTGAAATAGAACT	19	chr01	-	10450722	10450776	aagGGAAATTTGAAATAGAACTataaaatgtagctaacaatttgaagttttcgcc	New	-8	0.5	0	0	0	0	0	12	0	0	0	0	0	5.64456	low
162	135	gra-MIR8776d-p5_2ss15TG18GT	AGGGGAGCAAATGGGATT	18	chr04	+	9094888	9094944	gagacgaaagctAGGGGAGCAAATGGGATTagagaccccagtagtcctagccgtaaa	New	-16.2	0.6	5	7	9	7	3	9.5	8.40536	8.52301	7.28677	7.90589	3.30991	4.46861	low
163	135	gra-MIR8776d-p5_2ss15TG18GT	AGGGGAGCAAATGGGATT	18	chr04	+	9171291	9171347	gagacgaaagctAGGGGAGCAAATGGGATTagagaccccagtagtcctagccgtaaa	New	-16.2	0.6	5	7	9	7	3	9.5	8.40536	8.52301	7.28677	7.90589	3.30991	4.46861	low
164	136	tae-MIR9774-p5_1ss22AT	AGAAATACCCAATATCTTGCTT	22	chr04	+	9137261	9137329	caatttttgaagaaaggaaagctAGAAATACCCAATATCTTGCTTcagcaagatatgggtatttctttt	New	-26.3	1.2	6	12.5	21	0	0	5.5	10.0864	15.2197	17.0025	0	0	2.58709	middle
164	137	tae-MIR9774-p3_1ss18AT	ATACCCAATATCTTGCTT	18	chr04	+	9137261	9137329	caatttttgaagaaaggaaagctAGAAATACCCAATATCTTGCTTcagcaagatatgggtatttctttt	New	-26.3	1.2	3.5	21.5	10	7.5	9	22	5.88375	26.1778	8.09642	8.4706	9.92973	10.3484	middle
165	138	tae-MIR9774-p5_3	GAAATACCCAATATCTTGCT	20	chr08	+	22325691	22325740	gctaGAAATACCCAATATCTTGCTgaAGCAAGATATTGGGTATTTCTTTt	New	-31	1.8	0	3.5	9.5	0	0	0	0	4.2615	7.6916	0	0	0	low
165	139	tae-miR9774_L+2R-1_1ss22GT	AGCAAGATATTGGGTATTTCTTT	23	chr08	+	22325691	22325740	gctaGAAATACCCAATATCTTGCTgaAGCAAGATATTGGGTATTTCTTTt	Diff	-31	1.8	31	80	78	221.5	116.5	569.5	52.1132	97.4058	63.152	250.165	128.535	267.882	middle
166	138	tae-MIR9774-p5_3	GAAATACCCAATATCTTGCT	20	chr10	+	10807185	10807234	aaaaGAAATACCCAATATCTTGCTtcaGCAAGATATTGGGTATTTCTagc	New	-31.5	1.9	0	3.5	9.5	0	0	0	0	4.2615	7.6916	0	0	0	low
166	140	tae-miR9774_L+1R-3	GCAAGATATTGGGTATTTCT	20	chr10	+	10807185	10807234	aaaaGAAATACCCAATATCTTGCTtcaGCAAGATATTGGGTATTTCTagc	Diff	-31.5	1.9	12	40.5	47.5	26	24	66	20.1729	49.3117	38.458	29.3648	26.4793	31.0451	middle
167	139	tae-miR9774_L+2R-1_1ss22GT	AGCAAGATATTGGGTATTTCTTT	23	chr04	+	21192738	21192801	ccaagaagtgtgtgaAGCAAGATATTGGGTATTTCTTTtttattttattttaaatctttctatt	Diff	-9.3	0.6	31	80	78	221.5	116.5	569.5	52.1132	97.4058	63.152	250.165	128.535	267.882	middle
168	141	tae-MIR9774-p5_2	GAAATACCCAATATCTTGC	19	chr10	+	21335728	21335785	aagaaaagctaGAAATACCCAATATCTTGCAAGATATTGGGTATTTCTTTtttttatt	New	-25.5	1.7	0	3.5	9.5	0	0	0	0	4.2615	7.6916	0	0	0	low
168	142	tae-miR9774_L+1R-1_1ss21GT	GCAAGATATTGGGTATTTCTTT	22	chr10	+	21335728	21335785	aagaaaagctaGAAATACCCAATATCTTGCAAGATATTGGGTATTTCTTTtttttatt	Diff	-25.5	1.7	4.5	20	13.5	85	39.5	207	7.56483	24.3515	10.9302	96.0001	43.5805	97.3687	middle
169	143	tae-MIR9774-p5_2ss1CT23AT	TAGAAATACCCAATATCTTGCTT	23	chr10	-	10807157	10807206	gcTAGAAATACCCAATATCTTGCTGaagCAAGATATTGGGTATTTCTTTT	New	-31	1.8	0	0	2.5	0	0	0	0	0	2.0241	0	0	0	low
169	144	tae-miR9774_2ss20GT22CA	CAAGATATTGGGTATTTCTTTA	22	chr10	-	10807157	10807206	gcTAGAAATACCCAATATCTTGCTGaagCAAGATATTGGGTATTTCTTTT	Diff	-31	1.8	0	0	0	11	0	15.5	0	0	0	12.4235	0	7.2909	middle
170	145	tae-MIR9774-p5_1	AATACCCAATATCTTGCT	18	chr04	+	23654074	23654110	gctagaAATACCCAATATCTTGCTgggtatttctttt	New	-13.7	1.1	0	3.5	9.5	0	0	0	0	4.2615	7.6916	0	0	0	low
171	146	tae-miR9774_L+1R-2_1ss21GA	GCAAGATATTGGGTATTTCTA	21	chr12	-	11413061	11413093	aaaaaatacccaGCAAGATATTGGGTATTTCTA	Diff	-10.1	1	0	0	4.5	0	0	10	0	0	3.64339	0	0	4.7038	low
172	147	tae-MIR9777-p5_1ss18TC	GTGCCGTGATGATTGCTC	18	chr02	-	1797874	1798087	tGTGCCGTGATGATTGCTCgcttatttctgacacctcttgtatgagaagttgttctttcctcttccttggggatgaggaggagcacttcgctgagcagattgtAGCAAATATATCTGAGCACAcgcatcctcgctcattaaaaagatgagattattttttgttatgattactttctgtgatgagtttgtgttaggatttttgtgctaagattag	New	-57.5	0.7	17	17	28	7	14	31	28.5782	20.6987	22.67	7.90589	15.4462	14.5818	middle
172	148	tae-miR9777_1ss7CT	AGCAAATATATCTGAGCACA	20	chr02	-	1797874	1798087	tGTGCCGTGATGATTGCTCgcttatttctgacacctcttgtatgagaagttgttctttcctcttccttggggatgaggaggagcacttcgctgagcagattgtAGCAAATATATCTGAGCACAcgcatcctcgctcattaaaaagatgagattattttttgttatgattactttctgtgatgagtttgtgttaggatttttgtgctaagattag	Diff	-57.5	0.7	37	65	60	24	39	43	62.1997	79.1422	48.5785	27.1059	43.0288	20.2264	middle
173	149	tae-MIR9779-p3_1ss17CT	TACCTATGATGAGTTGTG	18	chr03	+	12319933	12319974	agtgcaattcattgtttttcttTACCTATGATGAGTTGTGaa	New	-10	0.8	0	6	0	0	0	9	0	7.30544	0	0	0	4.23342	low
174	150	tae-MIR9779-p3_2ss14TC18GC	TACCTATGATGAGCTGCC	18	chr06	+	28265421	28265484	ttgtttgaactaatagcatcatctaataatttTACCTATGATGAGCTGCCcattgtttagagga	New	-11.5	0.5	0	0	0	5	6	10	0	0	0	5.64707	6.61982	4.7038	low
175	151	gma-MIR10421-p5_2ss2AG17TA	CGCCTGTCGGGACCCGAT	18	chr09	+	6815	6888	CGCCTGTCGGGACCCGAAagatggtgaactatgcctgagcggggcgaagccagaggAAACTCTGGTGGAGGCTC	New	-32.2	0.7	0	0	0	0	8	0	0	0	0	0	8.82643	0	low
175	152	cas-MIR5139-p3_2ss9AG18GC	AAACTCTGGTGGAGGCTC	18	chr09	+	6815	6888	CGCCTGTCGGGACCCGAAagatggtgaactatgcctgagcggggcgaagccagaggAAACTCTGGTGGAGGCTC	New	-32.2	0.7	59	76.5	78.5	58	61	108	99.1833	93.1443	63.5569	65.506	67.3015	50.8011	middle
176	152	cas-MIR5139-p3_2ss9AG18GC	AAACTCTGGTGGAGGCTC	18	chr09	+	30644	30672	gaagccagaggAAACTCTGGTGGAGGCTC	New	-14.5	0.9	59	76.5	78.5	58	61	108	99.1833	93.1443	63.5569	65.506	67.3015	50.8011	middle
177	153	tae-MIR10520-p5_2ss15GA18CA	ATCCTATTAATTTCATGAGATGGC	24	chr01	-	38985956	38986156	ctgtgagatgacgtggttattttacctaggatgaggacgtggcATCCTATTAATTTCATGAGATGGCtggtaataggatgcatgtcattgtcctatgtggaacaaccaagtcgacgtggcatcctattaatttcatgagatggctggtaataggatgcatgtcattgtcctatgtggaacaaccaagtcatctcacgggtg	New	-95.8	1.1	0	0	5	0	0	0	0	0	4.04821	0	0	0	low
178	154	tae-MIR10520-p3_2ss5TC21TC	CTATCGATGAATGGATTCACC	21	chr02	+	25573722	25573772	attttggtagtgtagtttcacaaaaccacaCTATCGATGAATGGATTCACC	New	-13.3	0.7	0	3	0	2.5	3	6	0	3.65272	0	2.82353	3.30991	2.82228	low
179	154	tae-MIR10520-p3_2ss5TC21TC	CTATCGATGAATGGATTCACC	21	chr12	+	23790609	23790749	taatgagtaaatttcacaaaactacacgttttgtggtccaagttgcagaaaatcacacacactttgacacttggcacttaagtacatatattttggttgtgtagtttcacaaaaccacaCTATCGATGAATGGATTCACCc	New	-28.3	0.6	0	3	0	2.5	3	6	0	3.65272	0	2.82353	3.30991	2.82228	low
180	155	tae-MIR10520-p3_1ss11TC	ACCACACTATCGATGAATGGATTC	24	chr02	+	32906279	32906417	aaagagtaaatttcacaaaactacatgttttatggttcaagttgtagaaaaccacacacattttgatacttagcacttaagtacatatattttggtagtttagtttcacaaaACCACACTATCGATGAATGGATTCacc	New	-18.1	0.4	2.5	0	4	0	3.5	0	4.20268	0	3.23857	0	3.86156	0	low
181	155	tae-MIR10520-p3_1ss11TC	ACCACACTATCGATGAATGGATTC	24	chr11	+	1920101	1920152	attttggtagtttagtttcacaaaACCACACTATCGATGAATGGATTCaccc	New	-7.4	0.4	2.5	0	4	0	3.5	0	4.20268	0	3.23857	0	3.86156	0	low
182	156	tae-MIR10520-p3_1ss9TC_2	CACACTATCGATGAATGGATTCAC	24	chr05	+	6681717	6681832	gttgtctacattgcagaaaaccacatatactttgacacttggcatttaagtacatatattttggtcgtgtagtttcacaaaacCACACTATCGATGAATGGATTCACtcgcgagat	New	-16.8	0.4	0	0	5	2.5	11	9	0	0	4.04821	2.82353	12.1363	4.23342	middle
183	156	tae-MIR10520-p3_1ss9TC_2	CACACTATCGATGAATGGATTCAC	24	chr07	+	22396676	22396818	ttagagtaaatttcacggaactgtatgttttgtggtataaattgcagaaaactacatacactttgacacttggtacttaagtatatatattttggttgtgtagtttcacaaaacCACACTATCGATGAATGGATTCACtcacg	New	-31	0.7	0	0	5	2.5	11	9	0	0	4.04821	2.82353	12.1363	4.23342	middle
184	157	tae-MIR10520-p3_1ss6TC	ACTATCGATGAATGGATTCAC	21	chr06	+	28255980	28256030	attttggtagtttagtttcataaaaccacACTATCGATGAATGGATTCACc	New	-7.4	0.4	3.5	3	5	0	0	2.5	5.88375	3.65272	4.04821	0	0	1.17595	low
185	157	tae-MIR10520-p3_1ss6TC	ACTATCGATGAATGGATTCAC	21	chr11	+	28233776	28233914	aaagagtaaatttcacaaaactacatgtttcatggttcaagttacagaaaaccacacatattttgacacttggcacttaagtacatatattttggtagtttagtttcacaaaaccacACTATCGATGAATGGATTCACc	New	-21.3	0.5	3.5	3	5	0	0	2.5	5.88375	3.65272	4.04821	0	0	1.17595	low
186	158	tae-MIR10520-p3_1ss9TC_1	CACACTATCGATGAATGGATTC	22	chr08	+	3626541	3626588	attttggtagtttagtttcacaaaacCACACTATCGATGAATGGATTC	New	-7.4	0.5	0	0	5	2.5	11	9	0	0	4.04821	2.82353	12.1363	4.23342	middle
187	159	lja-MIR11069-p5_2ss7TG18AT	TAAGGTGTTGGGTTAAGT	18	chr10	+	20454419	20454496	TAAGGTGTTGGGTTAAGTctcgcaacgagcgcaaccctcgtgtttagttgccactatgagtttggaaccctgaacaga	New	-21.1	0.6	7	12.5	6	11.5	7.5	14	11.7675	15.2197	4.85785	12.9883	8.27478	6.58533	middle
188	160	lja-MIR11079-p5_2ss7TG18AT	TAAGGTGTTGGGTTAAGT	18	chr04	+	9203485	9203562	TAAGGTGTTGGGTTAAGTctcgcaacgagcgcaaccctcgtgtttagttgccactatgagtttggaaccctgaacaga	New	-21.1	0.6	7	12.5	6	11.5	7.5	14	11.7675	15.2197	4.85785	12.9883	8.27478	6.58533	middle
189	161	fve-MIR11285-p5_2ss12TA17GT	AAGAGGAAGAGACTTATA	18	chr04	+	9109978	9110106	ttacagatttggtcAAGAGGAAGAGACTTATAatattgtggccgctcatggttattttggccgattaatcttccaatatgctagttttaacaactctcgttctttacacttcttcttggctgcatggtt	New	-27.8	0.6	0	3	0	3	0	4	0	3.65272	0	3.38824	0	1.88152	low
190	161	fve-MIR11285-p5_2ss12TA17GT	AAGAGGAAGAGACTTATA	18	chr04	+	9136893	9137007	ttggtcAAGAGGAAGAGACTTATAatattgtggccgctcatggttattttggccgattaatcttccaatatgctagttttaacaactctcgttctttacacttcttcttggctgc	New	-27.8	0.6	0	3	0	3	0	4	0	3.65272	0	3.38824	0	1.88152	low
1	1	stu-miR156f-5p_L-1R+2	TGACAGAAGAGAGTGAGCATT	21						Diff	-33.3	1.1	0	5	5	9	7	17.5	0	6.08786	4.04821	10.1647	7.72312	8.23166	middle
2	2	fve-miR156h_1ss20CT	TGACAGAAGAGAGTGAGCTT	20						Diff	-53.9	1.1	0	12	0	0	0	4.5	0	14.6109	0	0	0	2.11671	middle
3	3	lus-miR159b_R+1_1ss21CT	TTTGGATTGAAGGGAGCTCTTT	22						Diff	-89	0.9	58	101	154	121	90	318	97.5022	122.975	124.685	136.659	99.2973	149.581	middle
4	4	lus-miR162a_R+2	TCGATAAACCTCTGCATCCAGAA	23						Diff	-65.9	0.7	0	0	0	9	8	19	0	0	0	10.1647	8.82643	8.93723	middle
5	5	ptc-miR164a_R+3	TGGAGAAGCAGGGCACGTGCACCA	24						Diff	-55.3	0.7	0	7	5	0	0	5	0	8.52301	4.04821	0	0	2.3519	low
6	6	bdi-miR166j_R-2_2ss18CT19CT	TCGGACCAGGCTTCATTTT	19						Diff	-44.3	1	19.5	41.5	62	54	54.5	103.5	32.7809	50.5293	50.1978	60.9883	60.13	48.6844	middle
7	7	mdm-miR167h_1ss22AT	TGAAGCTGCCAGCATGATCTTT	22						Diff	-56.9	1.2	0	6.25	6.5	2.91667	3.25	13.75	0	7.60983	5.26267	3.29412	3.58574	6.46773	low
8	7	mdm-miR167h_1ss22AT	TGAAGCTGCCAGCATGATCTTT	22						Diff	-56.9	1.2	0	6.25	6.5	2.91667	3.25	13.75	0	7.60983	5.26267	3.29412	3.58574	6.46773	low
9	8	aly-miR167a-5p_R+1_1ss21AT	TGAAGCTGCCAGCATGATCTTT	22						Diff	-59.2	0.7	0	6.25	6.5	2.91667	3.25	13.75	0	7.60983	5.26267	3.29412	3.58574	6.46773	low
10	9	nta-miR169b_R+3	CAGCCAAGGATGACTTGCCGAGAT	24						Diff	-142.9	1.1	0	0	0	0	0	7	0	0	0	0	0	3.29266	low
11	10	rco-miR171c_R+2	TGATTGAGCCGTGCCAATATCCA	23						Diff	-46.2	1.2	0	14	10	0	6	34	0	17.046	8.09642	0	6.61982	15.9929	middle
12	11	csi-miR171a_R+3	TTGAGCCGTGCCAATATCACTTT	23						Diff	-41.1	1	0	0	0	0	0	6	0	0	0	0	0	2.82228	low
13	12	aof-miR171c_R+2_1ss21CT	TTGAGCCGCGTCAATATCTCTTT	23						Diff	-65.1	1.2	0	0	0	0	0	10	0	0	0	0	0	4.7038	low
14	13	zma-miR319a-3p_R+4	TTGGACTGAAGGGTGCTCCCTTTT	24						Diff	-96.5	0.9	0	0	0	2.5	2.5	0	0	0	0	2.82353	2.75826	0	low
15	13	zma-miR319a-3p_R+4	TTGGACTGAAGGGTGCTCCCTTTT	24						Diff	-96.5	0.9	0	0	0	2.5	2.5	0	0	0	0	2.82353	2.75826	0	low
16	14	aly-miR390a-5p_R+1	AAGCTCAGGAGGGATAGCGCCA	22						Diff	-51.3	1	0	0	0	0	0	5	0	0	0	0	0	2.3519	low
17	15	vca-miR393-5p_R+2	TCCAAAGGGATCGCATTGATCGC	23						Diff	-40.1	1.2	8.66667	2	3	10	3.66667	35	14.5693	2.43515	2.42892	11.2941	4.04545	16.4633	middle
18	16	gma-miR393a_R+2	TCCAAAGGGATCGCATTGATCGC	23						Diff	-48.3	1	8.66667	2	3	10	3.66667	35	14.5693	2.43515	2.42892	11.2941	4.04545	16.4633	middle
19	17	ptc-miR393a-5p_R+2	TCCAAAGGGATCGCATTGATCGC	23						Diff	-44.6	1.1	8.66667	2	3	10	3.66667	35	14.5693	2.43515	2.42892	11.2941	4.04545	16.4633	middle
20	18	bna-miR394a_R+3_1ss20CT	TTGGCATTCTGTCCACCTCTTTT	23						Diff	-49	1	0	0	0	0	6	6	0	0	0	0	6.61982	2.82228	low
21	19	ata-miR396a-5p_R+2	TCCACAGGCTTTCTTGAACTGGC	23						Diff	-73	0.8	34	102	139	32	36	123	57.1565	124.192	112.54	36.1412	39.7189	57.8568	middle
22	20	gma-miR408a-3p_L-1R+3	TGCACTGCCTCTTCCCTGGCTTT	23						Diff	-59	1	0	0	0	4	0	6.5	0	0	0	4.51765	0	3.05747	low
23	21	mdm-miR408a_L-1R+3	TGCACTGCCTCTTCCCTGGCTTT	23						Diff	-70.1	1.2	0	0	0	4	0	6.5	0	0	0	4.51765	0	3.05747	low
24	22	sbi-miR821d_L+2R-2	AAAAGTCATCAACAACAAAGT	21						Diff	-101.7	1.5	29	6	19	0	0	0	48.7511	7.30544	15.3832	0	0	0	middle
25	23	bdi-miR827-3p_R+2	TTAGATGACCATCAGCAAACATT	23						Diff	-66.5	0.8	0	0	0	0	0	19	0	0	0	0	0	8.93723	low
26	24	mdm-miR858_1ss20GC	TTCGTTGTCTGTTCGACCTCA	21						Diff	-242.6	0.7	12	18	25	19	18	7	20.1729	21.9163	20.241	21.4589	19.8595	3.29266	middle
27	25	aof-miR5139a_L+2	TCGAAACCTGGCTCTGATACCA	22						Diff	-20	0.6	0	0	0	0	0	5	0	0	0	0	0	2.3519	low
28	26	mtr-miR5205b_1ss7AT	CTTATATTTAGGGACGGAGGGAGT	24						Diff	-28.9	0.9	0	0	9	8	0	10	0	0	7.28677	9.03531	0	4.7038	low
29	27	sbi-miR6219-5p_L-1R-5_1ss17TG	AACCGGGACTAAAGGGGG	18						Diff	-82.7	0.9	0	0	0	5	15	24	0	0	0	5.64707	16.5496	11.2891	middle
30	28	ath-miR8175_L-2	TCCCCGGCAACGGCGCCA	18						Diff	-127.6	1.3	1164	1563	1303	362	312	765	1956.77	1903.07	1054.96	408.848	344.231	359.841	high
1	1	PC-5p-115413_13	GGACTGGATGGGACATTTCATAGT	24	chr02	+	15468875	15469000	tacttcctctgtcccaaaatataagaacctaGGACTGGATGGGACATTTCCTAGTacaacgaatctggacagtagaaAATGTCCCATCCAGTCCTAGGTTCttatattttaggaaagatggagtac	New	-73.5	1.4	0	3	0	0	0	3.5	0	3.65272	0	0	0	1.64633	low
1	2	PC-3p-158989_6	AATGTCCCATCCAGTCCTAGGTTC	24	chr02	+	15468875	15469000	tacttcctctgtcccaaaatataagaacctaGGACTGGATGGGACATTTCCTAGTacaacgaatctggacagtagaaAATGTCCCATCCAGTCCTAGGTTCttatattttaggaaagatggagtac	New	-73.5	1.4	0	0	0	0	0	3	0	0	0	0	0	1.41114	low
2	3	PC-5p-120575_12	AAGAACCTAGGACTGGATGGGACA	24	chr02	-	15468932	15469055	tactccatctttcctaaaatatAAGAACCTAGGACTGGATGGGACAttttctactgtccagattcgttgtactaggaAATGTCCCATCCAGTCCTAGGTTCttatattttgggacagaggaagt	New	-79.5	1.6	3.5	0	2.5	0	0	0	5.88375	0	2.0241	0	0	0	low
2	2	PC-3p-158989_6	AATGTCCCATCCAGTCCTAGGTTC	24	chr02	-	15468932	15469055	tactccatctttcctaaaatatAAGAACCTAGGACTGGATGGGACAttttctactgtccagattcgttgtactaggaAATGTCCCATCCAGTCCTAGGTTCttatattttgggacagaggaagt	New	-79.5	1.6	0	0	0	0	0	3	0	0	0	0	0	1.41114	low
3	1	PC-5p-115413_13	GGACTGGATGGGACATTTCATAGT	24	chr01	+	3077464	3077639	ttactccctccgtcccataatattgaaacctaGGACTGGATGGGACGTTTCATAGTacaatgaatctgtacatgatttcatagtacaatgaatctggacatgcattatgtccagattcattgtactatgaaacgtcacatctagtcctaggttataatattataggacggagggag	New	-114	1.7	0	3	0	0	0	3.5	0	3.65272	0	0	0	1.64633	low
4	4	PC-5p-204518_5	TCAACTTCTACATCTCGTAAC	21	chr05	+	26396611	26396772	caaacatgcaagttcaaatTCAACTTCTACATCTCGTAACgaaaaaaacaatcgtaacgaaaaaaacaaattgaaccgcagctagttaacgtatattcagagtcaaatttgtttttttcgTTGCGAGATGTAGAAGTTGAAtttttacttgcatgtttgtgg	New	-72.6	1.4	0	0	0	0	0	2.5	0	0	0	0	0	1.17595	low
4	5	PC-3p-132268_10	TTGCGAGATGTAGAAGTTGAA	21	chr05	+	26396611	26396772	caaacatgcaagttcaaatTCAACTTCTACATCTCGTAACgaaaaaaacaatcgtaacgaaaaaaacaaattgaaccgcagctagttaacgtatattcagagtcaaatttgtttttttcgTTGCGAGATGTAGAAGTTGAAtttttacttgcatgtttgtgg	New	-72.6	1.4	0	0	0	2.5	0	2.5	0	0	0	2.82353	0	1.17595	low
5	4	PC-5p-204518_5	TCAACTTCTACATCTCGTAAC	21	chr12	+	21701390	21701569	atgtaatataacactccacaaaaatacaagttcaaatTCAACTTCTACATCTCGTAACgaaaaaaacagattgaaccgcagctagttaacgtatattcagagtcaaatttgtttttttcgTTGCGAGATGTAGAAGTTGAAtttttacttgcatgtttgtggagtgatatatcacatatt	New	-85.9	1.5	0	0	0	0	0	2.5	0	0	0	0	0	1.17595	low
5	5	PC-3p-132268_10	TTGCGAGATGTAGAAGTTGAA	21	chr12	+	21701390	21701569	atgtaatataacactccacaaaaatacaagttcaaatTCAACTTCTACATCTCGTAACgaaaaaaacagattgaaccgcagctagttaacgtatattcagagtcaaatttgtttttttcgTTGCGAGATGTAGAAGTTGAAtttttacttgcatgtttgtggagtgatatatcacatatt	New	-85.9	1.5	0	0	0	2.5	0	2.5	0	0	0	2.82353	0	1.17595	low
6	6	PC-5p-123886_11	AAGTGACACTTGCTAGGACTACGA	24	chr02	+	22136142	22136249	ataaagggattttggagggAAGTGACACTTGCTAGGACTACGAatctagcttagcccatctAGATTCGTAGTCCTAGAAAATGTCacatcccttcaaaatcctttaag	New	-65.3	1.5	0	0	5	0	0	11	0	0	4.04821	0	0	5.17418	low
6	7	PC-3p-224272_5	AGATTCGTAGTCCTAGAAAATGTC	24	chr02	+	22136142	22136249	ataaagggattttggagggAAGTGACACTTGCTAGGACTACGAatctagcttagcccatctAGATTCGTAGTCCTAGAAAATGTCacatcccttcaaaatcctttaag	New	-65.3	1.5	0	0	2.5	0	0	0	0	0	2.0241	0	0	0	low
7	8	PC-5p-160125_6	ATGTGACACTTCTTAGGACTACGA	24	chr04	-	34560340	34560494	aattactcacttcatcccataatataaagaattttgaagggATGTGACACTTCTTAGGACTACGAatctggataaagagcctgtcaAGATTCGTAGTCCTAGAAAGTGTCactcccctctaaaattctttgtattatgagacggaaggagtattt	New	-83.5	1.5	0	0	0	0	0	6	0	0	0	0	0	2.82228	low
7	7	PC-3p-224272_5	AGATTCGTAGTCCTAGAAAATGTC	24	chr04	-	34560340	34560494	aattactcacttcatcccataatataaagaattttgaagggATGTGACACTTCTTAGGACTACGAatctggataaagagcctgtcaAGATTCGTAGTCCTAGAAAGTGTCactcccctctaaaattctttgtattatgagacggaaggagtattt	New	-83.5	1.5	0	0	2.5	0	0	0	0	0	2.0241	0	0	0	low
8	9	PC-5p-158732_6	CAACAGCTTAGATTCGTCCACGTC	24	chr05	+	23879232	23879394	cctccaaaataaatcCAACAGCTGAGATTCGTCCACGTCatcacgagttaaaatttaactccaataaaatttgactccaagtaaaatttttactcctacgagttaaattttaactcgtgaTGACGTGGACGAATCTCAGCCgttggatttgttttggagggct	New	-106.1	1.7	0	0	12	0	0	0	0	0	9.7157	0	0	0	low
8	10	PC-3p-22363_202	TGACGTGGACGAATCTCAGCC	21	chr05	+	23879232	23879394	cctccaaaataaatcCAACAGCTGAGATTCGTCCACGTCatcacgagttaaaatttaactccaataaaatttgactccaagtaaaatttttactcctacgagttaaattttaactcgtgaTGACGTGGACGAATCTCAGCCgttggatttgttttggagggct	New	-106.1	1.7	8	14.5	29.5	10	25	39.5	13.4486	17.6548	23.8844	11.2941	27.5826	18.58	middle
9	10	PC-3p-22363_202	TGACGTGGACGAATCTCAGCC	21	chr08	+	18210800	18210938	cgactgagattcgttcacgtcaccatgagttaaaatttaactccagtaaaattttaactcctgaaattttactcccagtaaaatttttgctcctacgagttaaattttaactcgtgaTGACGTGGACGAATCTCAGCCa	New	-70.4	1.4	8	14.5	29.5	10	25	39.5	13.4486	17.6548	23.8844	11.2941	27.5826	18.58	middle
10	11	PC-5p-90550_22	GAAATGGACGTCCGAGATTCGTAC	24	chr06	-	13902677	13902833	aacgttggatcgaGAAATGGACGTCCGAGATTCGTCCacgtcacaatgagttaaaatttaactcccagtaaaatttcaactcatgagtgaatctgcgagttaaattttaactcatgatgacGTGAACGAATCTCGGACGTCCATTtctcgatctaac	New	-101.7	1.6	0	0	2.5	0	5.5	3	0	0	2.0241	0	6.06817	1.41114	low
10	12	PC-3p-192485_5	GTGAACGAAACTCGGACGTCCATT	24	chr06	-	13902677	13902833	aacgttggatcgaGAAATGGACGTCCGAGATTCGTCCacgtcacaatgagttaaaatttaactcccagtaaaatttcaactcatgagtgaatctgcgagttaaattttaactcatgatgacGTGAACGAATCTCGGACGTCCATTtctcgatctaac	New	-101.7	1.6	0	0	0	0	0	2.5	0	0	0	0	0	1.17595	low
11	11	PC-5p-90550_22	GAAATGGACGTCCGAGATTCGTAC	24	chr02	-	22072998	22073154	accgttggatcgaGAAATGGACGTCCGAGATTCGTACatgtcaccatgagttaaaatttaacttccagtaaatttaaattcatgagtgaatccgcgagttaaattttaactcatggtgacgtggacgaatctcgaacgtccatttctcgatccaacg	New	-100.1	1.6	0	0	2.5	0	5.5	3	0	0	2.0241	0	6.06817	1.41114	low
12	13	PC-5p-193479_5	TATTTAGTGTCTCCATTATCA	21	chr03	+	29127361	29127535	atcacagagctacacatttagtgtctttatttatcacaaaactacaTATTTAGTGTCTCCATTATCAcaaaactacattttttaataatgctaaaacctgtagatttGTGATAATGAAGATACTAAACttgtagttttgtgataaatgaagatattaaatctgtagttttgtaaa	New	-90.5	2	0	0	0	0	0	5	0	0	0	0	0	2.3519	low
12	14	PC-3p-50623_63	GTGATAATGAAGATACTAAAC	21	chr03	+	29127361	29127535	atcacagagctacacatttagtgtctttatttatcacaaaactacaTATTTAGTGTCTCCATTATCAcaaaactacattttttaataatgctaaaacctgtagatttGTGATAATGAAGATACTAAACttgtagttttgtgataaatgaagatattaaatctgtagttttgtaaa	New	-90.5	2	3	4.5	3	3.5	3	14.5	5.04322	5.47908	2.42892	3.95295	3.30991	6.82052	low
13	14	PC-3p-50623_63	GTGATAATGAAGATACTAAAC	21	chr01	+	43235986	43236150	catagctacacatttagtgtcttcatttatcacaaaactacatatttagtgtccattatcacaaaactacattttttaataatgctaaaacctgtagatttGTGATAATGAAGATACTAAACttgtagttttgtgataaatgaagatattaaatctgtagttttg	New	-83	1.9	3	4.5	3	3.5	3	14.5	5.04322	5.47908	2.42892	3.95295	3.30991	6.82052	low
14	15	PC-5p-134856_10	AAAAACCAACCTAGAACCGGATGT	24	chr05	-	6458747	6458893	catAAAAACCAACCTAGAACCGGATGTgacatattctagtactatgaatctagacatacatacgtccagattcatagtactataatatgtatgtccagattcatagtactagaatatGTCACATCCGGTCCTAGATTCGTTttttat	New	-78.1	1.6	2.5	0	2.5	0	2.5	2.5	4.20268	0	2.0241	0	2.75826	1.17595	low
14	16	PC-3p-170035_6	GTCACATCCGGTCATAGATTCGTT	24	chr05	-	6458747	6458893	catAAAAACCAACCTAGAACCGGATGTgacatattctagtactatgaatctagacatacatacgtccagattcatagtactataatatgtatgtccagattcatagtactagaatatGTCACATCCGGTCCTAGATTCGTTttttat	New	-78.1	1.6	0	0	0	0	0	3	0	0	0	0	0	1.41114	low
15	15	PC-5p-134856_10	AAAAACCAACCTAGAACCGGATGT	24	chr07	-	18876680	18876775	atgtactccctctatcccataAAAAACCAACCTAGAACCGGATGTgtgtcacatccggttctaaattcgtttttttaagggatggaggaagtagga	New	-49.7	1.2	2.5	0	2.5	0	2.5	2.5	4.20268	0	2.0241	0	2.75826	1.17595	low
16	17	PC-5p-134279_10	ATATAGTAACCTAGAATCGGA	21	chr05	+	23435258	23435417	gctactccctctattttagaATATAGTAACCTAGAATCGGAtggaatatattctagtaatacgaaactggatatgccctttccccctgtctggattcgtagtactagaatatgtccaattCGATTCTAGATTGCTATGTTCcaagatagagggagtatat	New	-85	1.4	0	0	0	0	0	26	0	0	0	0	0	12.2299	middle
16	18	PC-3p-39461_92	CGATTCTAGATTGCTATGTTC	21	chr05	+	23435258	23435417	gctactccctctattttagaATATAGTAACCTAGAATCGGAtggaatatattctagtaatacgaaactggatatgccctttccccctgtctggattcgtagtactagaatatgtccaattCGATTCTAGATTGCTATGTTCcaagatagagggagtatat	New	-85	1.4	6	4.5	4.5	4.5	4.5	22	10.0864	5.47908	3.64339	5.08236	4.96487	10.3484	middle
17	18	PC-3p-39461_92	CGATTCTAGATTGCTATGTTC	21	chr10	-	13704878	13705000	ttcatccatcccaaaatatagcaacctaaaatcaaatgcgatgtatccgaacctgtctagatttcttattcggatacatcacatcCGATTCTAGATTGCTATATTCtaggacgaatggattat	New	-42.9	1	6	4.5	4.5	4.5	4.5	22	10.0864	5.47908	3.64339	5.08236	4.96487	10.3484	middle
18	19	PC-3p-104135_16	AAATGGGCATGAAAATTTGGG	21	chr12	+	10624982	10625127	aactcacaaattttcatgcatatttaccatttgggcctacatgtcagcctcatccatcacggtccaacatcccatttttccaaatggaggatgaggctgacatatgtgggcttgggtggcAAATGGGCATGAAAATTTGGGagaat	New	-73.9	1.2	5	0	0	3	0	0	8.40536	0	0	3.38824	0	0	low
19	19	PC-3p-104135_16	AAATGGGCATGAAAATTTGGG	21	chr12	+	13607214	13607361	ttttccccgattttcatgtccatttaccatccgggcccacaagtcaacctcatccatcacctggtcccacatctcatttgttcaaatggaggatgatgcttacatgtgggctcggatgaaAAATGGGTATGAAAATTTGGGaaagtgg	New	-68.4	1	5	0	0	3	0	0	8.40536	0	0	3.38824	0	0	low
20	20	PC-5p-86336_24	TCTGTCCGAGAATATAGCAAC	21	chr02	-	17279987	17280121	aattactatcTCTGTCCCAGAATATAGCAACctatttagatgggacacattatagtcggcctatctagattcgtagtattaggatacatctcatccggttctaggttgctatattctgtgatagagggagtactt	New	-55.9	1.1	0	0	0	0	2.5	9.5	0	0	0	0	2.75826	4.46861	low
21	20	PC-5p-86336_24	TCTGTCCGAGAATATAGCAAC	21	chr04	-	32615592	32615710	atattactcccTCTGTCCCAGAATATAGCAACatagaacgactagatgggacaccacctagaacaacatatctagacagagtcctaggttgctatattttgggacagaggaagtaaaca	New	-57.2	1.2	0	0	0	0	2.5	9.5	0	0	0	0	2.75826	4.46861	low
22	21	PC-3p-79340_28	AATGGTCGGAAACGATTTGGTACC	24	chr06	-	24262768	24262878	tatcggtacctcgcgataccaaatcgttttcgatcgttgaatctagataggcaggatggacattgttagatctAATGGTCGGAAACGATTTGATACCgtgaggtaccggta	New	-57.9	1.2	0	3	0	0	4.5	6.5	0	3.65272	0	0	4.96487	3.05747	low
23	21	PC-3p-79340_28	AATGGTCGGAAACGATTTGGTACC	24	chr09	+	17769277	17769484	ctattattaaagatatttgttccggtccaataaaaaattcctcgaggtatcggtacctcacggtatcaaatcgtttccggtcgttagatctaacaatgtccatcctatttagctagatccAATGGTCGGAAACGATTTGGTACCgtaagataccagtacctcgaggtattttttactggacaggagcaaatttcattattgaatatta	New	-104.2	1.3	0	3	0	0	4.5	6.5	0	3.65272	0	0	4.96487	3.05747	low
24	22	PC-3p-64196_42	AGAAGTCGAATTTAAACTTGCATA	24	chr01	-	33637412	33637561	tccatgaatatacaatgttaaattcgatttctacatgttataataaaatgaacaaattaaattaaaactagtactatgtgtaatttacaactatatttgctatttttttataacttatAGAAGTCGAATTTAAACTTGCATAtttattag	New	-36.2	1.2	4.5	0	4.5	0	3.5	8.5	7.56483	0	3.64339	0	3.86156	3.99823	low
25	22	PC-3p-64196_42	AGAAGTCGAATTTAAACTTGCATA	24	chr04	+	22325304	22325461	cacttcacaaacatacaagtttaaattcgacttctacaggttgtaacaaaaataacaaatttgactgtgaatatacatatactagttagaatttaatttgttatttttgttacaacttatAGAAGTCGAATTTAAACTTGCATAtttatgaagtgata	New	-69.6	1.8	4.5	0	4.5	0	3.5	8.5	7.56483	0	3.64339	0	3.86156	3.99823	low
26	23	PC-5p-72402_34	GCGATGGGACATAATACAGTA	21	chr09	+	8856413	8856565	ttatacccctccgtccaaaaaaacccaacgtaggtaGCGATGGGACATAATACAGTAtaatgaatctagacatgagaatacccagattcatggtaCTGTATAATGTCCCATCACTAtgttaaaacgttggtttttttaacggaggaagtagct	New	-65.3	1.1	0	0	0	11	0	23	0	0	0	12.4235	0	10.8187	middle
26	24	PC-3p-123237_11	CTGTATAATGTCCCATCACTA	21	chr09	+	8856413	8856565	ttatacccctccgtccaaaaaaacccaacgtaggtaGCGATGGGACATAATACAGTAtaatgaatctagacatgagaatacccagattcatggtaCTGTATAATGTCCCATCACTAtgttaaaacgttggtttttttaacggaggaagtagct	New	-65.3	1.1	0	0	0	0	0	11	0	0	0	0	0	5.17418	low
27	25	PC-5p-110347_14	TTGACGTCCGAGATTCATCCAC	22	chr11	+	26487890	26488048	accgttggatcgagaaaTTGACGTCCGAGATTCGTCCACgtcaccatgagttaaaatttaactcacggattcactcatgcgttaaaattttactgggagttaaattttaacttatggtgatgtggatgaatctcggacgtcaattactcgatccaacag	New	-104.4	1.6	0	0	0	3.5	0	3.5	0	0	0	3.95295	0	1.64633	low
28	25	PC-5p-110347_14	TTGACGTCCGAGATTCATCCAC	22	chr11	-	26487985	26488152	ttggaaactactgttggatcgagtaaTTGACGTCCGAGATTCATCCACatcaccataagttaaaatttaactcccagtaaaattttaacgcatgagtgaatccgtgagttaaattttaactcatggtgacgtggacgaatctcggacgtcaatttctcgatccaacgg	New	-94	1.4	0	0	0	3.5	0	3.5	0	0	0	3.95295	0	1.64633	low
29	26	PC-3p-48222_68	AACGATCGGAAACGACTTGGTACC	24	chr11	-	24245562	24245751	tttagagatttgctccggttcaacaaaaagtacctcaagataccggtacctcacggtaccaaatcatttacgatagttggatctaacaatgtcatcctgtccaactagatccAACGATCGGAAACGACTTGGTACCatgaggtaccggtacctcgaggtactttttgttggatcggagcaaatctctttc	New	-118.3	1.4	2.5	6	4	7	6	8.5	4.20268	7.30544	3.23857	7.90589	6.61982	3.99823	low
30	26	PC-3p-48222_68	AACGATCGGAAACGACTTGGTACC	24	chr12	-	21169209	21169413	aaaacttggtggagatttgctccggtctaacaaaaagtatctcgagataccggtacctcacggtactaaatcgtttatgatagttgtatctaacaatgtccatcctatccaattagatccAACGATCGGAAACGACTTGGTACCgtgaggtactgatacctcgagatactttttgttggaccggagcaaatctctacttggtaac	New	-124.1	1.4	2.5	6	4	7	6	8.5	4.20268	7.30544	3.23857	7.90589	6.61982	3.99823	low
31	27	PC-5p-119205_12	TTCACATAGATGTCAATGAATC	22	chr04	-	27611155	27611312	ttatacttcctccatttcatattataagactttctagcattgcccacaTTCACATATATGTCAATGAATCtagacatatatgtgtttagattcattgacatctatatgaatgtgggcaatgctagaaagtcttgtaatatgaaacagagggagtagga	New	-106.8	2.1	0	0	0	0	5.5	3	0	0	0	0	6.06817	1.41114	low
32	27	PC-5p-119205_12	TTCACATAGATGTCAATGAATC	22	chr10	-	14349220	14349422	tttccatgttggaggttgtgaagtacttcctccgcttcataatataagactttctagcattgcccacgTTCACATAGATGTCAATGAATCtagacacatgtaagtgtatagatccattaacatctatatgaatgtaaacagtgctagaaagtcttacattatgaaacggagggagtactttgtaggctttacttgcatgggct	New	-108.8	1.4	0	0	0	0	5.5	3	0	0	0	0	6.06817	1.41114	low
33	28	PC-5p-142980_8	AGTGACGGGACACAACTTTAGGCC	24	chr10	+	6719506	6719681	acatgttagatgggtataaaacttaagcccatcacggatgacacctatcAGTGACGGGACACAACTTTAGGCCcgtttgagataacattccatatctcaaacgagcctcaagttgtggcccgtcacaaatgaccatcatctgtgatgtgcaccaatttgaggcccgtttgagataa	New	-85.7	1.1	0	0	0	0	0	6.5	0	0	0	0	0	3.05747	low
34	28	PC-5p-142980_8	AGTGACGGGACACAACTTTAGGCC	24	chr11	+	10376849	10376976	taagcgtgtcacggatgacacctatcAGTGACGGGACACAACTTTAGGCCcaattgagataacatttcatatctcaaacgggcctaaagttgtggcccgtcagatgaccatcatctgtgacgggcacc	New	-72.1	1.1	0	0	0	0	0	6.5	0	0	0	0	0	3.05747	low
35	29	PC-3p-93186_20	ATCAATATGAACGTGAAAAATGCC	24	chr05	-	24062183	24062330	ctggaatattacttcctccgttttacaatgtaagtcattctagcatttcccacattcatattgatgtatctagattcattaatATCAATATGAACGTGAAAAATGCTagaatgacttacattgtgaaacgaaggaagtattatttaaa	New	-79	1.8	0	3	4.5	0	0	2.5	0	3.65272	3.64339	0	0	1.17595	low
36	29	PC-3p-93186_20	ATCAATATGAACGTGAAAAATGCC	24	chr05	-	24127111	24127270	atctactttctctatttcacaatgtaagtcattctagcatttcccacattcgtattgatgttaatgaatctagacatatacatctatctagattcattaacATCAATATGAACGTGAAAAATGCTagaataacttatattgcgaaatgaaggaagtatct	New	-81.7	1.7	0	3	4.5	0	0	2.5	0	3.65272	3.64339	0	0	1.17595	low
37	30	PC-3p-55133_55	AGATTTGTTGGACTAGAATGTGCC	24	chr03	+	464007	464158	aagtactcccttcgtcccataaaaaaccaacttaggactggatgtgacacatcctagtaaaacgaatctagacatgcatatgttcAGATTTGTTGTACTAGAATGTGCCacaccagttctacattcgtttttttggaacaaaaggagtaaat	New	-64.5	1.1	3.5	4	7	0	4	9	5.88375	4.87029	5.66749	0	4.41321	4.23342	low
38	30	PC-3p-55133_55	AGATTTGTTGGACTAGAATGTGCC	24	chr04	+	1132249	1132400	aagtactcccttcgtcccataaaaaaccaacttaggactggatgtgacacatcctagtaaaacgaatctagacatgcatatgttcAGATTTGTTGTACTAGAATGTGCCacactagttctacattcgtttttttggaacaaaaggagtaaat	New	-62.2	1.1	3.5	4	7	0	4	9	5.88375	4.87029	5.66749	0	4.41321	4.23342	low
39	31	PC-5p-54315_56	CTGTTTCATCTAGTATGAGGA	21	chr01	-	37313591	37313787	agtttcacaaaaccacactatcgatgaatggattcacttgtgatctgacgacgtggCTGTTTCATCTAGTATGAGGAcgtggcatcatattaatttcgtgcgatggctggtaataggatgccatgtcctcgtcctaggtgaaacagccacatcatctcgcgggtgaatctatacatcgatagtgtagttttgtgaaa	New	-120.8	1.4	5.5	7.5	13.5	3.5	9	27	9.2459	9.1318	10.9302	3.95295	9.92973	12.7003	middle
40	31	PC-5p-54315_56	CTGTTTCATCTAGTATGAGGA	21	chr08	+	26716533	26716735	tcgtttcacaaaaccacactatcaataaatagattcacccgcgagatgacgtgactatttcaCTGTTTCATCTAGGATGAGGAtatggcatcctattaccagccatcgcacaaaattaatagaatgccacgtcctcatccttaatggaacaaccacgttatctcatgggtgaatccattcatcgatagtgtgattttgtgaaa	New	-98.6	1.2	5.5	7.5	13.5	3.5	9	27	9.2459	9.1318	10.9302	3.95295	9.92973	12.7003	middle
41	32	PC-5p-123769_11	ACCGGGACTAAAGATGGCTCAGTC	24	chr06	-	8600716	8600841	gtcagctcgatctttagtcccggtcagtaacaccaACCGGGACTAAAGATGGCTCAGTCggccacatggctgagccatctttagtcccggttggtgttaccaaccgggactaaaaatcgatcttta	New	-96	1.5	2.5	0	0	0	0	3	4.20268	0	0	0	0	1.41114	low
42	32	PC-5p-123769_11	ACCGGGACTAAAGATGGCTCAGTC	24	chr06	-	13571271	13571387	gctcgatctttagtcccggttggtaacaccaACCGGGACTAAAGATGGCTCAGTCggccacgtggcggagccatctttagtcccggttggtgtacgaaccgggactaaagatcgatc	New	-94.9	1.5	2.5	0	0	0	0	3	4.20268	0	0	0	0	1.41114	low
43	33	PC-3p-55168_55	ATCAATATGGACGTGGGAAATGCT	24	chr04	-	22766305	22766477	tatttcctccgtttcacaatataagtcattctagcatttcccatattcatattgatgttaatgaatctagatagatatatctatttagattcattatatctatctagattcattaacATCAATATGGACGTGGGAAATGCTagaatgacttacattatgaaacagagggagta	New	-106.7	2.1	2.5	2.5	8.5	5	6	11	4.20268	3.04393	6.88195	5.64707	6.61982	5.17418	low
44	33	PC-3p-55168_55	ATCAATATGGACGTGGGAAATGCT	24	chr04	-	22791439	22791611	tatttcctccgtttcacaatataagtcattctagcatttcccatattcatattgatgttaatgaatctagatagatatatctatttagattcattatatctatctagattcattaacATCAATATGGACGTGGGAAATGCTagaatgacttacattatgaaacagagggagta	New	-106.7	2.1	2.5	2.5	8.5	5	6	11	4.20268	3.04393	6.88195	5.64707	6.61982	5.17418	low
45	34	PC-5p-191859_5	TTACATAGTACAACGAATGAGCT	23	chr01	+	4439318	4439496	ctccgtctaaaaaaaatctaacctaaacacaaatgggacaTTACATAGTACAACGAATGAGCAtgtccagattcattgtaagatggaacattacatagtacaataaatttgggcatgctcATTCGTTGTACTATGTAATGTCCCatccgtatttaggataggcttttttttacggaagg	New	-103.9	1.6	0	0	0	0	0	2.5	0	0	0	0	0	1.17595	low
45	35	PC-3p-49334_65	ATTCGTTGTACTATGTAATGTCCC	24	chr01	+	4439318	4439496	ctccgtctaaaaaaaatctaacctaaacacaaatgggacaTTACATAGTACAACGAATGAGCAtgtccagattcattgtaagatggaacattacatagtacaataaatttgggcatgctcATTCGTTGTACTATGTAATGTCCCatccgtatttaggataggcttttttttacggaagg	New	-103.9	1.6	6.5	4.5	4.5	4	6	7	10.927	5.47908	3.64339	4.51765	6.61982	3.29266	middle
46	36	PC-5p-29629_140	TTCATCCGACAAAGCAATAGT	21	chr01	-	19738512	19738673	aacttttattttggtgatttcTTCATCCGACAAAGCGATAGTaacattgttcttaaaatttacatatctttactatagtttacaaattgtataagagatatctacattttgtgaacaatgttacaaatcactttgtcggatgaacaaatgatcaaaataaaa	New	-66.5	1.6	8.5	8.5	15.5	8.5	6.5	26	14.2891	10.3494	12.5494	9.60001	7.17147	12.2299	middle
47	36	PC-5p-29629_140	TTCATCCGACAAAGCAATAGT	21	chr04	-	28906732	28906891	cttttattttggttatttcTTCATCCGACAAAGCGATAGTaacaatgttcataaaatttacatatctctcttatagtttataaaaccaaatgagatatatgtaaattttatgaacaatgttactatcactttgttggatgaagaaatggagcaaaataaa	New	-81	2	8.5	8.5	15.5	8.5	6.5	26	14.2891	10.3494	12.5494	9.60001	7.17147	12.2299	middle
48	37	PC-5p-125461_11	CATCTAGGATGAGGACGTGGCATC	24	chr02	+	6386276	6386488	ttggtagtttagtttcacaaaaccacactatcaatgaatggattcacccgtgagatgatgtggttgttcCATCTAGGATGAGGACGTGGCATCctattaatttcgtgcaatggctggtaataggatgccatgtcctcgtcctaggtgaaacagtcacgtcatctcgcgggtgaatccattcattagtagtgtggttttgtgaaaatacactac	New	-154.7	1.7	0	0	5	2.5	3	2.5	0	0	4.04821	2.82353	3.30991	1.17595	low
49	37	PC-5p-125461_11	CATCTAGGATGAGGACGTGGCATC	24	chr11	+	1920107	1920316	gtagtttagtttcacaaaaccacactatcgatgaatggattcacccgtgagatgacgtggttgttcCATCTAGGATGAGGACGTGGCATCatattaatttcatgcgatggctggtaataggatgctatgtccccgtcctaggtgaaacagtcgcatcatctcgcgggtgaatctatacatcgatagtgtagttttgtgaaactacacaac	New	-134.3	1.5	0	0	5	2.5	3	2.5	0	0	4.04821	2.82353	3.30991	1.17595	low
50	38	PC-5p-73289_33	TCACCTAGGACGAGGATATGG	21	chr12	+	10847090	10847344	agaaaaccacacacactttgacacttggcacttgagtacatatattttggttgtgtagtttcacaaaactacactatcgatgtatagattcacccgcaagatgatgtgactgttTCACCTAGGACGAGGATATGGcatcctataaccagccatcgcatgaaattaatatgatgccacgtcctcatcctagatggaataaccacgtcatctcaggggtgaatccatccatcgatagtgtggttttgtgaaactaaa	New	-117.4	1.1	0	0	2.5	2.5	3.5	16	0	0	2.0241	2.82353	3.86156	7.52609	low
51	38	PC-5p-73289_33	TCACCTAGGACGAGGATATGG	21	chr12	+	11420687	11420941	agaaaaccacacacactttgacacttggcacttgagtatatatattttggttgtgtagtttcacaaaactacactatcgatgtatagattcacccgcgagatgatgtggctgttTCACCTAGGACGAGGATATGGcatcctattaccagccatcgcacgaaattaatatgatgccacgtcctcatcctagatgaaacaaccacgtcatctcacgggtgaatccatccatcgatagtgtggttttgtgaaactaaa	New	-132	1.2	0	0	2.5	2.5	3.5	16	0	0	2.0241	2.82353	3.86156	7.52609	low
52	39	PC-5p-57749_50	AGTGTGGTAGAAAAAACT	18	chr02	+	14279604	14279662	gactctaaAGTGTGGTAGAAAAAACTatatgtagttttttctaccacactttatgattc	New	-31.6	1.8	6	12	13	0	0	0	10.0864	14.6109	10.5253	0	0	0	middle
53	39	PC-5p-57749_50	AGTGTGGTAGAAAAAACT	18	chr04	+	9184313	9184400	ttaaatgaaaggatccggttggaatcataaAGTGTGGTAGAAAAAACTacatATAGTTTTTTCTACCACACTTTAGAgtctttctatt	New	-36.9	1.4	6	12	13	0	0	0	10.0864	14.6109	10.5253	0	0	0	middle
54	40	PC-3p-88022_23	GATTTGTTGTACTAGAATGTGTCA	24	chr11	+	62301	62463	cctgtactctccctgtcccaacataaatcaacctagctcgtactaggatatgacacattctactacaacgaatcaggacatactctatgtttaGATTTGTTGTACTAGAATGTGTCAcatcctagtacggggttggtttattttgggatggagagagtactca	New	-97.9	1.5	2.5	0	6	4	0	10	4.20268	0	4.85785	4.51765	0	4.7038	low
55	40	PC-3p-88022_23	GATTTGTTGTACTAGAATGTGTCA	24	chr12	+	58386	58548	cctgtactctccctgtcccaacataaatcaacctagctcgtactaggatatgacacattctactacaacgaatcaggacatactctatgttcaGATTTGTTGTACTAGAATGTGTCAcatcctagtacggggttggtttattttgggatggagagagtactca	New	-98.5	1.4	2.5	0	6	4	0	10	4.20268	0	4.85785	4.51765	0	4.7038	low
56	41	PC-3p-84838_25	ATTCGTTGTACTAGATTATGTCCC	24	chr01	+	11057603	11057761	tcatccaaaaaaaccaaatctaggactttgatgggatataatctagtgcaatgaatctggataggcagatgggacataatctagtgcaatgaatctagataggATTCGTTGTACTAGATTATGTCCCcttgaagtcttaggttgtgtttttttgggaca	New	-78	1.3	0	0	9	0	0	3.5	0	0	7.28677	0	0	1.64633	low
57	41	PC-3p-84838_25	ATTCGTTGTACTAGATTATGTCCC	24	chr10	+	13188322	13188481	attgtctactccctctgtcccaaaaaaactcaacctaatatgggatgagacataatctagtataatgaatctagataaaagtctaaccagATTCGTTGTACTAGATTATGTCCCatcctatactgaattaagtttttttttgacggaggaagtaggcctc	New	-78.8	1.4	0	0	9	0	0	3.5	0	0	7.28677	0	0	1.64633	low
58	42	PC-5p-65629_40	TAAGTCATTGTAGCATTTACC	21	chr02	-	22683787	22683959	taaacgtgcaaaagttatactccttccgtttcaaaatgTAAGTCATTTTAGCATTTACCacattcatattgatgttaatatatctatctagattcattaacatatatatataaatgtggtaaatgctagaataatttacactgtgaaacggaagaagtatgtatgtatgtgtg	New	-75.8	1.6	2.5	4.5	4.5	0	5.5	3	4.20268	5.47908	3.64339	0	6.06817	1.41114	low
59	42	PC-5p-65629_40	TAAGTCATTGTAGCATTTACC	21	chr04	+	32408254	32408393	tccgtttcacaatgTAAGTCATTGTAGCATTTACCacatttataatgatattaataaatctagaatgatatatatgtctagattcattaacatcaatatgaatatagaaaatgctataatgacttgcactatgaaacaga	New	-51.7	1.4	2.5	4.5	4.5	0	5.5	3	4.20268	5.47908	3.64339	0	6.06817	1.41114	low
60	43	PC-3p-54047_57	TAGTTTTGTGAGAATGGAGACACT	24	chr10	+	2286710	2286905	atcttcatttttcacaaaactacaggtttaatatcttcatctatcacaaaaactacagatttagtgtctccattctcacaaaactacacgttttaacaatgctaaaacctgTAGTTTTGTGAGAATGGAGACACTaaatctatagttttgtgataaatgaagacactaaatgtgtagcactgtgataaacgaatac	New	-96.1	1.6	0	7.5	9.5	2.5	3	6	0	9.1318	7.6916	2.82353	3.30991	2.82228	low
61	43	PC-3p-54047_57	TAGTTTTGTGAGAATGGAGACACT	24	chr10	+	2287974	2288108	atatcttcatttatcacaaaactacagatttagtgtctccattctcacaaaactacacgttttaacaatgctaaaacctgTAGTTTTGTGAGAATGGAGACACTaaatatgtagttttgtgataaatgaagacac	New	-87.7	2.1	0	7.5	9.5	2.5	3	6	0	9.1318	7.6916	2.82353	3.30991	2.82228	low
62	44	PC-3p-114757_13	ATTAGCATCTATGTGAATGTGAGC	24	chr03	-	706696	706906	cccttgggtttcaattagtattctgtattactccctccgtttcacaatgtaagactttctagcattgcccacattcatataaatgttaatgaatctacatacttatatgtgtctagattcATTAGCATCTATGTGAATGTGAGCaatactagaaagtcttacattatgaaacggatgaagtagaagggattaagacagaagagcccagaac	New	-105.9	1.4	0	2.5	0	0	0	4	0	3.04393	0	0	0	1.88152	low
63	44	PC-3p-114757_13	ATTAGCATCTATGTGAATGTGAGC	24	chr12	-	17643546	17643705	atatactccctccgtttcacaatgtaagtcattctagcattttctacattcatattgatgttaatgaatttagacatatatatttgcatagattcATTAGCATCTATGTGAATGTGAGCaatactaaaatgacttacattgtgaaacggaggaagtagct	New	-83.7	1.7	0	2.5	0	0	0	4	0	3.04393	0	0	0	1.88152	low
64	45	PC-5p-161249_6	GTGTTGACCGTTAACTCTCAAGT	23	chr08	+	15833689	15833842	ctaccgtcagttgaccgtGTGTTGACCGTTAACTCTCAAGTaaaaaagacatatttgccctctctgagttgttaggcatgccctatactcagaagggtaaatacgttttttttcCTTGAGAATTAACGGTCAACACACggtcaactaacgggag	New	-96	1.5	5	0	5	0	0	6	8.40536	0	4.04821	0	0	2.82228	low
64	46	PC-3p-152214_7	CTTGAGAATTAACGGTCAACACAC	24	chr08	+	15833689	15833842	ctaccgtcagttgaccgtGTGTTGACCGTTAACTCTCAAGTaaaaaagacatatttgccctctctgagttgttaggcatgccctatactcagaagggtaaatacgttttttttcCTTGAGAATTAACGGTCAACACACggtcaactaacgggag	New	-96	1.5	0	0	0	0	7	0	0	0	0	0	7.72312	0	low
65	47	PC-5p-5542_764	AATGGCTTGTCTTGTTTTGTGTGC	24	chr06	+	21165713	21165855	atattcaactaatcatgtgccAATGGCTTGTCTTGTTTTGTGTGCcataaaaaacactaggctcagttcggaatgagtgttggcttgaatttttgatggcaCGCAAAACGAGCCAAGTCATTATCacatgatcagctgaacaa	New	-61.2	1.1	91	130	220	115	112	273	152.978	158.284	178.121	129.883	123.57	128.414	middle
65	48	PC-3p-38283_97	CGCAAAACGAGCCAAGTCATTATC	24	chr06	+	21165713	21165855	atattcaactaatcatgtgccAATGGCTTGTCTTGTTTTGTGTGCcataaaaaacactaggctcagttcggaatgagtgttggcttgaatttttgatggcaCGCAAAACGAGCCAAGTCATTATCacatgatcagctgaacaa	New	-61.2	1.1	18	23	40	14	15	21	30.2593	28.0042	32.3857	15.8118	16.5496	9.87799	middle
66	49	PC-3p-41990_84	TATGATAATGGAGACACTAAA	21	chr01	+	18850678	18850812	atatctttatttatcacaaaactacaagtttagtgtcttcattatcacaaatctacaggttttagcattgttaaaaaatgtagtttTATGATAATGGAGACACTAAAtatatagttttgtgataaatgaagacac	New	-66.1	1.9	4.5	14	12	10	8.5	24	7.56483	17.046	9.7157	11.2941	9.37808	11.2891	middle
67	49	PC-3p-41990_84	TATGATAATGGAGACACTAAA	21	chr02	-	23015334	23015466	atatcttcatttatcataaaaccacaggtttaatgtcttcattaccacaaaactacaggtttagcattgttaaatctgtagtttTATGATAATGGAGACACTAAAtttgtagttttgtgataaatgaagacac	New	-67.2	1.8	4.5	14	12	10	8.5	24	7.56483	17.046	9.7157	11.2941	9.37808	11.2891	middle
68	50	PC-5p-93709_20	TGAGCCGGGAACCAATTTACT	21	chr02	-	21013198	21013354	agaccgggattcattcTGGGCCGGGAACCAATTTACTcatgatagggacaataagagactggaaatcaatccactagtcaagaggtgtggaactaatctggatgttttgttgtacctaatatgagtaaactggttcccgacccgaaataaatcccgg	New	-72.7	1.1	0	0	0	4	0	6	0	0	0	4.51765	0	2.82228	low
69	50	PC-5p-93709_20	TGAGCCGGGAACCAATTTACT	21	chr05	-	7844576	7844732	agaccagaatttttttTGGGCCGGGAACCAATTTACTcatgatagggacaataaaagatcgggaatcaatccactagtcaagaggtatggaactaatccggatgttttgttgtacctaatatgagtaaattggttcccgacccaaaataaatcttgg	New	-74.7	1.2	0	0	0	4	0	6	0	0	0	4.51765	0	2.82228	low
70	51	PC-5p-48818_67	ATCTAGGATAAGGACGTGACA	21	chr03	+	23096566	23096727	ctatcgatgaatgtattcacctgcgagatgacgtggatgttttATCTAGGATAAGGACGTGACAtcctattaatttcgtgcgatggcgggtaatatgatgtcatgtcctcgtccttcatgaaacagtcacgtcatctcgcgagtgaatccattcattgaacc	New	-91.3	1.3	11.5	9.5	3	7	2.5	0	19.3323	11.5669	2.42892	7.90589	2.75826	0	middle
71	51	PC-5p-48818_67	ATCTAGGATAAGGACGTGACA	21	chr12	-	23790759	23790966	gtagtttagttttacaaaaccacactatcgatgaatggattcacccgtgagataacatggttgttccATCTAGGATGAGGACGTGACAtcctattaatttcgtgcgatggctggtaataggatgccatatcctcgtcctagatgaaatagccacgtcatctcgcgggtgaatccattcatcgatagtgtggttttgtgaaactacaca	New	-143.2	1.6	11.5	9.5	3	7	2.5	0	19.3323	11.5669	2.42892	7.90589	2.75826	0	middle
72	52	PC-3p-24288_182	AAGATTTGTCTCGCAATTTACAGG	24	chr02	-	24573952	24574116	aactaattgcacactccaactgtaaattgcgagacaaatcttttgagcctaattacgtcatgattagccataagtgctacgataacccacatgtgctaatgatggattaattaggctcaaAAGATTTGTCTCGCAATTTACAGGcggaatctgtaatttgttttg	New	-83.6	1.4	13	12.5	25	11.5	6.5	22.5	21.8539	15.2197	20.241	12.9883	7.17147	10.5836	middle
73	52	PC-3p-24288_182	AAGATTTGTCTCGCAATTTACAGG	24	chr03	-	2863628	2863756	tgcctgtaaactgcgagacgaatttattaagtctaattaatctgttattagtaaatgtttactgtagcatcacattgtcaaatcatggtgtaattagtctcaaAAGATTTGTCTCGCAATTTACAGTcg	New	-44.2	1.1	13	12.5	25	11.5	6.5	22.5	21.8539	15.2197	20.241	12.9883	7.17147	10.5836	middle
74	53	PC-5p-121444_12	AACATCCATATCCCACTAGAAC	22	chr10	-	6427420	6427607	tatgtagcatccatattccttagggctggagcagacgggatctcgacctcGACATCCATATCCCACTAGAACttgctaccgttgccactatcttatgttagtgacattgatagcaagttcgagtggtatactgatgtcgaggtcgagttcccggctgctccggccctattgagtatggatgctatggt	New	-127.2	1.4	0	3	0	3	0	0	0	3.65272	0	3.38824	0	0	low
75	53	PC-5p-121444_12	AACATCCATATCCCACTAGAAC	22	chr12	-	8048235	8048422	tatgtagcatccatattccttagggtcggagcagacgggatctcgacctcGACATCCATATCCCACTAGAACttgctaccgttgccactatcttatgttagtgacattgatagcgcgttcgagtgggatactgatgtcgaggtcgagttcccggctgctccggccctattgaccatggatgctatggt	New	-121.5	1.3	0	3	0	3	0	0	0	3.65272	0	3.38824	0	0	low
76	54	PC-5p-115835_13	AATCGGATGTGACATATTATAGT	23	chr01	+	32114689	32114818	tgtcctataaaaaacgaatctagAATCGGATGTGACATATTATAGTacgataaatctgaacatatgtatatttaagttcgtagtattagaatgtgtcacatccgatattagtttggttttttatgggatc	New	-54.1	1.4	0	3	5	3.5	0	0	0	3.65272	4.04821	3.95295	0	0	low
77	54	PC-5p-115835_13	AATCGGATGTGACATATTATAGT	23	chr01	-	970799	970892	gtgagAATCGGATGTGACATATTATAGTatgataattctggacgtatgtatgtttagactcgtagtattaggatatgtcatatctggtactagg	New	-34.7	1.1	0	3	5	3.5	0	0	0	3.65272	4.04821	3.95295	0	0	low
78	55	PC-3p-89179_22	ATGTGGACAATACTAGAAAGC	21	chr03	-	33368444	33368624	tcttagcatttacttcctccgtttcatattataagactttctagcattgcccacatttatatatatatattgatgaatctagacatatatgtgtgcccagattcattaacatctatatgaATGTGGACAATACTAGAAAGTcttataacctgaaacggaggcagtattaaaagctaagtgt	New	-83.7	1.4	0	0	2.5	4.5	0	4	0	0	2.0241	5.08236	0	1.88152	low
79	55	PC-3p-89179_22	ATGTGGACAATACTAGAAAGC	21	chr03	-	35351413	35351564	caggttataagactttctaacattgcccacattcatatagatgttaatgaatctaggcacacattaacaaatgaatctagacacattcatttgtgcctagattcattaacatctatatgaATGTGGACAATACTAGAAAGTcttataatata	New	-84.9	1.8	0	0	2.5	4.5	0	4	0	0	2.0241	5.08236	0	1.88152	low
80	56	PC-3p-85399_24	GAATATGGACAATACTAGAAAGTC	24	chr05	+	23955827	23955944	ctctgtttcacaatggaagactttctagcattacccacattcatatagatgtgtctcgattcactaacatctatatGAATATGGACAATACTAGAAAGTCttacattgtgaaacgaag	New	-55.6	1.4	0	3.5	3	0	3	2.5	0	4.2615	2.42892	0	3.30991	1.17595	low
81	56	PC-3p-85399_24	GAATATGGACAATACTAGAAAGTC	24	chr08	+	13390147	13390272	ccctccgtttcaggttataagactttctagcattgtccacattcatttagatatccgtatttagattcactaatatccatatGAATATGGACAATACTAGAAAGTCttataacctgaaacggaagt	New	-65.9	1.5	0	3.5	3	0	3	2.5	0	4.2615	2.42892	0	3.30991	1.17595	low
82	57	PC-5p-189911_5	ATGGGACATGTTCTAGGACAACGT	24	chr05	+	29582041	29582167	caaaaaaaaaaaaaacccaacctagaatgggATGGGACATGTTCTAGGACAACGTatttggactgtctAGATACGTTGTACTAGAATATGTCcaatcacatcctagattaggttttttttttttgga	New	-61.4	1.4	0	0	5	0	0	5	0	0	4.04821	0	0	2.3519	low
82	58	PC-3p-35787_107	AGATACGTTGTACTAGAATATGTC	24	chr05	+	29582041	29582167	caaaaaaaaaaaaaacccaacctagaatgggATGGGACATGTTCTAGGACAACGTatttggactgtctAGATACGTTGTACTAGAATATGTCcaatcacatcctagattaggttttttttttttgga	New	-61.4	1.4	6	9	19	4	9	14	10.0864	10.9582	15.3832	4.51765	9.92973	6.58533	middle
83	59	PC-5p-122752_12	AGACGAACCTTTTGAGCTTAATTA	24	chr04	+	4638862	4639056	atcatatttttgaaaacaaaaaataattacacaatttgtttggaaatcacgAGACGAACCTTTTGAGCCTAATTAgtacatgattagtcaaagtgctacagtaacccatatgagctaatgacagcttaattaggctcaaaagactcgtctcgcggttttcatgcgagttatgaaattagttttttcattagtgtc	New	-68.5	1.1	0	3	3	0	0	0	0	3.65272	2.42892	0	0	0	low
84	59	PC-5p-122752_12	AGACGAACCTTTTGAGCTTAATTA	24	chr08	+	15229112	15229326	aatctttggacacatatatggagcattaaatatagataaaaagaaaaactaattgcacagtttgcatgtaaattgcgAGACGAACCTTTTGAGCTTAATTAggccatgattagccataagtgctacagtaacccacatgtgctaatgacggattaattaggctcaaaagattcgtctcgcggttttcaggtgagttatgaaattagttttttcat	New	-69.2	0.9	0	3	3	0	0	0	0	3.65272	2.42892	0	0	0	low
85	60	PC-3p-27756_153	TCAAAAGATTCGGCTCGCAGT	21	chr04	+	23744931	23745071	cagtccgactgtaaaattgcgagactaatcttttgagccaaattatgtcatgattagtcataagtgctacagtaacccatatgtgctaatgacggattaattaggcTCAAAAGATTCGGCTCGCAGTttacagtcggaatc	New	-62.1	1.1	13.5	17.5	17	14.5	4.5	9.5	22.6945	21.3075	13.7639	16.3765	4.96487	4.46861	middle
86	60	PC-3p-27756_153	TCAAAAGATTCGGCTCGCAGT	21	chr05	-	6355333	6355505	aaaaaactaattgcatagttatgggggaaatcgcgagatgaatcttttgagcataattagtccatgattagccataattgctacagtgacccatatgtgctaatgacggattaattaggcTCAAAAGATTCGTCTCGCAGTttccaggcgagttatgaaattagttttttcat	New	-77.2	1.2	13.5	17.5	17	14.5	4.5	9.5	22.6945	21.3075	13.7639	16.3765	4.96487	4.46861	middle
87	61	PC-3p-96523_19	AAGGGACCCAGATGCAAAAAGTAC	24	chr01	+	17472352	17472426	ctcgtactttgtgcatttgggccccttgccgccccagtagagggcggcAAGGGACCCAGATGCAAAAAGTACcgc	New	-53.8	1.2	0	0	3	0	3.5	3	0	0	2.42892	0	3.86156	1.41114	low
88	61	PC-3p-96523_19	AAGGGACCCAGATGCAAAAAGTAC	24	chr01	+	25629528	25629602	ctcgtacttttttcatttaggccccttgccgccccagtagagggcgtcAAGGGACCCAGATGCAAAAAGTACcgc	New	-37.1	0.9	0	0	3	0	3.5	3	0	0	2.42892	0	3.86156	1.41114	low
89	62	PC-3p-47116_71	GAATACGGACAATGCTAGAAAGTC	24	chr04	-	19486477	19486620	ctcccgtttcagcttataacactttttagtattgtccacatttatatatatgtcaatgaatctagtcatttatatatgtctagatttattaacatatatatGAATACGGACAATGCTAGAAAGTCttataataggaaacggagg	New	-69.5	1.7	19	13.5	15.5	11.5	18.5	29.5	31.9404	16.4372	12.5494	12.9883	20.4111	13.8762	middle
90	62	PC-3p-47116_71	GAATACGGACAATGCTAGAAAGTC	24	chr05	-	3518926	3519041	acaaagactttctagcattgtccacatacatatagatgttaataaatctagatatatgtatgtgtttagattcattagcatctaaatGAATACGGACAATGCTAGAAAATCttaca	New	-53.4	1.6	19	13.5	15.5	11.5	18.5	29.5	31.9404	16.4372	12.5494	12.9883	20.4111	13.8762	middle
91	63	PC-5p-86609_24	ATGGTAAGACTTTCTAGCATT	21	chr04	-	34071183	34071325	cctccgtcctatATGGTAAGACTTTCTAGCATTaccatattcatatagatgctaatgaatcgagacacatatgtatatttagattcattagtatctatatgaatgtagccaatgctagaaagtcatacattatgaaacggaag	New	-65.3	1.4	0	0	0	4	3	10.5	0	0	0	4.51765	3.30991	4.93899	low
92	63	PC-5p-86609_24	ATGGTAAGACTTTCTAGCATT	21	chr07	+	5671430	5671549	ATGGTAAGACTTTCTAGCATTgtccacatacatatagatgttaatgaatctaaacacatacatatctctagatttattaatatctaaatgaatataggcaatgctagaaagtcttacatt	New	-54.1	1.6	0	0	0	4	3	10.5	0	0	0	4.51765	3.30991	4.93899	low
93	64	PC-3p-57068_51	AGATTCGTTGGACTAGGATATGTC	24	chr09	-	4534680	4534837	tgtactactccctccgtccctaaatataagggattttggtgggatgcgacatattccagtacaacaaatctggataggtttctgtccAGATTCGTTGGACTAGGATATGTCacttctaaccaaaatctcttatatttagggatggagggagtagttcc	New	-102.8	1.6	0	2.5	11	2.5	6	3.5	0	3.04393	8.90606	2.82353	6.61982	1.64633	low
94	64	PC-3p-57068_51	AGATTCGTTGGACTAGGATATGTC	24	chr12	-	22748689	22748839	gtctagtactccctccgtcccaaaataaagtaatttaggattggatctgacatatcctagtccaatggacgaggggttgtctAGATTCGTTGGACTAGGATATGTCttatccaattataggttgatatattttgatatggaggtactattt	New	-69.6	1.2	0	2.5	11	2.5	6	3.5	0	3.04393	8.90606	2.82353	6.61982	1.64633	low
95	65	PC-5p-58745_49	ACCGGGAACCAATTTACTCATGAT	24	chr05	+	16718947	16719114	ataagagaccgggatttatttcggACCGGGAACCAATTTACTCATGATatagacaataagaaaccgggaatcaatccactagtcaagaggtgtggaactaacccagatgttttgttgtccctatgatgagtaaattagtttccggcccggaataaatcccggtctctc	New	-88.8	1.2	0	0	10.5	3.5	11	23	0	0	8.50124	3.95295	12.1363	10.8187	middle
96	65	PC-5p-58745_49	ACCGGGAACCAATTTACTCATGAT	24	chr11	+	19527012	19527177	aagagactaggatttattccagACCGGGAACCAATTTACTCATGATagatacaacaaaacatccgaattagttccacaactcttgactagtgggttgattcctggtctcttattgtccctatcatgagtaaattggttcccagctcggaataaatcccggtctatc	New	-74.4	1.1	0	0	10.5	3.5	11	23	0	0	8.50124	3.95295	12.1363	10.8187	middle
97	66	PC-5p-19748_235	AAAGTGCATGGGGAATTTTGGT	22	chr07	+	21552436	21552632	tagattggccgcagatttaatgtagttccgaggttatcaaaccatcacagaatacAAAGTGCATGGGGAATTTTGGTggataggccagtgtagtccatggacggaaccgacctagacaccaaaattctccatgcattttgttttctgtcataatttgatgattaaggaggctttgcagattatctaaacttgttgat	New	-80.4	1	15.5	22.5	38.5	20	9	21.5	26.0566	27.3954	31.1712	22.5883	9.92973	10.1132	middle
98	66	PC-5p-19748_235	AAAGTGCATGGGGAATTTTGGT	22	chr12	-	7076772	7076968	tagattggccgcagatttaatgtagttccgaggttatcaaaccatcacagaatacAAAGTGCATGGGGAATTTTGGTcgataggccagtgtagtccatggacggaaccgacctagacaccaaaattctccatgcattttgttttctgtcataatttgatgattaaggaggctttgcagattatctaaacttgttgat	New	-74.9	0.9	15.5	22.5	38.5	20	9	21.5	26.0566	27.3954	31.1712	22.5883	9.92973	10.1132	middle
99	67	PC-5p-34862_111	AGAAATGGACATCCAAGATTCGTC	24	chr01	-	33610956	33611112	caccgttggatcaAGAAATGGACGTCCAAGATTCGTCcatgtcacctgagttaaaatttaactcacagattcactcatgagttaaaatttactgggagttaaattttaactcatgctgacgtggacgaatctcggacgtccatttctcgatccaacg	New	-94.7	1.5	9.5	14.5	17	11.5	10	24.5	15.9702	17.6548	13.7639	12.9883	11.033	11.5243	middle
100	67	PC-5p-34862_111	AGAAATGGACATCCAAGATTCGTC	24	chr11	-	5997893	5998047	ccgttggatcgAGAAATGGACGTCCAAGATTCGTCcacgtcaccatgagttaaaatttaactcgtagattcactcatgagttaaaattttactgggtgttaaattttaactcatggtgacgtggacgaatctaggacgttcatttctcgatccaa	New	-100.9	1.6	9.5	14.5	17	11.5	10	24.5	15.9702	17.6548	13.7639	12.9883	11.033	11.5243	middle
101	68	PC-3p-111614_14	AATGATCGGAAATGATTTGGTACC	24	chr01	-	13944708	13944904	ttagagatttgctctagaccaacaaaaaatacctcgaggtactggtacctcacggtaccaaatcgattccgatcattggatctagctggataggacgggtattgttaattagatccAATGATCGGAAATGATTTGGTACCgtgaggtactggtaccttgaggtactttttttttttgggacaggagcaaatctcaaa	New	-124.9	1.5	3.5	0	0	0	0	3.5	5.88375	0	0	0	0	1.64633	low
102	68	PC-3p-111614_14	AATGATCGGAAATGATTTGGTACC	24	chr10	+	20286671	20286876	agtgaaattttagagatttgctctggtccaacaaaaagtaccttttggtaccggtacctcacggtaccaaatcgtttccgatcgttggatctaacaatgcccatcctgccagctagatccAATGATCGGAAATGATTTGGTACCgtaaggtattggtacctcgagatactttttgttgaatcggagcaaatctcgaaattttaagc	New	-126	1.5	3.5	0	0	0	0	3.5	5.88375	0	0	0	0	1.64633	low
103	69	PC-5p-168223_6	GATGTAAAGTCCTACTCGGTACTC	24	chr12	+	22999178	22999347	gacagcctcagaagcttgcttcagatGATGTAAAGTCCTACTCGGTACTCaccgtatgcctcacctatctatctttttaagttgcttctaaaaggacagataggtgaggcatacggtgagTACCGAGTAGGACTTTACATCatctgaagcaagcttctgaggctgtctaa	New	-151.1	2	0	0	0	0	6	0	0	0	0	0	6.61982	0	low
103	70	PC-3p-39030_94	TACCGAGTAGGACTTTACATC	21	chr12	+	22999178	22999347	gacagcctcagaagcttgcttcagatGATGTAAAGTCCTACTCGGTACTCaccgtatgcctcacctatctatctttttaagttgcttctaaaaggacagataggtgaggcatacggtgagTACCGAGTAGGACTTTACATCatctgaagcaagcttctgaggctgtctaa	New	-151.1	2	31	23	33	31	26	39	52.1132	28.0042	26.7182	35.0118	28.6859	18.3448	middle
104	71	PC-3p-95070_19	AATATACATCATTAGATTCGTCTC	24	chr01	+	26094039	26094228	gattactgacaaaacccattccataacccctaggctattttgcgagacgaatctaacgaggtatattaatccatgatttgctacagtgatgctacagtaatcagtcgctaatcgtggattAATATACATCATTAGATTCGTCTCgcaaaatagcctaggggttatggaatcggttttgtcggtaatctac	New	-129.4	1.7	0	0	3	0	0	6.5	0	0	2.42892	0	0	3.05747	low
105	71	PC-3p-95070_19	AATATACATCATTAGATTCGTCTC	24	chr07	+	1830158	1830412	gattactgacaaaacccattacataacccttaggctattttgtgagacgaatctaacgaggtataataatccatgatttgctacagtgatgctacagtaatcagtcgctaatcatggattAATATACATCATTAGATTCGTCTCgcaaaatagcctaggggttatggaatcggttttgtcggtaatctatgtttaatactcctaaatagcaagattccggagggctatttaatagttcggaggatccaaacaagg	New	-126.9	1.3	0	0	3	0	0	6.5	0	0	2.42892	0	0	3.05747	low
106	72	PC-3p-92168_21	ACATGCTAGCCGTCTGGGATA	21	chr08	+	16861487	16861644	tgcggtcaaattataccaaccgcacaggataataggttaccccccacggctagcacgtgctagggcaaccgcacgggataattcgtgccgtcgccctagcACATGCTAGCCGTCTGGGATAacctattatcccgtgcggtcggtataatttgacctca	New	-114.7	1.3	0	0	0	5.5	0	5	0	0	0	6.21177	0	2.3519	low
107	72	PC-3p-92168_21	ACATGCTAGCCGTCTGGGATA	21	chr11	+	9265851	9266040	ataatctattatcccgtgtagtcaaattataccgactgcacgagataataggttatccctcacggctggcatgtgctagggcgaccgcccgagataattcgtgccgtttccttagcACATGCTAGCCGTCTGGGATAagctattatcccgtgcggttggtataatttgactgcacgggataatagatgta	New	-139.9	1.6	0	0	0	5.5	0	5	0	0	0	6.21177	0	2.3519	low
108	73	PC-5p-107147_15	ACGTGACATATCTTAGAACT	20	chr01	-	3175933	3176093	gcatactccctctttcctataaaaaataaatctaaaatcgaagatcggACGTGACATATCTTAGTACTgtaaatctggacagatgtatgtctagattcgtagtattaggacgtgtcacatccggtactaggttggttttttataggacgcagggagtaagt	New	-78.3	1.3	0	0	0	0	2.5	7.5	0	0	0	0	2.75826	3.52785	low
109	73	PC-5p-107147_15	ACGTGACATATCTTAGAACT	20	chr02	-	24773606	24773761	catatactaccttcgtcagaaaataagttactctattacgggACGTGACATATCTTAGAACTacgaatctagacatgtctttgtccaaaatcgtagtactaggatatgccacatctcgtactaaattaacttattatgagacggagggagtgtcta	New	-64.2	1.1	0	0	0	0	2.5	7.5	0	0	0	0	2.75826	3.52785	low
110	74	PC-3p-128551_11	GAATGTCAGCAATGCTAGAAAGTC	24	chr02	-	21252982	21253154	acatatctagtactacctccgttttagtttataagattttctagcattgcctatatttatatagatattaatgaatctaaacacacatatatgttagatttattaacatacatatGAATGTCAGCAATGCTAGAAAGTCttataatataaaacagagaaagtactaggtagat	New	-75.3	1.7	0	2.5	3	0	0	0	0	3.04393	2.42892	0	0	0	low
111	74	PC-3p-128551_11	GAATGTCAGCAATGCTAGAAAGTC	24	chr02	-	21262008	21262180	acatatctagtactacctccgttttagtttataagattttctagcattgcctatatttatatagatattaatgaatctaaacacacatatatgttagatttattaacatacatatGAATGTCAGCAATGCTAGAAAGTCttataatataaaacagagaaagtactaggtagat	New	-75.3	1.7	0	2.5	3	0	0	0	0	3.04393	2.42892	0	0	0	low
112	75	PC-3p-90333_22	TTAATGGACCGCACACGAAAA	21	chr07	+	14152235	14152393	acgggaaaatcggcttattttcgcgtgctgtccatttaagaggaccgcacggaaaaatcgatttttcccagaagaaatgagttaccgcacggaaaaattgatttttccgtgccgtcctctTTAATGGACCGCACGCGAAAAtgagctggttttcccaga	New	-104.1	1.4	0	0	0	4.5	0	6.5	0	0	0	5.08236	0	3.05747	low
113	75	PC-3p-90333_22	TTAATGGACCGCACACGAAAA	21	chr07	+	14182876	14183034	acgggaaaatcggctcattttcgcatgctgtccatttaagaagaccgcacggaaaaatcgatttttcccagacgcaacgagttactacacggaaaaattgatttttccgtgccgtcctctTTAATGGACCGCACGCGAAAAtgagccgattttcccaga	New	-97.5	1.3	0	0	0	4.5	0	6.5	0	0	0	5.08236	0	3.05747	low
114	76	PC-3p-116101_13	TTGCGAGATGTAGAAGTTGAAT	22	chr09	+	12251011	12251191	catgtgatatatcactccacaaacatgcaagttcaaattcaacttctacatctcacaatgaaaaaaacaaatttgactgtgaatatacgttaactagttgtaatttaatttgttttttcgTTGCGAGATGTAGAAGTTGAATttgaatttgcatgtttgtggagtgatatatcacatgtta	New	-107.1	2	0	0	0	0	3.5	3	0	0	0	0	3.86156	1.41114	low
115	76	PC-3p-116101_13	TTGCGAGATGTAGAAGTTGAAT	22	chr11	+	25985133	25985314	catgtgatatatcactccacaaacatgcaagttcaaattcaaattctacatctcgcaatgaaaaaaacaaattaaactacaactagttaacgtatattcacaattaaatttgtttttttgTTGCGAGATGTAGAAGTTGAATttgagcttgcataatttgtagaatgatatataacatgtta	New	-81.4	1.6	0	0	0	0	3.5	3	0	0	0	0	3.86156	1.41114	low
116	77	PC-3p-61259_46	GGGACCCAGATGAAAAAGTACGGC	24	chr03	+	4054885	4054996	taacatagaaaaatcttttggccgtacttttttcatctgggtcccttgccgccccaatagagggcggcaaGGGACCCAGATGAAAAAGTACGGCcgtaagctctttatgggc	New	-74.6	1.4	2.5	0	0	4	5.5	11	4.20268	0	0	4.51765	6.06817	5.17418	low
117	77	PC-3p-61259_46	GGGACCCAGATGAAAAAGTACGGC	24	chr06	+	8447539	8447650	taacatagaaaaatcttttggccgtacttttttcatctgggtcccttgccgccctctattggggcggcaaGGGACCCAGATGAAAAAGTACGGCcacaagctctttatgggc	New	-78.1	1.4	2.5	0	0	4	5.5	11	4.20268	0	0	4.51765	6.06817	5.17418	low
118	78	PC-3p-31171_130	AGTATCAACCGGGACTAAAGATCC	24	chr05	+	21804619	21804711	aatgatctttactcctggtcggtagtaccaaccgggactaaagtggtaatatttagtcccgattggtAGTATCAACCGGGACTAAAGATCCtc	New	-50.6	1.2	6	10	11	7	13	18	10.0864	12.1757	8.90606	7.90589	14.3429	8.46685	middle
119	78	PC-3p-31171_130	AGTATCAACCGGGACTAAAGATCC	24	chr06	+	23037477	23037569	atagatctttacttctggttgttactaccaactgggactaaagtgataatctttagtcccggttagtAGTATCAACCGGGACTAAAGATCCtt	New	-52.9	1.5	6	10	11	7	13	18	10.0864	12.1757	8.90606	7.90589	14.3429	8.46685	middle
120	79	PC-5p-4161_942	TTAGGATGAGGACGTGGCATC	21	chr02	-	27979189	27979401	ttggtagtttagtttcacaaaaccacactatcgatgaatggattcacccgtgagatgaaatggtcgttccatTTAGGATGAAGACGTGGCATCctattaatttcgtgcgatggctgttaataggatgacatgtcctcgtcctatatgaaacagtcacgtcatctcacgggtgaatctattcattgatagtgtggttttgtgaaactacactat	New	-136.9	1.6	47	44.5	62	85	63	169.5	79.0104	54.182	50.1978	96.0001	69.5081	79.7295	middle
121	79	PC-5p-4161_942	TTAGGATGAGGACGTGGCATC	21	chr08	+	2987317	2987529	ttggtagtgtagtttcacaaaaccacactatcaatgaacagattcacatgtaagatgacatagttgtttcacTTAGGATGAGGACGTGGCATCctattaatttcgtgcgatggctggtaataggatgccacgttcttgtcctaagtggaacacccacgtcatatcacggctgaatccattaattgatagtgtggttttgtgaaactatactac	New	-124.1	1.4	47	44.5	62	85	63	169.5	79.0104	54.182	50.1978	96.0001	69.5081	79.7295	middle
122	80	PC-5p-83739_25	ATTTAGTGTCTCCATTATCAC	21	chr06	+	20329539	20329713	aacacagaactatacatttaatgtcttcatttattacaaaactacagATTTAGTGTCTCCATTATCACaaaactacagggtttaacaatgctaaaacatgttgttttgtgataatgaggacactaaacatgtagttttgtgataaatggagatattaaatgtgtagttttgttaa	New	-96.6	2	0	4	3.5	0	2.5	2.5	0	4.87029	2.83375	0	2.75826	1.17595	low
123	80	PC-5p-83739_25	ATTTAGTGTCTCCATTATCAC	21	chr11	+	1366676	1366820	atttagtgtcttcatttatcacaaaactacagATTTAGTGTCTCCATTATCACaaaactacaagttttaacaatgctaaaacttgtagttttgtgatgatgaagccattaaacttgtagttttgtgataaatgaagatattaaat	New	-83.2	2.1	0	4	3.5	0	2.5	2.5	0	4.87029	2.83375	0	2.75826	1.17595	low
124	81	PC-5p-83392_25	TATCTCTTGAGCCTAATTAATC	22	chr04	+	21633338	21633463	cttggaaaccgtgagacgTATCTCTTGAGCCTAATTAATCcgttattagcacatgtgggtcactgtagtacctatggctaatcatggactaattaggctcaaaagatttgtctcgcgatttcctcc	New	-63.1	1.2	0	0	0	0	3	9.5	0	0	0	0	3.30991	4.46861	low
125	81	PC-5p-83392_25	TATCTCTTGAGCCTAATTAATC	22	chr12	-	7806714	7806806	cgTATCTTTTGAGCCTAATTAATCcgtcattagcacatataggttactgtaacacttatgctaatcatggactaaataggcttaaaagatttg	New	-35.6	1.2	0	0	0	0	3	9.5	0	0	0	0	3.30991	4.46861	low
126	82	PC-5p-21285_215	ATTGTCACTAACATGTGGACCCGA	24	chr04	-	23142912	23143044	aaaaggattgggatcctttacagttgactgcaccgtgtcATTGTCACTAACATGTGGACCCGAtgtgtcatAGGATCCACATGTCAGTGACAATGtcacggtgcagtcgactgcagaggatcccaatcctcca	New	-98.7	1.5	40	81	128	84	133	257	67.2429	98.6234	103.634	94.8707	146.739	120.888	middle
126	83	PC-3p-85595_24	AGGATCCACATATCAGTGACAATG	24	chr04	-	23142912	23143044	aaaaggattgggatcctttacagttgactgcaccgtgtcATTGTCACTAACATGTGGACCCGAtgtgtcatAGGATCCACATGTCAGTGACAATGtcacggtgcagtcgactgcagaggatcccaatcctcca	New	-98.7	1.5	0	11	6	0	0	7	0	13.3933	4.85785	0	0	3.29266	middle
127	84	PC-5p-15377_308	TTAGGACAAGGATGTGGCATC	21	chr05	-	1134222	1134411	ttcacaaatccacactatcaatgaatgtattcacccgtgatatgacatggctgttccacTTAGGACGAGGATGTGGCATCctattatcagtcattgcacgaaattaataggatgccacgttctcatcctaggtggaacaaccacgtcatcttataggtgaatccattcattgatagtgtagttttgtaaa	New	-111.1	1.5	11.5	19	32.5	22	18	57	19.3323	23.1339	26.3134	24.8471	19.8595	26.8117	middle
128	84	PC-5p-15377_308	TTAGGACAAGGATGTGGCATC	21	chr06	-	17598440	17598654	ttttggtagtgtagtttcacaaaaccacaatatcaatgaatggattaactcgtgatatgacgtggctgttccacTTAGGACAAGGACGTGGCATCctattaccaaccatcgcacgaaattaataggatgcctcgtcctcatcctaggtagaacaaccacgtcatctcacaggtgaattcattcattgatagtgtggttctgtaattacactacca	New	-123.4	1.4	11.5	19	32.5	22	18	57	19.3323	23.1339	26.3134	24.8471	19.8595	26.8117	middle
129	85	PC-5p-130475_10	ATCCTCTACCATAATGGTACTACC	24	chr10	-	19107992	19108106	cacATCCTCTACCATAATGGTACTACCactacaaccactgacgtgtggagtaataagaggatagaacccccatgtcagtgactataatggtAGTGACATTATGGTAAAGGATTCC	New	-49.5	1	0	5	0	0	0	10	0	6.08786	0	0	0	4.7038	low
129	86	PC-3p-142745_8	AGTGACATTATGGTAAAGGATTCC	24	chr10	-	19107992	19108106	cacATCCTCTACCATAATGGTACTACCactacaaccactgacgtgtggagtaataagaggatagaacccccatgtcagtgactataatggtAGTGACATTATGGTAAAGGATTCC	New	-49.5	1	0	0	8	0	0	0	0	0	6.47713	0	0	0	low
130	87	PC-3p-66945_39	ACATTTTGTCAGGAAGTTCCGG	22	chr10	+	11015995	11016119	tgtcccttcactggtcagacacccggaagttccgggcaaaatgaccggaagttcctgccctgtaagacaggaagtttcaaACATTTTGTCAGGAAGTTCCGGgcttctgataggcagaaggggct	New	-65.5	1	0	0	0	5.5	0	14	0	0	0	6.21177	0	6.58533	low
131	87	PC-3p-66945_39	ACATTTTGTCAGGAAGTTCCGG	22	chr12	+	14081276	14081404	cttgccccttcacaggtcagacacccggaagttccgggcaaaatgaccggaagttcctgccctgtaagacaggaagttccggACATTTTGTCAGGAAGTTCCGGgcttctgataggccgaaggggctga	New	-77.7	1.1	0	0	0	5.5	0	14	0	0	0	6.21177	0	6.58533	low
132	88	PC-5p-170929_6	TAAGTCGTTATAGTATTTCC	20	chr11	-	3588822	3588983	tttctacttcctccgtttcacaatgTAAGTCGTTTTAGTATTTCCcacattcatattaatgctaatgaatctagatagatatatatgtctagattcattagcatcaatatgaatgtgaaaaatgctagaatgacttacattgtgaaacggagggagtagtaa	New	-109	2.1	0	3	2.5	0	0	0	0	3.65272	2.0241	0	0	0	low
133	88	PC-5p-170929_6	TAAGTCGTTATAGTATTTCC	20	chr11	-	24093280	24093439	atatacttcctccgtttcacaatgTAAGTCGTTATAGTATTTCCcacattcatattgatattaatgaatctagacatatatatctatctagatttattaacataaatatcaatgtggaaaatattagaatgacttacattgtggaacggaggaagtagct	New	-82.9	1.8	0	3	2.5	0	0	0	0	3.65272	2.0241	0	0	0	low
134	89	PC-3p-70626_35	AATGATCGGAAACGATTTGGTACC	24	chr04	-	5870191	5870379	aatgagatttgccccggtccaacaaaaagtacatcgaggtaccggtatctcacggtaccaaatcattttcaattgttggatctagttggacaagatgaatattgttagatccAATGATCGGAAACGATTTGGTACTgtgaggtatcggtacttcgagatactttttgttggaccggagcaaatctccga	New	-122.3	1.5	0	20	5.5	0	0	7	0	24.3515	4.45303	0	0	3.29266	middle
135	89	PC-3p-70626_35	AATGATCGGAAACGATTTGGTACC	24	chr11	-	24890343	24890529	acgagatttgctccggtccaacaaaaagtacctcgaggtatcggtagctcacggtactaaatcgtttccgatcgttggatctaataatgcgcatcctgcccaactagatccAATGATCGGAAACGATTTGGTACCgtgagataccggtaactcgagatactttttactagaccgaagcaaatttatt	New	-114.1	1.4	0	20	5.5	0	0	7	0	24.3515	4.45303	0	0	3.29266	middle
136	90	PC-3p-75241_31	AATCGGAAAAGATTTGGTACC	21	chr04	+	8479999	8480191	aacaagagatttgctccggttcagcaaaaagtacctcgaggtatcagtacctcacgataccaaatcgtttccgatcgttgggtctagctgggcaggatgggcattgttaaatccaacAATCGGAAAAGATTTGGTACCatgaggtactggtacctcgaggtaccttttgttggaccagagcaaatctcttaca	New	-124.6	1.4	0	4.5	0	0	5	6	0	5.47908	0	0	5.51652	2.82228	low
137	90	PC-3p-75241_31	AATCGGAAAAGATTTGGTACC	21	chr04	-	8476994	8477132	tcatacctcgaggtacacctcctcctcaccgtactaaatcgtttttgattgttggatctaacaatattcatcttgcccagctaaatccaacAATCGGAAACGATTTGGTACCatgaggtaccggtacctcgaggtacat	New	-67.1	1.1	0	4.5	0	0	5	6	0	5.47908	0	0	5.51652	2.82228	low
138	91	PC-3p-6597_665	TGAGAATGGAGACACTAAATC	21	chr01	+	30151239	30151387	acatttagtgtcttcatttatcacaaaactacagatttagtgtctccattctcagaaaactacatgttttagcattgttaaaacgtgtagttttaTGAGAATGGAGACACTAAATCtgtagttttgtgataaatgaagatattaaacct	New	-102.1	2.3	48	58.5	72	45.5	27.5	84.5	80.6915	71.228	58.2942	51.3883	30.3408	39.7471	middle
139	91	PC-3p-6597_665	TGAGAATGGAGACACTAAATC	21	chr02	+	4459801	4459949	acatttagtgtcttcatttatcacaaaactacagatttaatgtctccattctcacaaaactacaggttttagcattgttaaaacgtgtagttttaTGAGAATGGAGACACTAAATCtgtagttttgtgataaatgaagatattaaacct	New	-94.3	2.1	48	58.5	72	45.5	27.5	84.5	80.6915	71.228	58.2942	51.3883	30.3408	39.7471	middle
140	92	PC-3p-91989_21	ATCAATAACGATCAAGACGGA	21	chr03	+	29121478	29121623	cgtccgtcttgatcgttattgatccagccatacacacgatatgacatttctactcctcattgatatgcattatacttgtacttataaggggtagaaacgtcatatcgtgtgtgtgactggATCAATAACGATCAAGACGGAcggaa	New	-97.7	1.6	0	0	3.5	4.5	2.5	0	0	0	2.83375	5.08236	2.75826	0	low
141	92	PC-3p-91989_21	ATCAATAACGATCAAGACGGA	21	chr09	+	22844115	22844267	tccgtccgtcttgatcgttattgatccagccacatacacgatatgacatttctacccctcattgacatgcattatacttgtacttgtgaggggtagaaacgtcatatcgtgtgtggctggATCAATAACGATCAAGACGGAcggaaaacgatc	New	-111.2	1.6	0	0	3.5	4.5	2.5	0	0	0	2.83375	5.08236	2.75826	0	low
142	93	PC-3p-35704_107	AGGGACTAATGTTTTTGTGAGAGG	24	chr01	+	28292018	28292191	tcatggcctgcgaatgattaagggggtgtttaggaacttagggactaaatttagtccctctcacaaaattataagtccctatggtAGGGACTAATGTTTTTGTGAGAGGgactaaagtttagctccactttagtccctccaaccaaacaccacataattgcttggagttcactt	New	-75.2	1	5.5	5	21.5	2.5	11.5	14	9.2459	6.08786	17.4073	2.82353	12.688	6.58533	middle
143	93	PC-3p-35704_107	AGGGACTAATGTTTTTGTGAGAGG	24	chr04	-	31469877	31470051	tggagtggtagctggtttagggggtgtttgggaactagggactaaatttagtccctctcacaaaattataagtccctatggtAGGGACTAATGTTTTTGTGAGAGGgactaaagtttagctccactttagtccctccaaccaaacaccaccttagacaaaccaactaccactagc	New	-94.9	1.2	5.5	5	21.5	2.5	11.5	14	9.2459	6.08786	17.4073	2.82353	12.688	6.58533	middle
144	94	PC-5p-41055_87	AGTAGACGGGATCTCGACCTC	21	chr04	+	12927499	12927651	ccttaaggccggAGTAGACGGGATCTCGACATCgacatccatatcccactagaacttgcaaccgctgccactatcttatggtagtgacattgatagcaagttcgagtgggatactgatatcgaggtcgagttcccggctgctccggccttatt	New	-94	1.2	3	2.5	4	11.5	4.5	25.5	5.04322	3.04393	3.23857	12.9883	4.96487	11.9947	middle
145	94	PC-5p-41055_87	AGTAGACGGGATCTCGACCTC	21	chr04	-	11400728	11400880	ccttagagccggAGCAGACGGGATCTCGACCTCgacatccatatcccactagaacttgctaccgttgccactatcttatgtcagtgacattgatagcaagttcgagtggtatactgatgtcgaggtcgagttcccggctgctccagccctatt	New	-88.4	1.1	3	2.5	4	11.5	4.5	25.5	5.04322	3.04393	3.23857	12.9883	4.96487	11.9947	middle
146	95	PC-3p-53309_58	TTATCGGATGAACAAATGACC	21	chr04	+	16892834	16892977	ggtcatttcttcatccgacaaagtgatagtaacattgttcacaaattttacacatctgtcttataatttatgaaaccatatgggagatatgtaatatttgtgaacaatgttattatcaccTTATCGGATGAACAAATGACCaaa	New	-70	1.6	10.5	4.5	14	0	0	0	17.6513	5.47908	11.335	0	0	0	middle
147	95	PC-3p-53309_58	TTATCGGATGAACAAATGACC	21	chr08	+	11437363	11437556	ttcatcaacaacaaagttgtaaaactcatcaatatctataacttttattttggtcatttcttcatccgataaagcgacagtaatattgttcacaaaatgtatataccgttacaaatcactTTATCGGATGAACAAATGACCaaaataaaaattgtagatctagatggattatacaactttgttgttgatgacgt	New	-91.2	1.6	10.5	4.5	14	0	0	0	17.6513	5.47908	11.335	0	0	0	middle
148	96	PC-3p-228203_5	TTATGACCCGTCAGTGATGAGTGA	24	chr04	+	30758094	30758188	gaccactcatctctgacgggtctttaactaacacacgtcacagataacgttatctctgacgggtggtagTTATGACCCGTCAGTGATGAGTGAaa	New	-56.2	1.3	0	2.5	0	0	2.5	0	0	3.04393	0	0	2.75826	0	low
149	96	PC-3p-228203_5	TTATGACCCGTCAGTGATGAGTGA	24	chr08	+	10774830	10774924	gaccactcatctctgacgggtctttaactaacacacgtcacagataacgttatctctgacgggtggtagTTATGACCCGTCAGTGATGAGTGAaa	New	-56.2	1.3	0	2.5	0	0	2.5	0	0	3.04393	0	0	2.75826	0	low
150	97	PC-5p-108799_15	GTATCGGATGGGACATTTCATAGT	24	chr02	-	6796133	6796310	actacctggtactccttccgtcccataatatagcaacctaGTATCGGATTGGACATTTCATAGTacaccggtactaggttgctatattatgggacgcatgtccagattcggtgtactatGAAATGTCAAATCCGGTACTAGGTtgctatattatgggacggagggagtaacaagtacc	New	-118.1	1.5	0	0	0	0	2.5	5	0	0	0	0	2.75826	2.3519	low
150	98	PC-3p-179167_6	GAAATGTCCAATCCGGTACTAGGT	24	chr02	-	6796133	6796310	actacctggtactccttccgtcccataatatagcaacctaGTATCGGATTGGACATTTCATAGTacaccggtactaggttgctatattatgggacgcatgtccagattcggtgtactatGAAATGTCAAATCCGGTACTAGGTtgctatattatgggacggagggagtaacaagtacc	New	-118.1	1.5	0	0	0	0	0	6	0	0	0	0	0	2.82228	low
151	99	PC-3p-62531_44	GAATTCGGGTAATGCTAGAAAGTC	24	chr05	-	29044281	29044402	gacttataagactttctagcattacccacattcatatatatgttaatgaatctagacatatgtgtgtctagattcattaacatctatatGAATTTGGGTAATGCTAGAAAGTCttataatat	New	-78.9	2.3	0	5.5	6	3.5	0	7	0	6.69665	4.85785	3.95295	0	3.29266	low
152	99	PC-3p-62531_44	GAATTCGGGTAATGCTAGAAAGTC	24	chr08	+	8648500	8648616	ttataagactttttggacttacctagattcatccattgatcactatatatgttttgtatatgtgtctaaattcattagcatctatatGAATTCGGGTAATGCTAGAAAGTCttacat	New	-33.9	1	0	5.5	6	3.5	0	7	0	6.69665	4.85785	3.95295	0	3.29266	low
153	100	PC-3p-105717_16	TCGTTGCGAGATGTAGAAGTT	21	chr05	+	26194983	26195167	acatgtgatatatcactctacaaatatgcaagttcaaattcaacttctacaactcgtaacaaaaaaaacaaatttgactatgaatatacgtttaactagttgtagtttaatttgttttttTCGTTGCGAGATGTAGAAGTTgaatttgaacttgtatgtttgtggagtgatatatcacatgttaa	New	-109.7	2.1	0	0	0	0	5.5	2.5	0	0	0	0	6.06817	1.17595	low
154	100	PC-3p-105717_16	TCGTTGCGAGATGTAGAAGTT	21	chr12	+	4886820	4887005	aacatgtgatatatcactccacaaacatgcaagttcaaattcaatttccatatctcgtaacgaaaaaaacaaatttgactatgaatatacattaactagctgcagtttaatttgttttttTCGTTGCGAGATGTAGAAGTTgaatttgaacttgcatgtttgtggagtgatatatcacatgttaat	New	-114.9	2.1	0	0	0	0	5.5	2.5	0	0	0	0	6.06817	1.17595	low
155	101	PC-3p-41822_85	TATCGCTTTGTTGGATGAAGA	21	chr10	+	18581258	18581417	ttttatttgggtcatttcttcatccgataaaatgatttgtaacattgttcacaaaatgtacatatctcttatatagttttataaactataagagagatgtaaattttatgaaaatattacTATCGCTTTGTTGGATGAAGAaatgatcaaaatagaagtc	New	-62.3	1.6	13	0	17	5	4.5	10.5	21.8539	0	13.7639	5.64707	4.96487	4.93899	middle
156	101	PC-3p-41822_85	TATCGCTTTGTTGGATGAAGA	21	chr12	+	9351903	9352060	ttattttgatcatttcttcatccgacaaagcagtagtaacattgttcacaaaatttacatatctctcttataacttatgaaactatatgtgagatatgtaaattttgtaaacaatgttacTATCGCTTTGTTGGATGAAGAaatgaccaaaataaaag	New	-85.5	2	13	0	17	5	4.5	10.5	21.8539	0	13.7639	5.64707	4.96487	4.93899	middle
157	102	PC-5p-6971_637	AAAATGCATGGAGAATTATGGTGT	24	chr01	+	18693778	18693931	ttaagttccttaattatcaatgaatgacataatacAAAATGCATGGAGAATTATGGTGTctaggtcggttccgtccatggattacactgaccaatccaccataattccccatgcattttgtattctgtgatggtttgataacctaggaactaca	New	-73.6	1.3	60	51	105	56	18	80	100.864	62.0962	85.0124	63.2472	19.8595	37.6304	middle
158	102	PC-5p-6971_637	AAAATGCATGGAGAATTATGGTGT	24	chr08	-	12651954	12652107	ttaagttccttaattatcaaagaatgacataatacAAAATGCATGGAGAATTATGGTGTttaggtcggttctgtccatggactacactgaccaatccaccataattcgctatgcattttgtattctgtgatggtttgataacctaggaactaca	New	-75.4	1.4	60	51	105	56	18	80	100.864	62.0962	85.0124	63.2472	19.8595	37.6304	middle
159	103	PC-5p-9648_483	TTTTTTGTTGGATGTGACATC	21	chr01	+	4626722	4626875	accttgctatatataatccctccgtccagaaatataaggtTTTTTGGTTGGATGTGACATCctagtactatgaatctggatcatagtactaggatgtcacatccaacaaaaaaccttatattctgggatagagggagtatcattttagcagcct	New	-89.1	1.5	27	34	55	34	22.5	90.5	45.389	41.3975	44.5303	38.4001	24.8243	42.5694	middle
160	103	PC-5p-9648_483	TTTTTTGTTGGATGTGACATC	21	chr01	-	4626784	4626917	atgatactccctctatcccagaatataaggTTTTTTGTTGGATGTGACATCctagtactatgatccagattcatagtactaggatgtcacatccaaccaaaaaaccttatatttctggacggagggattatata	New	-85.4	1.7	27	34	55	34	22.5	90.5	45.389	41.3975	44.5303	38.4001	24.8243	42.5694	middle
161	104	PC-5p-38715_95	TACCGGATGTGACATATTCTAGC	23	chr09	-	2191074	2191229	taaatactccctcagtcccataaaaaacgaatctagTACCGGATGTGACATATTCTAGTaccatgaatctggacatatgtatatccagattcgtagtaCTAGGATGTGTTACATTCAGTactaggttagttttttgtgcgacggagagaatatgaa	New	-81.3	1.4	4.5	4	4.5	7.5	12.5	19.5	7.56483	4.87029	3.64339	8.4706	13.7913	9.17242	middle
161	105	PC-3p-39520_92	CTAGGATGTGTTACATGCAGT	21	chr09	-	2191074	2191229	taaatactccctcagtcccataaaaaacgaatctagTACCGGATGTGACATATTCTAGTaccatgaatctggacatatgtatatccagattcgtagtaCTAGGATGTGTTACATTCAGTactaggttagttttttgtgcgacggagagaatatgaa	New	-81.3	1.4	8	12	16	14	20	30	13.4486	14.6109	12.9543	15.8118	22.0661	14.1114	middle
162	106	PC-3p-121900_12	ATTGGGCTTCTTTTGGGATGGAGG	24	chr03	+	27090116	27090210	acagtctactccctccgtcccaaaaaaagtccaattcatgtgtccagattcatccctagaATTGGGCTTCTTTTGGGATGGAGGgagtagatgac	New	-56.1	1.3	0	0	6	0	0	6	0	0	4.85785	0	0	2.82228	low
163	107	PC-3p-69901_36	AGATTCGTTGTACTAGAAAACGTC	24	chr10	+	15620059	15620220	aacgatatactccctccgtccaaaaaaactcaacctagtattggatgtaatgtttctagtacaacgaatctagatgtactcatgtccAGATTCGTTGTACTAGAAAACGTCccatccaatactaggttaagtttttttttgggacggagggagtacctcttt	New	-97.8	1.6	0	0	5	5	14	18	0	0	4.04821	5.64707	15.4462	8.46685	middle
164	108	PC-3p-41761_85	AGGGACTTATAATTTTGTGAGAGA	24	chr04	-	21840396	21840468	aactttagtccctctcacaaaaatataagtccctaccatAGGGACTTATAATTCTGTGAGAGAgactaaattt	New	-37.8	1.5	6	9	25	10	13	22	10.0864	10.9582	20.241	11.2941	14.3429	10.3484	middle
165	109	PC-5p-57866_50	AAATGCATGGAGAATTATGGTGTC	24	chr11	-	15289138	15289291	ttaagttccttaattatcaaagaatgacataatacaAAATGCATGGAGAATTATGGTGTCtaggtcggttccgtccatggactacactgaccaatccaccataattccccatgcattttgtattctgtgatggtttgataacctaggaactaca	New	-76.6	1.3	12	6.5	14	8.5	0	10.5	20.1729	7.91422	11.335	9.60001	0	4.93899	middle
166	110	PC-5p-211251_5	GATTTTGGATAGATGTGACACATT	24	chr02	-	10957482	10957678	ccagcactattacttgcacatgaatactactccctccgtctctaaatataagaGATTTTGGTTAGATGTGACACATTctagtacaatgaatctagacataaagcctgtccagatttgctgtactaggatacgttacatccaactaaaatcccttatatttaggaacggagggagtagcaactagctcatgtgtgtgt	New	-99	1.3	0	0	5	0	0	5	0	0	4.04821	0	0	2.3519	low
167	111	PC-5p-33753_116	TTTATTTTTTCTCCCTTCTTC	21	chr01	+	23527569	23527713	ttttTTTATTTTTTCTCCCTTCTTCcttcttttttctctttcttccttgtcgaaaagacgaaaatgcttcgtacacatcatcgtccatgtcatcgtcttttcataaaagagaaaaaagaaggaagaagggagaaaaaaataaaat	New	-64.1	1.4	12	10	21	12	22	39	20.1729	12.1757	17.0025	13.553	24.2727	18.3448	middle
168	112	PC-3p-23540_189	TTTTTCTAGGACAGAGGGAGT	21	chr03	+	30515048	30515200	acaagattagtgcaatttacacatttactccctctatcccagaaaaaaacaattcctagctttgcatttggataaacaattgttcagatttaaagttaggaattgtttTTTTTCTAGGACAGAGGGAGTagatgtgtaatttgtgcatctagg	New	-80.5	1.6	44	45	67	87	58	145	73.9672	54.7908	54.246	98.259	63.9916	68.2052	middle
169	113	PC-3p-6129_706	ATTTGTTGTATTAGGGAATGTCTC	24	chr02	+	10873052	10873179	ccacctgctagtactgacatggtattggatgtgacatttcctagtacaacaaatctgtcaggagcttatccagATTTGTTGTATTAGGGAATGTCTCgtccaatactaggttggttttttgtgggacg	New	-68.4	1.3	95	138	271	172	115	374	159.702	168.025	219.413	194.259	126.88	175.922	middle
170	114	PC-5p-124235_11	TTCTAATACAATGAATCTGGATT	23	chr12	-	1540655	1540878	ctcggagatgatccatggcggccctcccctatacgcttgtgtactccctccgtcccaaaaaacacaacctaggcaagcatgtgacatcTTCTAATACAATGAATCTGGATAgccctttgtccagattcgatgtattagaaaatgtcacatcccctcctatgtttagttttttttttgcaacggaggagtacacttgtagtggagtggcggtggcaatctctctc	New	-98.7	1	2.5	0	0	0	0	3	4.20268	0	0	0	0	1.41114	low
171	115	PC-5p-15677_302	AATAGAATGTGTCACATCTGC	21	chr11	+	2095254	2095387	atatccatattcatagtAATAGAATGTGTCACATCTGGtactatgttggtttttatgggaagtactccttccgtcccataaaaaacgaatctatgactggatgtgacatattctagtatgatgaatatggacat	New	-59.3	1.3	11	26.5	38.5	18.5	13.5	51	18.4918	32.2657	31.1712	20.8941	14.8946	23.9894	middle
172	116	PC-5p-136183_9	GGACTGGATGAGACGTTTCATAGT	24	chr02	+	977327	977452	tatactccctccgtcccataatattaaaacctgGGACTGGATGAGACGTTTCATAGTacgattcattgtactatgaaacatcacatccaatcttaggttgtaatattatgggtcggagggagtagg	New	-81.2	1.6	0	0	0	0	0	23	0	0	0	0	0	10.8187	middle
173	117	PC-3p-118794_12	AAGGGACCCAGATGAAAAAGTACG	24	chr12	+	23655264	23655345	tttggccgtacttttttcatctgggtcccttgccgccctctattggggcggcAAGGGACCCAGATGAAAAAGTACGgccgca	New	-72.4	1.6	0	0	0	0	5	7	0	0	0	0	5.51652	3.29266	low
174	118	PC-5p-54266_56	TCAAATGTTACGCTTTGGACC	21	chr03	+	4784901	4785040	cactaggtattgtcgTCAAATGTTACACTTTGGACCgggtagcccatatgtcaatgaaactaaccacctctaatgtccatgtgtcacttacatgtgggccacccggtccaaagcgtaacatttgacgacaatacctattt	New	-83.9	1.4	0	0	3	7.5	6.5	19.5	0	0	2.42892	8.4706	7.17147	9.17242	low
175	119	PC-3p-76359_30	AACGATCGGAAACAATTTGGTGCC	24	chr01	-	841112	841300	aatgagatttgctccggtccaacaaaaagtaactcgaggtaccggtacttcacggtaccaaaacgttttcgatcgttggatctagctgggcatgacgggcattgttagatctAACGATCGGAAACAATTTGGTGCCgtgaagtaccgctatctcgaggtactttttgttggaccggagcaaatctcatc	New	-142.1	1.6	5	4.5	5.5	0	0	0	8.40536	5.47908	4.45303	0	0	0	low
176	120	PC-5p-118097_12	GTACCGGATGTGACATTTCATAGT	24	chr08	+	22949556	22949729	attgcagctagctactccctctgtcctataatatagcaacctaGTACCGGATGTGACATTTCATAGTacaatgaatctagacaatctcctatccagattcgctctactatgaaatgtcccatccagtactagattgatatattatgggacggagggagtagtcagctaagctgg	New	-97.6	1.3	0	0	3	0	3	0	0	0	2.42892	0	3.30991	0	low
177	121	PC-5p-130721_10	AATCCTGGGTTTAAATCTGAAGAC	24	chr01	-	32937782	32937838	ccAATCCTGGGTTTAAATCTGAAGACagtgtatgtccagatttaaatctaggattgg	New	-33.2	1.5	0	0	0	5	0	5	0	0	0	5.64707	0	2.3519	low
178	122	PC-5p-92166_21	CGGACCGGGAACCAATTTACTCAT	24	chr06	-	21164056	21164238	aaatttatgatagatacaatgagagaccgtgatttattcCGGACCGGGAACCAATTTACTCATgataggggcaataagagactgggattagttccacacctcttgactagtggattgattcccgatctcttattgtctctatcataagtaaattggttcccggcccggaataaatcccggtct	New	-106.3	1.4	0	0	5	0	4	6.5	0	0	4.04821	0	4.41321	3.05747	low
179	123	PC-3p-66949_39	GAATGTGGACAATACTAGAAAGCC	24	chr08	-	1841889	1842006	tagctacttcctccgtttcatattataagactttctagcattgcccatattcattagcatttatatGAATGTGGACAATACTAGAAAGTCttatagtatgaaacggagggagtaggat	New	-73.7	1.8	7.5	3.5	3	6	7	27.5	12.608	4.2615	2.42892	6.77648	7.72312	12.9355	middle
180	124	PC-3p-97685_18	TCGTTTTTTCGGGACGGAGAGAGT	24	chr03	+	6157289	6157412	gggacttcctctgtcccataaaaaaccagcttaaacaaatctagatatatctctatctaggtttattgtactagaatatgtcacgttagtactaggtTCGTTTTTTCGGGACGGAGAGAGTagg	New	-44.1	0.9	0	0	19	0	7	15	0	0	15.3832	0	7.72312	7.05571	middle
181	125	PC-5p-84508_25	AAGACAAACTCTGGATTTCCGTGT	24	chr11	-	1094779	1094938	taatactccatccgtaaaaaaaaaagAAGACAAACTCTGGATTTTCGTGTccaattttaattgtccgtcttatatgaaatttttttataatttatattttcattgttgttagagacacggaaataagggtttgtttattttttggacggagggagtatgc	New	-51.4	1.1	6	7	5	0	0	7	10.0864	8.52301	4.04821	0	0	3.29266	middle
182	126	PC-3p-98646_18	ATGAGTAAATTGGTTCCCGGTCCG	24	chr05	-	16718848	16719010	agaccgggatttattccgggccggaaactaatttactcatcatagggacaacaaaacatctgggttagttccacacctcttgactagtggattgattcccggtttcttattgtctatatcATGAGTAAATTGGTTCCCGGTCCGaaataaatcccggtctctt	New	-82.3	1.2	0	0	0	0	5	4	0	0	0	0	5.51652	1.88152	low
183	127	PC-5p-78651_29	CTAGTATCGGATGGGATATT	20	chr02	+	6096155	6096256	ataaaCTAGTATCGGATGAGATATTtcatagtacaacgaatatactagataagagggtgtctacattataatatgaaatgtctcatccgatattatgttact	New	-37.6	1.3	0	0	0	3	7	4.5	0	0	0	3.38824	7.72312	2.11671	low
184	128	PC-3p-87285_23	GAGACTTGTACTTTTGTGAGAGG	23	chr05	-	28812364	28812525	aagtcaagactctagggtggtgtttagttggagggactaaagtggggctaaactttagtccctctcacaaaaacataagtccctaccataGGGACTTGTACTTTTGTGAGAGGgactaaatttagtctctagttcccaaacaccccctaggagtcatgaacc	New	-89.6	1.2	0	6	3	5	8.5	30	0	7.30544	2.42892	5.64707	9.37808	14.1114	middle
185	129	PC-5p-55294_54	ATCGTTGGATCGAGAAATAGACGT	24	chr01	-	31261734	31261912	gtacaaaccacatatatagtgaaaacttgaaaactATCGTTGGATCGAGAAATAGACGTccgagatttgtccacatcactatgagttgtattttaatttatggtgacgtggacgaatttcggacgtccatttctcgatccaatggtagtttccaagtttccattacatacgtggtttgc	New	-113.1	1.6	0	7	31	0	17	45	0	8.52301	25.0989	0	18.7562	21.1671	middle
186	130	PC-5p-75554_31	AGTGTAAGACCTCCTAGCATTGCC	24	chr03	+	31322824	31322965	aactactcactccgttttacAGTGTAAGACCTCCTAACATTGCCcacatttatttagatgttaatgaatgtaagtgtgggcaatgctaaatgaatgtgggcaatgctagaaggtcttacattgtaaaacggaggaagtattc	New	-78	1.4	0	0	8	11	0	12	0	0	6.47713	12.4235	0	5.64456	middle
187	131	PC-3p-122742_12	AATGGACCGCACGCGAAAATGAGC	24	chr11	+	21528686	21528779	gcccatttttgcgtgcggtccatttaagaggaccgcacgaaaaaaccaattttttggtgcgatcctcttaAATGGACCGCACGCGAAAATGAGC	New	-67.3	1.5	0	0	0	5	0	12	0	0	0	5.64707	0	5.64456	low
188	132	PC-5p-222673_5	AAAATAGACGTCCGAGATTCATCC	24	chr03	+	26650936	26651100	agcatgtggtgaaaacttggaaactaccgttggattgaAAAATAGACGTCCGAGATTCATCCacgtcatcacgagtaaaagttttactcacggatgatgacgtggacaaatttcggacgtctattattcgattcaacggtagtttctaagtgtccaccacatatg	New	-103.7	1.5	0	0	0	0	0	10	0	0	0	0	0	4.7038	low
189	133	PC-3p-215076_5	AATGATCATAAATGATTTGGTACC	24	chr11	+	10577063	10577257	attgcagagatttgttccgggccagcaaaaagtacctcgaggtatcggtaccttacggtactaaatcgtttctgaccgttggatctagctggacaggatttgtattgttagatccAATGATCATAAATGATTTGGTACCatgaggtactggtatctgaaggtactttttgttggatcggaacaaatctcagcttt	New	-121.2	1.5	0	5	0	0	0	5	0	6.08786	0	0	0	2.3519	low
190	134	PC-5p-199342_5	AGATGTTGCTTAACGATTTGCCAC	24	chr10	-	16399597	16399759	gaggggggcttttaactatttgccactcttacGGATGTTGCTTAACGATTTGCCACtaggcccacatgtcatagacacatgagggcccacatgtcattgacagggtgtggcaaatcgttaattgccatgtcacaagagtggcaaatagttaaatttccccaag	New	-86.2	1.1	0	0	5	0	0	5	0	0	4.04821	0	0	2.3519	low
191	135	PC-5p-126567_11	ATTAGTCTTGTACTGGATGGGACA	24	chr12	+	4582132	4582283	aaattgctctctaagatttatactccatccgtcccaaaatatATTAGTCTTGTACTGGATGGGACAcatcctagtacaataaatctggatcatatgtcccatctagtacaaggtttctagaacggatggagtaacttcttagggagcaaggg	New	-73.3	1.2	0	0	5	0	0	6	0	0	4.04821	0	0	2.82228	low
192	136	PC-5p-85221_24	AATCTAGAATTGGATGTGACATGT	24	chr09	-	21647468	21647627	ctctatacttcatccatctcgaaaaaaacaAATCTAGAATTGGATGTGACATATattctagtacaaaaaatctagacaaagatatgttcagattcgtagtattaggatatgtcacatctaatgttagattggttttctatgggacggagggagtatgtgt	New	-62.5	1.2	0	0	8	5	5	6	0	0	6.47713	5.64707	5.51652	2.82228	low
193	137	PC-3p-163075_6	ACATTCGTTGTACTAGAATGCGTC	24	chr06	-	7155811	7155973	taaggaattttggtgggatgtgacacatttctagtacaacgaatctagacaagatttattgtactaggatatgtcacatcccaccaaaatccattatatttagggacagaggttttatccAGATTCGTTGTACTAGAATGCGTCacatccaccaaaatccatt	New	-67.4	1.1	0	3	5	0	0	10	0	3.65272	4.04821	0	0	4.7038	low
194	138	PC-5p-70631_35	ACTATCATGGTCGACTGAATTACC	24	chr03	-	16747599	16747751	ttaccctcttACTATCATGGTCGACCGAATTACCccactaaattcgaatatcagatattttataccctcaattattcatattgtatgtgtaagatatacgatatttgagttcagggggtcaattcggtcgaccgtaatagttcgggaggggat	New	-77.3	1.3	5	10	13	5	6	16	8.40536	12.1757	10.5253	5.64707	6.61982	7.52609	middle
195	139	PC-5p-130174_10	AGTGACGGGCCACAACTTTAGACC	24	chr09	-	17212644	17212735	acctatcAGTGACGGGCCACAACTTTAGACCcgattgagataacattccatatctcaaacgggcctaaagttgtggcccgtcacagatgatc	New	-59.8	1.4	0	0	5	0	0	5	0	0	4.04821	0	0	2.3519	low
196	140	PC-3p-118603_12	AATGGACTGCACGTGTAAATGAGC	24	chr01	-	15442195	15442316	taatgggaaaataagctcatttacgcgtgcagtccattaagaggaccacatggaaaaaatcgatttttccgtgcggttctcttaAATGGACTGCACGTGTAAATGAGCttattttcccagac	New	-88.7	1.8	0	0	0	3	3	11	0	0	0	3.38824	3.30991	5.17418	low
197	141	PC-5p-146428_7	ACTCAATCTAGGAGGGATGTGACC	24	chr08	-	5266457	5266609	gcgtccctccgtccaaaaaaaACTCAACCTAGGAGGGATGTGACCcctcctagaacaatgagtctggattactctttatccagattcgttgttttaggaggggccacatctcctaggttaagtttttttttttttttgggaacggagggagca	New	-99.1	1.4	0	0	0	0	0	7	0	0	0	0	0	3.29266	low
198	142	PC-5p-112334_14	ATCGGATGTGATGTATTTTGGTAT	24	chr04	-	19122370	19122511	cccgctcgctctatttcagaatatagcagcaatctaaaATCGGATGTGATGTATTTTGGTATatttataataaatttatatattagaatatattgtattcgattacaagttgctatattatgagatattgggagtatgcaag	New	-49.6	1.2	0	0	13	0	0	16	0	0	10.5253	0	0	7.52609	middle
199	143	PC-3p-89326_22	AGGGACTTATGTTTTTATGAGAGG	24	chr10	-	17498866	17499032	gctgtcctctgctcttctcagggggtgtttgggaactagagactaaatttagtccctctcacaaaagtacaagtccctatattAGGGACTTATGTTTTTATGAGAGGgactaaagtttagccccactttagttcctccaaccaaacaccacctcagttgaggacctg	New	-77.6	1	9	0	7	0	0	6	15.1297	0	5.66749	0	0	2.82228	middle
200	144	PC-5p-84489_25	AGCTAATACCGGATGTAACATATC	24	chr04	+	13470169	13470329	gcagagtacttcctccatcctattaaaaaacaAGCTAATACTGGATGTAACATATCctattacaatgaatctagacatatattcgtccagattcacagtattagaatatgttacatccggttctagatttgtttttttatgggacggagggagtagttggg	New	-79	1.4	0	0	7	0	5	13	0	0	5.66749	0	5.51652	6.11495	low
201	145	PC-5p-90917_21	ACACGAACCGGGACTAAAGATGGC	24	chr12	+	4137046	4137165	agctcgatctttagtcccggttggtaACACGAACCGGGACTAAAGATGGCtcagccggccacgtggctgagttgtctttagtcccggttggtgttaccaaccgggactaaagatcgatct	New	-102.2	1.6	0	5	0	7	0	9	0	6.08786	0	7.90589	0	4.23342	low
202	146	PC-5p-97134_19	ACAACTAATACCCACTGATGCAGG	24	chr04	-	25176651	25176818	cacttttattttttcatcattgtggctacaacaACAACTAATACCCACTGATGTAGGcctatctttattcataaagtagatagagtaaatcttagtgatgtctagagagtagatcatacttcagtaggtattagttgtcgtagctaaaaggacgaaagaataaaaatg	New	-59.7	1.1	10	0	10	5	6	14	16.8107	0	8.09642	5.64707	6.61982	6.58533	middle
203	147	PC-5p-123346_11	TTAAACTGCTTCAAATTTGACT	22	chr03	+	7510747	7510916	tactaaatactactccatccgtttcaggttataagatgttttgactttagtcaaagTTAAACTGCTTCAAATTTGACTaagtctataaacttagtcaaacttgaagcagtttgactttgaccaaaatcaaaacatcttataacctgaaacggagggggtagtaattactt	New	-106.7	1.9	0	0	0	5	6	0	0	0	0	5.64707	6.61982	0	low
204	148	PC-3p-134363_10	CGACATGTCAGTGACTCAACTGCA	24	chr12	-	14432134	14432276	atgtgcaatgggaagcagatcctttgacttaactgcacatgcagttgagtcactggcatatgggtcccactttgctatggcCCACATGTCAGTGACTCAACTGCAcagcagttaagtcagaggatccctttccatgtgcaatg	New	-92.4	1.3	0	0	0	0	10	0	0	0	0	0	11.033	0	middle
205	149	PC-3p-83236_25	ATATCATGTGTGTGGCTGGAT	21	chr12	+	26071712	26071894	aacacttccgtcaattctcgatcgttttccgtccgtcttgatccagccacacacacgatatgacgtttctacccctcacaagtacaagtataatgcatgtcaatgaggggtagaaatgtcATATCATGTGTGTGGCTGGATcaataacgatcaagacggacggaaaaattgacggaagtgcta	New	-115	1.4	0	0	0	4.5	0	8	0	0	0	5.08236	0	3.76304	low
206	150	PC-5p-96397_19	CTAGTACCGGATGGGACATATCGT	24	chr03	+	2133837	2134007	tttgtaattactactccctccattccataatatagcaatCTAGTACCGGATGGGACATATCGTagtgtccagattcattgtactataagatctgtccagattcattatactatgagatgtctcatccggtactagattgctatattacggaacggagggagtaattgctaa	New	-93.3	1.4	0	0	11	0	0	13	0	0	8.90606	0	0	6.11495	low
207	151	PC-3p-193095_5	AAGACAAACGATTAAAATTGGACA	24	chr03	-	6796497	6796646	cgagttttcatatctaactttaattgttcgtcttatttaaaacttttctattaatatttctattgtattatatgataataaaacatgaatagtacttgatgtttttttttaaaaatAAGACAAACGATTAAAATTGGACAttgaaactca	New	-37.4	1.2	0	7.5	0	0	0	0	0	9.1318	0	0	0	0	low
208	152	PC-5p-73967_32	CCCAATATGTAGTAACCTAGGATG	24	chr12	-	3308145	3308290	ctCCCAATATGTAGCAACCTAGGATGggattcctaggacaacgaatctggacataagaacccatcctaggactacgaatctgaccataccttatgtccagattcgtagtcctaggattaatcccatcctaggttgctacatattgg	New	-94.2	1.4	0	2.5	5	3.5	5	0	0	3.04393	4.04821	3.95295	5.51652	0	low
209	153	PC-3p-79476_28	AAATAAGACGGATAGTTAAACATT	24	chr09	-	15836982	15837142	cagtttacggatacaacgtttgacttttcgtcttattttagaaaatgattatgattaacttttttttattgttattagatgataagatatgaatagtaatttatgtgtgattaattttttAAATAAGACGGATGGTTAAACATTgaatacagaaactgaaa	New	-43.1	1.1	8	0	11	0	0	9	13.4486	0	8.90606	0	0	4.23342	middle
210	154	PC-5p-68044_38	ACGTGGCTGTTTCATCTAGTA	21	chr12	-	18944454	18944636	cacaaaaccacactatcgatgaatggattcacccgtgatatgACGTGGTTGTTTCATCTAGTAtgaggacgtggcatcatattaatttcgtgcgatggctgataataggatgccatgtcctcgtcctaagtgaaacagccgcatcatttcgcgggagaatctatacatcgatagtgtagtttt	New	-109	1.4	3	4.5	11	0	0	5.5	5.04322	5.47908	8.90606	0	0	2.58709	low
211	155	PC-5p-118434_12	ACTGTTTGGCGGAGCTCTAGCTCC	24	chr12	-	18710091	18710217	tttgtgagagctctatacaggagtggagctgaaACTGTTTGGCTGAGCTCTAGCTCCacgagaggtggagttggagctggagctgtgccaaacgggctctatattagatatttgagctgctcactta	New	-60.6	1	0	5	7	0	0	0	0	6.08786	5.66749	0	0	0	low
212	156	PC-5p-21713_209	TTAATAATTTGCCACTGGAGAGAG	24	chr12	+	22017032	22017236	ctcggagaatttaactatttgccacttttaggtttggcacatatctaaatgcccctcttatgttcacatTTAATAATTTGCCACTGGAGAGAGgtgattttttaactatttatctctctctagtggcaaattattaagtgcgaatctaagagagacatttggataattgcctaacctaaaagtggcaaatagttaaattcccata	New	-120.9	1.7	11	22	44	37	77	151	18.4918	26.7866	35.6242	41.7883	84.9544	71.0274	middle
213	157	PC-5p-115900_13	AATATATTGTAATCTAGGATGGGT	24	chr01	+	25224349	25224451	agatactctatccgtcccAATATATTGTAATCTAGGATGGGTctaatcccattttaggtggacccatcctagattacaatatattggaacggagggagtaatt	New	-65.1	1.6	0	6	0	0	0	7	0	7.30544	0	0	0	3.29266	low
214	158	PC-5p-130596_10	TCATCTTGCTGATTGGACCATT	22	chr02	-	31436548	31436717	acatggcatgttgattggacgtatttgctacaTCATCTTGCTGATTGGACCATTgatcagatatgaggaggtaaatttagctcaccgtaaatctccttcccatctcttactcaatcagtggtctaatcagcaaagtgatgcaggagatacctccaactagcattctacat	New	-71	1	0	0	5	0	0	5	0	0	4.04821	0	0	2.3519	low
215	159	PC-3p-78422_29	TAAAATCACTTTATCGGATG	20	chr09	-	1606830	1606992	ttttattttggtcatttcttcatccggcaaagtgatagtaacattgttcacaaaaatttacacatctctcttataatttatgaaaccatttgggagatatataaaaattttgaacaatgtTAAAATCACTTTGTCGGATGaaaaaatgaccaaaataaaaatt	New	-72.6	1.7	16	0	13	0	0	0	26.8972	0	10.5253	0	0	0	middle
216	160	PC-3p-37319_100	ACCAACCGGGACTAAAGAGAGGGT	24	chr02	+	31360955	31361042	aagatccatctttagacccggttgataacaacaaccgggactaaaaaaaccggttgttgttACCAACCGGGACTAAAGAGAGGGTagc	New	-49.9	1.2	10	19	21	11	12	27	16.8107	23.1339	17.0025	12.4235	13.2396	12.7003	middle
217	161	PC-3p-26699_161	AGGGACTTGTACTTTTGTGAGAGG	24	chr11	+	22249862	22250001	tttaggtggtgtttggttgaagggactaaagtggggctaaactttagtccctctcaaaaaaacataagtccctaccatAGGGACTTGTACTTTTGTGAGAGGgactaaatttagtctctagttcacaaacacccccttaa	New	-67.4	1.2	12	9.5	26	10	13.5	26	20.1729	11.5669	21.0507	11.2941	14.8946	12.2299	middle
218	162	PC-3p-116287_13	TCAAGGACCGTAAAATTGCTCTT	23	chr08	+	22405460	22405618	ctttagtgtttttagaaggagtaattctacggttcttgagaaggtaccaagatgtaccaaaaatttagtgcaaaatttaccaaatttacaattgaaaaagtggtacctcatggtacattcTCAAGGACCGTAAAATTGCTCTTtagaagtagctaggct	New	-65.7	1.2	0	0	0	0	6	7	0	0	0	0	6.61982	3.29266	low
219	163	PC-5p-102487_17	GATTTTGACCGGATGTGACACATC	24	chr02	+	16110937	16111076	tcctagttccaaaatataaaaGATTTTGACCGGATGTGACACATCctactaaatacgaatttggacacgtgttctgttcaaattcgtaatattgggacgtgtcacgtctgaccaaaatcctttatattttggggctgacc	New	-70	1.3	0	6	0	0	0	11	0	7.30544	0	0	0	5.17418	low
220	164	PC-3p-158960_6	ATGTTCAGATTCGTTGTACAATGT	24	chr01	-	20653718	20653918	gtgacaactgtgtggctctagcttactccctccatcataaaaaaacccaacctaggcaaggataggatactacatagtacaacgaatctggacatgagcgcATGTTCAGATTCGTTGTACAATGTagtgtcccatccttgtctaggatggctttttttttaaggacagagggagtaagctagagcaacagttagttgtggc	New	-128.1	1.5	0	0	0	0	0	11	0	0	0	0	0	5.17418	low
221	165	PC-3p-52665_59	GATCAAAGTTGAGCGCGGAAACTT	24	chr08	+	4052744	4052880	agtttttcacgctcaattttgatcgtccatcttatttaaaaaaattaaaaaaaaagtcacgagtacataataacaaaaatactaattataaaaaattttcaaataagacggacGATCAAAGTTGAGCGCGGAAACTT	New	-42.9	1.2	7	5	5	6	23	13	11.7675	6.08786	4.04821	6.77648	25.376	6.11495	middle
222	166	PC-5p-121157_12	AAGGGATTTTGGACAGATGTGAGA	24	chr06	-	5814863	5814991	tagtagtactccctccgtcccataatatAAGGGATTTTGGACAGATGTGAGAcgtccagattcattgtattaggatgtgtcacatctacccataatcccttgtattatgggactgagggagtactagca	New	-83.4	1.5	0	0	19	9	0	25	0	0	15.3832	10.1647	0	11.7595	middle
223	167	PC-5p-90883_21	TTATCTAATCGTATTGTCATC	21	chr01	-	9125696	9125795	TGATCTAATCGTATTGTCATCaatcactaaaaagggggagattgaaagtgcatctaggtccctaatgattttgatgattgattacaatgcgattagagag	New	-36.4	1	0	0	4	0	3	3.5	0	0	3.23857	0	3.30991	1.64633	low
224	168	PC-5p-9323_495	TCAAATCTCAAGTTCAAACTCAAC	24	chr07	-	11891854	11892002	tctcaTCAAATCTCAAGTTCAAACTCAACttcgtttaggagtaacaaaaaagacaaatttcaggtgaatagtaacatgacactattcacccgaaatttgtcttttttgtttctcttaaatgaagttgagtttggatttgagatttggtg	New	-95.5	2	23	62	118	52	117.5	145.5	38.6647	75.4895	95.5377	58.7295	129.638	68.4403	middle
225	169	PC-5p-54848_55	AAATGCATGGAGAATTTTGGTGTC	24	chr04	+	16322024	16322189	acctaataaagttccttaattatcaaagaatgacagaaaacaAAATGCATGGAGAATTTTGGTGTCtaggttggttctgtccatggactacactgaccaatccaccaaaattccccatgcattttgtattctgtgatggtttgataacctcggaactacattaaat	New	-74.5	1.2	6	9	13	10	7	10	10.0864	10.9582	10.5253	11.2941	7.72312	4.7038	middle
226	170	PC-5p-109597_14	CTCTCTTCTCCCTCTCGTTCT	21	chr12	-	27348411	27348624	tggcagtccagttagtaatttttttctaaaaaaaatagcgggcccacttgtcagaatccccacatctatttctCTCTCTTCTCCCTCTCGTTCTaaagagcgcggcggcggtgggccggccacgcgtttctgaaggagagggggaagagaaagagggtgtggattctgtcaagttggcatgctattttttagaaaaatattgctgagtggactg	New	-121.9	1.2	0	0	0	0	7	7	0	0	0	0	7.72312	3.29266	low
227	171	PC-3p-115973_13	ATGAATGTAGATAATGTTAGAAAG	24	chr07	-	3145210	3145367	cgctacttcctccgtttcataatgttaaactttctaacactgctcatattcgtatagatattaatgaatctaaacatatatgtgtctagattcattaatatttatATGAATGTAGATAATGCTAGAAAGtcttacattgtgaaacgtagggagtaaat	New	-74.7	1.6	0	7	6	0	0	0	0	8.52301	4.85785	0	0	0	low
228	172	PC-5p-78583_29	AAGAGATTTTGAACAGATGAGATA	24	chr09	-	13830275	13830431	ttatactccatccatcctgaaatatAAGAGATTTTGAACAGATGAGATAttctctagtataatgaatatggataaggagtcctgtatagatctatagtacttggaaatatctcatctgttcaaaatccctagtgtcgcaagtgtgatgggagtgatc	New	-58.4	1.1	0	0	8	0	9	12	0	0	6.47713	0	9.92973	5.64456	low
229	173	PC-3p-145004_8	AGTCTTACATTGTGGCACGGAGGA	24	chr09	+	14991961	14992113	catgtattactccctccgtttcacaatgtaagactttctagcattgcccacatttgtatagatgctaatgaatgtagatatttcattagcatctatatgaatgtgggtaatactagaaAGTCTTACATTGTGGCACGGAGGAagtatcacata	New	-99.4	1.8	0	0	0	5	0	8	0	0	0	5.64707	0	3.76304	low
230	174	PC-5p-131239_10	AGATTCACCCGTGAGATGACTTGG	24	chr06	-	30345830	30345981	cgatgaatAGATTCACCCGTGAGATGACGTGGttgttccatctagaatgaggacgtggcatctcattaatttcgcgcgatggctggtaatagaatgccatgtcctcgtcctaggtgaaacagccacatcatctcgcacgtgaatccatttat	New	-81.2	1.1	5	0	0	5	0	6	8.40536	0	0	5.64707	0	2.82228	low
231	175	PC-3p-60440_47	TTTTTAAATAGAACTGACACC	21	chr12	+	18203908	18203998	taagtactataggtgtcagttctataaaaaaaccggcacctatactataggtgccggtTTTTTAAATAGAACTGACACCtatatttacatt	New	-54.8	1.8	0	8	0	10	7	27	0	9.74058	0	11.2941	7.72312	12.7003	middle
232	176	PC-3p-64116_42	AGATTCGTTATAGTAGGATATGTC	24	chr02	+	5541380	5541543	gagatgtactctctccgttccaaattatagcaatactggactgaacgaggcacattctagtacaacgaatttgtacagaggtatatatgtctAGATTCGTTATAGTAGGATATGTCttatccagtcctaagttgttatattttggaacgaagagggtatatata	New	-73.1	1.2	0	8	12	7	8	7	0	9.74058	9.7157	7.90589	8.82643	3.29266	low
233	177	PC-5p-117811_12	ACCGAATCTAGTACTGAATGTGAC	24	chr02	-	15314839	15315012	tagcctttttcgctactccctccgtcccaaaaaACCGAATCTAGTACTGAATGTGACatattctagtacaatgaacctagacatatgtatgtccagattcgtagaactaggatgtgtcacattcagtattaggttggtttttatataggacggagggagtacatcctaaggaca	New	-93.6	1.3	0	5	12	0	0	0	0	6.08786	9.7157	0	0	0	low
234	178	PC-5p-81638_26	CATCTAGTATGAGGACGTGGCATC	24	chr01	+	30381	30593	gtagtttagtttcacaaaaccacactatcgatgaatggattcacttgtgatatgacgacgtggttgtttCATCTAGTATGAGGACGTGGCATCatattaatttcgtgcgatggctggtaataggatgccatgtcctcgtcctaggtgaaacagccacatcatctcgcgggtgaatctatacatcgataatgtagttttgtgaaactacacgac	New	-121.5	1.3	0	0	0	4	5	12.5	0	0	0	4.51765	5.51652	5.87976	low
235	179	PC-5p-97202_19	AACCGGGACTAAAGATTGCTCAGC	24	chr06	+	9802043	9802162	agctcgatctttagtcccggttggtaacaccAACCGGGACTAAAGATTGCTCAGCcggccacgtggctgagccatctttagtcccggttggtgttaccaaccgggactaaagatcgatct	New	-105	1.6	0	0	5	0	11	18	0	0	4.04821	0	12.1363	8.46685	middle
236	180	PC-5p-149834_7	GATCAATCAACCGGGACTAAAGAT	24	chr05	-	10975116	10975196	taatGATCGATCAACCGGGACTAAAGATggctcagccacgtggccggctgagccatctttagtcccggttggagatcgagc	New	-60.3	1.3	0	0	5	0	0	7	0	0	4.04821	0	0	3.29266	low
237	181	PC-3p-114696_13	TGTTTTCTGTGAGACGGAGGGAGT	24	chr05	+	23871284	23871410	aaagtactcctttcgtcccacaaaatacaaacctagtactgaatgtgatgtattctagctagtacaatgaatctggagatgtcacatccagttaggttTGTTTTTTGTGAGACGGAGGGAGTatata	New	-60.8	1.3	0	0	0	0	6	18	0	0	0	0	6.61982	8.46685	low
238	182	PC-5p-80475_27	TGGGATGGGACATAACCTAGT	21	chr05	+	16848179	16848332	gtgtactccctctatcctaaaataaaccaacctagatTGGGATGGGACATAACCTAGTacaacgaatctggatagagacatgtctagatttgttgtactagattatattccatcccaacctaggttagtttattttgggacggacggagtaggt	New	-92.4	1.5	0	5	7	5	0	10	0	6.08786	5.66749	5.64707	0	4.7038	low
239	183	PC-5p-84463_25	AATAGGGACAATAAGAGACCGGGA	24	chr05	+	6089880	6090090	taagaaatttacgataaatacaatgggagaccgagatttattctgggcagggaactaatttatttatAATAGGGACAATAAGAGACCGGGAatcaatcaactggtcaagaggtgtggaactaatcacggtctcttattgtccctatcataagtaaattggtttctggtccggaataaatcccgacctctcattgtatctattataaatttc	New	-106.7	1.4	0	0	4	0	11.5	21	0	0	3.23857	0	12.688	9.87799	middle
240	184	PC-3p-134310_10	AACGTTTTGGTACCGTGAGATATC	24	chr09	+	19489032	19489178	gcaaaaagtatctcgagatatcggtacctcatggtgtcaaatcattttcaatcattgaatctaactagacaggatagatattgttagatctaacgatcgaaAACGATTTGGTACCGTGAGATATCggtacctcgagatatttttcgt	New	-65.2	1.2	0	0	0	5	0	5	0	0	0	5.64707	0	2.3519	low
241	185	PC-3p-70471_35	ATTCGTTGTACTAGAATATGTCAT	24	chr01	+	32867155	32867322	aaaaatcatgtactccctttgtccatgaaaaaccaacctaatactggatgtgacatatcctaatacaatgaatctagacatacctctgtccagATTCGTTGTACTAGAATATGTCATatccagtactagattcgtttttttcgagacgaagggagtagacagattcta	New	-80.3	1.3	0	3.5	6.5	0	0	7.5	0	4.2615	5.26267	0	0	3.52785	low
242	186	PC-5p-148374_7	TTGGGTGAATGTGACATATGCT	22	chr06	-	26294026	26294179	ttttactccctccgtcccaaaatgtaagaatattTTGGGTGAATGTGACATATTCTagtactataaatctggacataaaaactgttcagattcataatattagaatgtgtcacatcatccaatatcttttatattttagcacggtggagtagct	New	-68.8	1.4	0	0	5	0	0	7	0	0	4.04821	0	0	3.29266	low
243	187	PC-3p-152127_7	ACTTATAGTGACGTGAACGAAACT	24	chr06	+	21569956	21570132	actactgttggatcgagaaatcgagaaataaatgttcgagattcggccacgtcactatgagttaaaatttaactcacagatttactcatgagttaaaattttacagggagttaaattttaACTTATAGTGACGTGAACGAAACTcggacgtccatttctcgatccaataatagttta	New	-85	1.4	0	0	0	0	7	8.5	0	0	0	0	7.72312	3.99823	low
244	188	PC-3p-66071_40	ATAAAAACCGGTACCTATGAG	21	chr05	+	9464403	9464576	acacataggtgcccgttcttatcataaaccggcacctataactacggtatcataggtactggtttttattatgatccggaacatatgggcatcacatatgtactggttcttaATAAAAACCGGTACCTATGAGcccataggtgcctgcttacaattaaaactgcacctatgatg	New	-79.5	1.1	0	11	10	6	0	13	0	13.3933	8.09642	6.77648	0	6.11495	middle
245	189	PC-5p-139347_8	AATCTAGTACTGAATATGACACTT	24	chr04	-	23624793	23624947	tcctactccgtccgtcccataatataacAATCTAGTACCGAATATGACACTTcatagtacaatgaatctggacatgtttcctatctaaattcgttgtaccataaagtgtctcatccggtcctaggtttttatattatgggacggagggagtatgt	New	-79.6	1.3	0	0	8	0	5	5	0	0	6.47713	0	5.51652	2.3519	low
246	190	PC-5p-168524_6	TTTTCGTGTCCAACTTTGATCGT	23	chr02	+	19641818	19641962	agTTTTCGTGTCCAACTTTGATCGTccgccttatctgaaatatttttgtaattaatatttttattgttatgaatagtactttactcgtgacttatgtttttaaatttttttcaaataagacagacgatcaaaattggacgtggaa	New	-40.9	1	0	0	6	0	6	0	0	0	4.85785	0	6.61982	0	low
247	191	PC-5p-92202_21	ACTTAAAGTTAGAAGGACACTGTC	24	chr11	-	20197287	20197388	aggtcgggaaggagctcctctaACTTAAAGTTAGAGGGACACTGTCactggcatgtgggcagtgtccctctaactttaagttagaggagcctcatccgaaga	New	-71.4	1.4	3	3.5	4	0	0	0	5.04322	4.2615	3.23857	0	0	0	low
248	192	PC-3p-90764_21	AGATTTGTTGTACTAGGAAATGCT	24	chr09	-	14374978	14375130	aagtactccctctatcccaaaatataaatctaggactggatggggcatttcctaatacaacaaatctggacaagcagtatgtgcAGATTTGTTGTACTAGGAAATGCTccatccgatcctaaattattatattttgagactgagggagtagta	New	-86.8	1.5	0	6	7	0	0	8	0	7.30544	5.66749	0	0	3.76304	low
249	193	PC-5p-112035_14	ACCGCGAGACGAATCTTTTTGAGC	24	chr05	+	28401972	28402083	ACCGCGAGACGAATCTTTTTGAGCccaattaatccgtcattagcacatgtgggttactgtagtacttatagctaatcatagactaattaggctaaaaaatttgtctcgcgat	New	-40.8	0.9	0	0	0	0	0	14	0	0	0	0	0	6.58533	low
250	194	PC-5p-103984_16	ATAAGAACCTAGGACCGGATGGGA	24	chr12	+	3677533	3677666	atctactccctccatcccaaaatATAAGAACCTAGGACCGGATGGGAcatttcctagtactgtccagattcgtagtactaggaaatgtcccatctggtcctaggttcttatattttgggatggagggagtaagt	New	-112.4	1.9	0	7	0	0	0	9	0	8.52301	0	0	0	4.23342	low
251	195	PC-3p-111005_14	AATATCAATCGGGACTAAAGATAT	24	chr12	-	14559634	14559695	cgatctttagtcccggttgatgagaacaaccgggagtaAATATCAACCGGGACTAAAGATAT	New	-32.7	1.2	0	0	8	0	6	0	0	0	6.47713	0	6.61982	0	low
252	196	PC-3p-68852_37	AGATTTGTTGTGCTAGATTATGTC	24	chr07	+	7797905	7798059	aaatactccctccatctaaaaaaaacccaactattactttgatatgatataatctagtataatgtatctggacaggcagtctgtccAGATTCGTTGTGCTAGATTATGTCccatcgaagtgatatgttgggtttttttagacggagggagtaata	New	-96.3	1.7	5	8	5	0	6	13	8.40536	9.74058	4.04821	0	6.61982	6.11495	low
253	197	PC-3p-36024_106	AGGGACTTATGTTTTTGTGAGAGC	24	chr10	-	20084478	20084661	ggcatatggttgatttagggggtgtttggaaactagggactaaatttagtccctctcacaaaaacataagtccctaccatagagacttatcatAGGGACTTATGTTTTTGTGAGAGGgactaaagtttagccccactttagtccctccaaccaaacatcaccttaggtatttagcttatataaa	New	-89.5	1.2	7	15	32	0	17	37.5	11.7675	18.2636	25.9085	0	18.7562	17.6393	middle
254	198	PC-5p-73504_33	ACAATCTAGAACCGGATGAGAGAT	24	chr07	-	27815945	27816069	ttttactccctccgtcctataatataACAATCTAGAACCGGATGAGAGATatgtccagattcgttgtactataaaatgtcttatccgattctagattaccatattatgggtcagagggagtatgt	New	-51.7	1.1	0	8	5	0	5	20	0	9.74058	4.04821	0	5.51652	9.40761	low
255	199	PC-5p-105587_16	AACCGTACGAGACATTTTATAGGA	24	chr02	-	27693265	27693413	aatgcaaggtactcccttcgtcccataatatagcaatctagGACCGTACGAGACATTTTATAGGAcaataaatctggacaaatttgtcctatgaaatgttttgtccgatcctaggttaaaatattatgggacgaagggagtaatgttta	New	-80.7	1.5	0	0	16	0	6	7	0	0	12.9543	0	6.61982	3.29266	middle
256	200	PC-5p-40146_90	TTGGATGAGACTTTTTCTAGT	21	chr05	-	28071625	28071778	gatggttctcttttgcattacttcatccgtcccataaaaaaccaatttagtaTTGGATGAGACTTTTTCTAGTacaatgaatctgaacaacatactaggaaaagttccatccaatattaaattagttttttttaacagaaggagtagaatccac	New	-50.6	1	6	9	10	30	10	25	10.0864	10.9582	8.09642	33.8824	11.033	11.7595	middle
257	201	PC-3p-97488_18	GAATGTGGGAAATACTGTAATGAC	24	chr05	+	11010958	11011110	tactccctctgtttcacaatgtaagtcatcctagtattttcacattcatattgatgttaatgaatctatttagatatatatgtctagattcattgacattgatatGAATGTGGGAAATACTATAATGACttacattgtgaagcggagggatta	New	-92.3	2	0	0	15	0	0	17	0	0	12.1446	0	0	7.99647	middle
258	202	PC-3p-117170_13	ATAAATGTAGGCAATGTAGAAAGT	24	chr11	+	1639050	1639219	aattcttttactacctccgtttgaggttacaaaattttctagcattgtctatattcatataaatgttaatgaatctagtcacacatatatatatctagattcattaacatatatATAAATGTAGGCAATGTAGAAAGTcttataatataaaacgaaagtacctaagaatc	New	-57.9	1.3	0	0	8	0	0	5	0	0	6.47713	0	0	2.3519	low
259	203	PC-3p-132574_10	AGGGACCCAGATGAAAAAGTACGG	24	chr11	+	5540742	5540823	tttggccgtacttttttcatctgggtcccttgccgccctctattggggcggcaAGGGACCCAGATGAAAAAGTACGGccgca	New	-72.4	1.6	0	0	5	0	0	5	0	0	4.04821	0	0	2.3519	low
260	204	PC-3p-113064_13	AATACCCGTCACAGATGACTCATC	24	chr03	+	14577168	14577342	acctatctcaatcgggcctaaactatagcccgtcacatatgacccttatctgtgacgggtattaactatagcccgtcacagatgagtcatctcaatcgggcctaagttAATACCCGTCACAGATGAGTCATCtcaatcgggcctaagttaatgcccatcactgatgagtataatc	New	-76.8	1	0	6	0	0	0	7	0	7.30544	0	0	0	3.29266	low
261	205	PC-3p-200063_5	TTTTCGTTGCGAGATGTAGAAGTT	24	chr12	+	4901849	4902003	tcaaattcaacttctacgcctcgcaacaaaaaaaaattgactgtgaatatcgttaactagttgtagtttaatttgaaattgactgtgaatatcgttaactagttgtagtttaatttgtttTTTTCGTTGCGAGATGTAGAAGTTgaatttgaact	New	-57	1.2	0	0	0	0	7.5	5	0	0	0	0	8.27478	2.3519	low
262	206	PC-5p-114610_13	AACCTGTTACTCGATTAGATACCA	24	chr01	-	30506582	30506752	tactctctctctcttccaaaatatagcAACATGTTACTCGATTAGATACCAcctaataactagagggtctatttagattagtagtactaggtgggagtctatctagattcgtatagtactaggtggtgtctactcgagttttaggttgctatattttgcgatgaggaggga	New	-79.8	1.2	0	0	7	6	0	0	0	0	5.66749	6.77648	0	0	low
263	207	PC-3p-61691_45	ATTCTTCGAGATACTACTTTGACC	24	chr11	-	16329503	16329621	gaagtcaaagttgtgttttggagaccgtgtcgctgtcctaaacgacttcctttacgcgtacggagggagtaagtattttttggatctcgtcacAGTCTTCGAGATACTACTTTGACCaa	New	-47.8	0.9	0	9	13	8	0	15	0	10.9582	10.5253	9.03531	0	7.05571	middle
264	208	PC-5p-106992_15	ACCTAGAATCGGATAGGACGTATC	24	chr03	-	28401416	28401559	gatactccctccgtcccagaatatagcaACCTAGAATCGGATAGAACGTATCtacaaatccggacaggggttgtacagattcgtagtagtaggatacgtcatatccgattctatgttgctatattctgggacggagggagtacc	New	-91.5	1.4	0	0	6	0	0	9	0	0	4.85785	0	0	4.23342	low
265	209	PC-5p-23093_194	AACCGAGACTAAAGATGGCTCAGC	24	chr09	-	7980978	7981111	aaaaaaggtcagctctatctttagtcccggttggtaacaccAACCGAGACTAAAGATGGCTCAGCcggccacgtggctgagccatctttagtcccggttggtgttaccaacgggactaaagatcgatctttact	New	-94.1	1.4	12	35	59	17	28	64	20.1729	42.615	47.7689	19.2	30.8925	30.1043	middle
266	210	PC-3p-203005_5	ATCTAAATGAATGTGAACAATGCT	24	chr11	-	27296342	27296503	acatgtaccctctccgcttcacaatgtaaaactttctagcattgcctatatacatatagatgttaataaatctaaacacatatatgtctagattcattaacATCTAAATGAATGTGAGCAATGCTagaaagtcttacaaggttatacggaggaagtacacta	New	-70.1	1.3	5	0	0	0	0	5	8.40536	0	0	0	0	2.3519	low
267	211	PC-5p-126143_11	TGGGCCATAGAGAAAGAGTGAGAA	24	chr12	-	19290607	19290672	atgTGGGCCATAGAGAAAGAGTGAGATgtttttttatttatcatagactttccctatggctcgaga	New	-22.4	0.9	0	0	0	0	0	14.5	0	0	0	0	0	6.82052	low
268	212	PC-5p-88433_23	AACAACAACCGGGACTAAAGATGG	24	chr09	+	7554819	7554934	atagatctttagtcccggttggtAACAACAACCGGGACTAAAGATGGatcagccggccacgtggctgaccgatctttagtcccggttcgtgttaccaaccgggactaaagatcgat	New	-86.9	1.5	0	0	0	7	8	13	0	0	0	7.90589	8.82643	6.11495	low
269	213	PC-3p-50291_64	GTTGAACTTTAGAATTTAGTGGGC	24	chr07	-	29224383	29224548	aatcctgtcatatcttataacccactaaatcctaaagttcaacatgcaaggatatcttataacccactaaattctaaagttcaacatgcaatctaaagtttaacatgcaaggacttgcatGTTGAACTTTAGAATTTAGTGGGTtataagatatgataggatttgt	New	-76.7	1.5	9	0	20	13	7	20	15.1297	0	16.1928	14.6824	7.72312	9.40761	middle
270	214	PC-5p-56683_52	TTCCGTCAGCCTTGATCGCTAT	22	chr10	-	3019399	3019588	agttcaccacattcccatttttaacacttccgtcaattctcgatcgttTTCCGTCTGCCTTGATCGCTATtgacccagcctatgaggggtagaaacgtcatatcgcgtgcgtgactgggtcaatagcgatcaaggcggacggaaaacgatcgaggattgacgaaagtgttaaaaataggaacagggtgaa	New	-126.9	1.4	0	18	85	0	0	0	0	21.9163	68.8195	0	0	0	middle
271	215	PC-5p-176671_6	TGAGATCCTCTGACGTAAAGTCAC	24	chr07	+	27095577	27095711	taagctggatTGAGATCCTCTGACGTAAAGTCACaggaatgtggtgactgatatgtgggctccaccgctctcgggttcacctgtcagtaactatgttaggggtaactttacgtcagaggatctttttccagcaat	New	-74.9	1.2	0	11	0	0	0	0	0	13.3933	0	0	0	0	middle
[truncated: 268 more rows]

## Sheet: Sheet2
Table S1. Known and novel miRNAs detected in DXWR under salt stress.
[truncated: 1,624 more rows]
