# Supplementary material for: Genome-Wide Analysis of microRNAs and Their Target Genes in Dongxiang Wild Rice (Oryza rufipogon Griff.) Responding to Salt Stress
Source: Int J Mol Sci. 2023 Feb 17;24(4):4069. doi: 10.3390/ijms24044069 (PMC9960954; doi:10.3390/ijms24044069)
Supplement: Supplementary file 1 [file ijms-24-04069-s001.zip › Table S2.xlsx]

## Sheet: Sheet1
Table S2. miRNA family and its members.
miRNA family	miRNAs
MIR166	osa-miR166a-5p,osa-miR166a-3p,osa-miR166b-5p,osa-miR166c-5p_R+1,osa-miR166d-5p,osa-miR166e-3p,osa-MIR166f-p5,osa-miR166k-5p,osa-miR166k-3p,osa-MIR166l-p5,osa-miR166g-5p,osa-miR166g-3p_L+2R-2,osa-miR166h-5p,osa-miR166g-3p,osa-miR166i-5p,osa-miR166i-3p_L+2R-2,osa-miR166m,osa-miR166j-5p,mtr-miR166a_1ss21CA,zma-MIR166l-p3_2ss12TG17GC,zma-miR166m-5p_R+1,mtr-miR166a_L+1R-1_1ss21CT,bdi-miR166b-5p_R+1,bd…
MIR156	osa-miR156a,osa-MIR156a-p3,osa-miR156b-3p,osa-miR156c-3p,osa-MIR156e-p3,osa-miR156f-3p,osa-miR156j-3p_L+1,ath-miR156g,osa-miR156k_R-1,osa-miR156l-5p_R-1,zma-miR156i-3p_1ss13AG,ptc-MIR156h-p3_2ss3AG18CA,ptc-miR156k,sbi-miR156a_R+1,bdi-miR156a_L+1R-1,mtr-miR156j_L+1,cca-MIR156c-p5_2ss7CT17AC,gma-miR156a_L+1,bdi-miR156b-5p_R+1,bdi-miR156b-5p_R+2,bdi-miR156b-5p_R+3,stu-miR156f-5p_L-1R+2,ppe-MIR156h-p…
MIR159	osa-MIR159a-p5,osa-miR159a.1_R-3,osa-MIR159b-p5,osa-MIR159c-p5,osa-MIR159c-p3,osa-MIR159d-p5,osa-miR159d_L-1R-2,osa-MIR159e-p5,osa-miR159e_L-1R-2,osa-MIR159f-p5,osa-MIR159f-p3,osa-MIR319a-p5,osa-miR319a-3p.2-3p_R+1,osa-MIR319b-p5,zma-miR319a-3p_R+4,lus-miR159b_R+1_1ss21CT
MIR169_1	ath-miR169h_R+1,osa-miR169e_R-2,osa-miR169f.2,osa-miR169f.1,osa-MIR169g-p3,osa-miR169h,osa-MIR169h-p3,osa-MIR169i-p5,osa-MIR169i-p3,osa-MIR169j-p3,osa-MIR169k-p3,osa-MIR169l-p3,osa-MIR169m-p3,osa-miR169n,bna-MIR169c-p3_2ss12GC17TG,osa-miR169r-5p_R+1,osa-miR169r-3p,bdi-MIR169h-p5_2ss8CT18TC,ssp-MIR169-p3_2ss13GC17AC
MIR399	osa-miR399a,osa-MIR399d-p5,osa-miR399d,osa-miR399j_R-1,osa-miR399k
MIR395	osa-miR395b_L-1R-1,osa-MIR395d-p5,osa-MIR395e-p5,osa-MIR395g-p5,osa-MIR395h-p5,osa-MIR395i-p5,osa-MIR395j-p5,osa-MIR395k-p5,osa-MIR395l-p5,osa-MIR395s-p5,osa-MIR395a-p5,osa-miR395a_L-1,osa-MIR395f-p5,sbi-MIR395d-p3,sbi-miR395f_L-1R+2_1ss21CT,mtr-miR395h_L-1,osa-MIR395m-p5,osa-MIR395n-p5,osa-MIR395p-p5,osa-MIR395q-p5,osa-MIR395r-p5,osa-MIR395y-p5,bdi-miR395a_R+2,ata-MIR395d-p3_2ss13TA18AT
MIR167_1	osa-miR167a-5p_R-2,osa-miR167a-3p_R-1,osa-MIR167b-p3,osa-MIR167c-p3,osa-miR167d-5p_R+1,osa-miR167d-3p,osa-miR167d-5p_R-2,osa-miR167e-3p,osa-MIR167f-p3,osa-MIR167g-p3,osa-miR167h-3p,osa-MIR167j-p3,bdi-miR167a_R+2_1ss21AG,aly-miR167a-5p_R+1_1ss21AT,bdi-miR167c-5p_1ss22AT,cca-MIR167-p3_1ss20TC,mdm-miR167h_1ss22AT,tae-miR167c-5p_1ss22CT
MIR171_1	osa-MIR171a-p5,osa-MIR171a-p3,osa-MIR171b-p5,osa-miR171b,osa-miR171c-5p,osa-miR171d-5p,osa-miR171e-5p,osa-MIR171f-p5,osa-miR171i-5p,osa-MIR171i-p3,mtr-miR171a,mtr-miR171a_R+1_1ss9TC,mtr-miR171c_R+1_1ss21TC,sbi-MIR171k-p5_1ss10AG,rco-miR171c_R+2,cpa-MIR171a-p3_2ss11TG17TG
MIR160	osa-miR160a-5p,osa-miR160a-3p,osa-miR160c-3p,osa-miR160e-5p,osa-miR160e-3p_R+1,osa-miR160f-5p,osa-miR160f-3p,mtr-miR160a_R+2,mtr-miR160a_2ss20CT21AT
MIR172	osa-miR172a,osa-miR172c,osa-miR172d-5p_R+1,vvi-MIR172d-p5_2ss7GT17CT,nta-MIR172e-p3_2ss14CG18TA,nta-MIR172e-p3_2ss15CG19TA,nta-MIR172f-p3_2ss15CG19TA,nta-MIR172f-p3_2ss14CG18TA
MIR169_2	osa-MIR169a-p5,osa-MIR169a-p3,ath-MIR169c-p5_1ss12GA,osa-miR169b,osa-MIR169b-p3,osa-MIR169c-p3,bdi-MIR169f-p5,bdi-MIR169f-p3,nta-miR169b_R+3
MIR164	osa-miR164a,osa-MIR164a-p3,osa-MIR164b-p3,osa-miR164c,osa-MIR164c-p3,osa-miR164d,osa-MIR164d-p3,osa-miR164e,osa-MIR164e-p3,osa-MIR164f-p3,ptc-miR164a_R+3,zma-MIR164h-p5_2ss4CG17CG
MIR396	ath-miR396b-5p_R+1,osa-miR396a-5p_R-1,osa-miR396a-3p_R+1,osa-miR396c-5p,osa-miR396c-3p,osa-miR396e-5p,osa-MIR396e-p3,vvi-miR396a,osa-MIR396f-p3,mdm-miR396c_R+2,ata-miR396a-5p_1ss21GA,ata-miR396a-5p_R+2
MIR168	osa-miR168a-5p,osa-miR168a-3p_L-3,sbi-miR168_R+2,hvu-MIR168-p5_2ss3TG18GC,hvu-MIR168-p3_2ss3TG18GC,hvu-MIR168-p5_2ss4TG19GC
MIR393	osa-miR393a,osa-MIR393a-p3,osa-miR393b-3p,ptc-miR393a-5p_R+2,gma-miR393a_R+2
MIR439	osa-MIR439b-p5_1ss13GT,osa-MIR439d-p5_1ss2TG,osa-MIR439d-p3,osa-MIR439e-p5_1ss2TG,osa-MIR439e-p3,osa-MIR439g-p5_1ss2TG,osa-MIR439g-p3,osa-MIR439h-p5_1ss2TG,osa-MIR439h-p3
MIR394	osa-miR394,osa-MIR394-p3,bna-miR394a_R+3_1ss20CT,cca-MIR394-p3_2ss3CG19GT
MIR390	osa-miR390-5p,osa-miR390-3p,aly-miR390a-5p_R+1
MIR408	osa-miR408-5p,osa-miR408-3p,gma-miR408a-3p_L-1R+3,mdm-miR408a_L-1R+3
MIR171_2	osa-MIR171g-p5,osa-MIR171g-p3,osa-MIR171h-p5,osa-miR171h_L-1R+1,gma-MIR171r-p3_2ss12AC18TC,mdm-miR171i_R+1
MIR398	osa-MIR398b-p5,osa-miR398b
MIR397	osa-MIR397a-p5,osa-MIR397b-p5,osa-MIR397b-p3
MIR167_2	sbi-miR167c_R+1
MIR162_1	mtr-miR162_R+1,lus-miR162a_R+2
MIR535	osa-miR535-5p,osa-miR535-3p,mes-miR535a_R+1_1ss21TC
MIR162_2	osa-MIR162a-p5,osa-miR162a,osa-MIR162b-p5,osa-miR162b
MIR806	osa-MIR818f-p5,osa-MIR818f-p3_1ss15TC
MIR818	osa-MIR818a-p5_2ss14AG17CG,osa-MIR818a-p3_1ss2CT,osa-MIR818b-p5_2ss13AG23TC,osa-miR818a_L-1R+3_1ss16GA,osa-MIR818c-p5_2ss8TC21CT,osa-MIR818c-p5_2ss19GT20GA,osa-MIR818d-p5_2ss18AG19GT,osa-MIR818d-p3,osa-MIR818e-p5_1ss9CT,osa-MIR818e-p3_1ss16AG,osa-MIR1436-p5_2ss11AT21AG,osa-miR1436_L-3,osa-MIR1442-p5_2ss4GT17AG,osa-MIR1442-p3_1ss10TA,osa-MIR1862b-p5,osa-miR1862a,mtr-miR5205b_1ss7AT
MIR812	osa-MIR812a-p5_2ss1GA22GA,osa-MIR812a-p3_1ss18TA,osa-MIR812b-p5_2ss1CT22TC,osa-MIR812b-p3_1ss15TC,osa-MIR812c-p5_1ss13AG,osa-MIR812c-p3_1ss15TC,osa-MIR812d-p3_1ss15TC,osa-MIR812e-p5_2ss9CT21TA,osa-MIR812e-p3_1ss15TC,osa-MIR812f-p5_1ss21TG,osa-miR812f,osa-MIR812g-p5_2ss5AT19AG,osa-miR812g,osa-miR812g_L-2R+2,osa-MIR812j-p5,osa-miR812f_L+1R-1,osa-MIR812k-p5_2ss17CT21GT,osa-MIR812k-p5_1ss7GA,osa-MIR8…
MIR820	osa-miR820a_R+1,osa-MIR820a-p3,osa-MIR820b-p3,osa-MIR820c-p3
MIR815	osa-MIR815a-p3_1ss4GA,osa-MIR815b-p5_2ss5TC24AC,osa-MIR815b-p3_1ss24TC,osa-MIR815c-p5_2ss20GC21CT,osa-miR815a_L+1R+1
MIR821	osa-MIR821a-p5_1ss3AC,osa-MIR821a-p3_1ss7AG,osa-MIR821b-p5_1ss9TC,osa-MIR821b-p3,osa-MIR821c-p5_1ss3AC,osa-MIR821c-p3_1ss7TG,sbi-MIR821d-p3_2ss13AG22AT,sbi-miR821d_L+2R-2
MIR814	osa-MIR814a-p3_2ss22TG23GA,osa-MIR814a-p3_2ss20GA21TC,osa-MIR814a-p3,osa-MIR814a-p3_2ss5CT22TG,osa-MIR814a-p3_2ss1CT22TG_2,osa-MIR814a-p5_2ss3GA24AG,osa-MIR814a-p5_2ss12CT20TG,osa-MIR814a-p3_2ss1CT22TG_1,osa-MIR814a-p3_1ss22TG,osa-MIR814a-p3_2ss20GA22GA,osa-MIR814a-p3_2ss15TA22TG,osa-MIR814a-p5_1ss3CT,osa-MIR814a-p3_2ss2CT19TG,osa-MIR814a-p3_2ss19GA24AC,osa-MIR814a-p3_1ss20GA,osa-MIR814b-p3_2,osa…
MIR529	osa-MIR529a-p5,osa-miR529a_L+1,osa-miR529b,osa-MIR529b-p3,bdi-MIR529-p5_1ss7GA
MIR444	osa-MIR444a-p5,osa-MIR444b-p5_2,osa-MIR444b-p3_2,osa-MIR444b-p3_1,osa-miR444b.1,osa-MIR444b-p5_1,osa-MIR444c-p3_2,osa-MIR444c-p3_1,osa-MIR444d-p5,osa-miR444d.3,osa-miR444d.3_R-2,osa-MIR444e-p3_1ss4CG_2,osa-MIR444e-p5,osa-MIR444e-p5_1ss21TA,osa-MIR444e-p3_1ss4CG_1,osa-miR444f_R+3,osa-MIR444f-p5,osa-MIR444f-p3_1,osa-MIR444f-p3_2,osa-miR444f,bdi-miR444a_L-1R+1_1ss17GA,bdi-miR444a
MIR482	ath-MIR472-p3_1ss14AG
MIR810	osa-miR810a,osa-MIR810a-p3_1ss17CT,osa-MIR810a-p5_1ss17CT,osa-MIR810a-p5_2ss2CT17CT,osa-MIR810b-p5,osa-MIR810b-p3
MIR530	osa-miR530-5p_R+1
MIR1861	osa-MIR1861a-p3,osa-miR1861b_1ss9AT,osa-MIR1861b-p3,osa-miR1861c_L-2R+1_1ss10AG,osa-MIR1861c-p3_1ss20CT,osa-MIR1861d-p5,osa-MIR1861d-p3,osa-miR1861e_L-3R+2,osa-MIR1861e-p3_1ss20CT,osa-MIR1861f-p3,osa-miR1861g_L-3R+2,osa-MIR1861g-p3_1ss3TC,osa-miR1861h,osa-MIR1861h-p3,osa-MIR1861i-p3,osa-MIR1861j-p3,osa-MIR1861l-p3,osa-miR1861n_1ss17GA,osa-MIR1861n-p3
MIR1882	osa-MIR1882a-p3,osa-MIR1882b-p3,osa-MIR1882c-p5_1ss4GA,osa-MIR1882c-p3,osa-MIR1882d-p3,osa-MIR1882e-p5_1ss4GA,osa-MIR1882f-p5_1ss4GA,osa-MIR1882f-p3,osa-MIR1882g-p3,osa-MIR1882h-p3
MIR1428	osa-miR1428a-5p_R+1,osa-MIR1428b-p5,osa-MIR1428c-p5_1ss9GA,osa-MIR1428c-p3_2ss16CG17AG,osa-miR1428e-5p,osa-miR1428e-3p
MIR1846	osa-miR1846d-5p,osa-miR1846d-3p_L+1,osa-miR1846a-5p_R+4,osa-MIR1846a-p3_1ss2GA,osa-MIR1846b-p3_1ss2GA,osa-MIR1846e-p5_1ss15AG
MIR1862	osa-miR1862a,osa-MIR1862c-p5,osa-MIR1862d-p5,osa-miR1862d,osa-MIR1862e-p5,osa-miR1862e_L+1R-1
MIR1520	gma-MIR1520f-p5_2ss6AT18TC_1,gma-MIR1520f-p5_2ss6AT18TC_2,gma-MIR1520j-p5_2ss6AT18TC
MIR1883	osa-miR1883a,osa-MIR1883a-p3,osa-MIR1883b-p3_1ss8AT
MIR827	osa-MIR827-p5,osa-miR827,bdi-MIR827-p3_1ss18TA,bdi-miR827-3p_R+2
MIR2118	osa-miR1859,osa-miR2118b,osa-miR2118d_1ss17TA,osa-MIR2118e-p5_2ss12TA18CT,osa-miR2118e,osa-miR2118o_1ss1CT
MIR437	osa-MIR437-p5,osa-MIR437-p3,sbi-MIR437g-p3_1ss11CA,sbi-MIR437m-p5_2ss12CT20TC
MIR2121	osa-MIR2121a-p5,osa-miR2121a
MIR1509	mtr-MIR1509b-p5_2ss3AC18CG
MIR2592	mtr-MIR2592ay-p5_2ss6AG17CG,mtr-MIR2592bi-p3_1ss8TC,mtr-MIR2592bj-p3_2ss12TC19AT,mtr-MIR2592bj-p5_2ss12TC19AT,mtr-MIR2592bj-p3_1ss12TC,mtr-MIR2592bj-p3_2ss11TC18AT
MIR169_5	osa-MIR1430-p5,osa-MIR1430-p3
MIR528	osa-miR528-5p,osa-miR528-3p
MIR396_2	osa-miR396d_R-2
MIR2863	osa-MIR2863a-p5,osa-MIR2863a-p3,osa-miR2863b,osa-miR2863c
MIR1863	osa-MIR1863c-p3,osa-MIR1863b-p5,osa-miR1863b_R-6
MIR2871	osa-miR2871a-5p_R-3,osa-miR2871a-3p,osa-MIR2871b-p5
MIR1878	osa-miR1878,osa-MIR1878-p3
MIR5148	osa-MIR5148a-p5_1ss15GC,osa-MIR5148a-p3_2ss12TC21AG,osa-MIR5148b-p5_1ss15GC,osa-MIR5148b-p3_2ss12TC21AG,osa-MIR5148c-p5_1ss15GC,osa-MIR5148c-p3_2ss12TC21AG
MIR5303	stu-MIR5303j-p5_2ss10GT17CT
MIR5512	osa-miR5512a,osa-MIR5512b-p5
MIR1440	osa-MIR1440a-p5_1ss14CT,osa-MIR1440a-p3_1ss7TG
MIR3630	vvi-MIR3630-p3_2ss19AT20CT
MIR5160	osa-MIR5160-p5_2ss1AT21AG_1,osa-MIR5160-p5_2ss1AT21AG_2,osa-MIR5160-p5_2ss16AG21AG,osa-miR5160_L+1R+1_1ss11TC,osa-miR5540
MIR5143	osa-MIR5143a-p3,osa-MIR5143b-p3
MIR2873	osa-MIR2873a-p5_1ss5TC,osa-miR2873a_L-1R-2,osa-MIR2873b-p5_1ss5AC,osa-MIR2873b-p3_1ss6CG,osa-MIR2873c-p5_2ss17AT20GT
MIR6476	ptc-MIR6476a-p3_2ss13AG18GT,ptc-MIR6476a-p3_2ss6AG18AC
MIR8775	gra-MIR8776d-p5_2ss15TG18GT
MIR8767	gra-MIR8767b-p5_2ss13AT18GC
