# Supplementary material for: Genome-Wide Analysis of microRNAs and Their Target Genes in Dongxiang Wild Rice (Oryza rufipogon Griff.) Responding to Salt Stress
Source: Int J Mol Sci. 2023 Feb 17;24(4):4069. doi: 10.3390/ijms24044069 (PMC9960954; doi:10.3390/ijms24044069)
Supplement: Supplementary file 1 [file ijms-24-04069-s001.zip › Table S3.xlsx]

## Sheet: Sheet2
Table S3. Summary of the differentially expressed miRNAs identified in DXWR under salt stress.
miRNA name	miRNA family	miRNA sequence	Up/down	Fold change	Log2 (fold change)	P value (t-test)	Expression level
aof-miR166c_R-2_2ss17CT19CT	MIR166	TCGGACCAGGCTTCATTCT	down	0.486623	-1.03912	0.0115259	middle
ath-miR8175_L+1_1ss3AT		CGTTCCCCGGCAACGGCGCCA	up	10.2412	3.35631	0.00918185	low
ath-miR8175_L-1		ATCCCCGGCAACGGCGCCA	up	4.1055	2.03756	0.0491074	middle
ath-miR8175_L-2		TCCCCGGCAACGGCGCCA	up	4.41613	2.14278	0.0486511	high
ath-miR8175_L-2_1ss20AT		TCCCCGGCAACGGCGCCT	up	3.52588	1.81798	0.0374475	middle
bdi-MIR169f-p3	MIR169_2	CGGCAAGTTTGTCCTTGGCTAC	down	0.212477	-2.23462	0.0168365	middle
bdi-MIR169f-p5	MIR169_2	AGGATGCAGCCAAGGATGACT	down	0.451203	-1.14815	0.00599888	middle
bdi-MIR169h-p5_2ss8CT18TC	MIR169_1	TGAGGGCTAGAGCCTGCCT	down	-inf	-inf	0.0305926	middle
bdi-miR444a_L-1R+1_1ss17GA	MIR444	TGCTGCCTCAAGCTTACTGCC	down	0.534921	-0.902602	0.0267847	middle
bdi-miR5054		TCCCCACGGTCGGCGCCA	up	3.30598	1.72508	0.0320298	middle
bdi-miR5054_1ss10TA		TCCCCACGGACGGCGCCA	up	3.16864	1.66386	0.0141535	middle
bna-MIR169c-p3_2ss12GC17TG	MIR169_1	TAAAAGTTACTCTAGGGA	up	2.05438	1.03871	0.0491716	middle
gma-MIR4995-p5_1ss18GC		TGGCTTGGTTAAGGGAAC	up	3.41439	1.77163	0.0200491	middle
gma-MIR4995-p5_1ss19GC		GTGGCTTGGTTAAGGGAAC	up	2.63114	1.39569	0.0379677	middle
gma-MIR4995-p5_1ss20GC		AGTGGCTTGGTTAAGGGAAC	up	2.74732	1.45802	0.0475116	middle
gma-MIR5368-p3_1ss17CA		GAGATACCACTCTGGAAG	up	2.51407	1.33003	0.0442616	high
gma-MIR5368-p5_1ss20TC		CCTGGGATTGGCTTTGGGCCT	up	1.98845	0.991647	0.0317932	middle
gma-MIR5368-p5_1ss3AT		AGTGAGATACCACTCTGG	up	3.06455	1.61568	0.0251139	middle
gma-miR6300_1ss18GC		GTCGTTGTAGTATAGTGC	up	5.44838	2.44583	0.0489408	middle
gma-miR6300_R+1		GTCGTTGTAGTATAGTGGT	up	2.47983	1.31024	0.0300351	middle
gma-miR6300_R+4		GTCGTTGTAGTATAGTGGTGAG	up	4.21664	2.07609	0.0262784	middle
gma-miR6300_R+5		GTCGTTGTAGTATAGTGGTGAGT	up	2.72261	1.44499	0.0020082	middle
gma-miR6300_R+6_2		GTCGTTGTAGTATAGTGGTGAGTA	up	4.85408	2.2792	0.00993888	middle
gma-MIR6300-p5_1ss6AG		GTGGTGAGTATTCCCGCC	up	3.24263	1.69717	0.0177482	middle
lus-miR162a_R+2	MIR162_1	TCGATAAACCTCTGCATCCAGAA	down	-inf	-inf	0.00211512	middle
mtr-miR166a_L+1R-1_1ss21CT		TTCGGACCAGGCTTCATTCCT	down	0.189243	-2.40169	0.0482881	middle
osa-MIR11343-p3		TCTATATGAATGTGGGCAATG	up	1.6747	0.743902	0.0361053	middle
osa-miR1423-5p_L-2R+2		GCAACTACACGTTGGGCGCTCGAT	down	0.575213	-0.797833	0.0183082	high
osa-MIR1430-p3	MIR169_5	TGGTGGATGAAATATGGAAGA	down	-inf	-inf	0.00324736	middle
osa-MIR1441-p5_2ss19TC24TC		TCATTCGTGTCCGAAAACCCCTTC	down	0.41313	-1.27533	0.0177698	middle
osa-MIR156a-p3	MIR156	GCTCACTTCTCTCTCTGTCACC	down	0.295687	-1.75786	0.00882498	middle
osa-MIR159a-p5	MIR159	AGCTGCTGGGTCATGGATC	down	0.345203	-1.53448	0.0148997	high
osa-miR160c-3p	MIR160	GCGTGCACGGAGCCAAGCATA	down	0.108564	-3.20338	0.00397711	middle
osa-miR160f-3p	MIR160	GCATTGAGGGAGTCATGCAGG	down	0.101673	-3.29799	0.0282622	middle
osa-miR162a	MIR162_2	TCGATAAACCTCTGCATCCAG	down	0.291893	-1.77649	0.0084152	high
osa-MIR162a-p5	MIR162_2	GGGCGCAGTGGTTTATCGATC	down	0.196559	-2.34696	0.00523333	middle
osa-miR162b	MIR162_2	TCGATAAGCCTCTGCATCCAG	down	0.22134	-2.17566	0.00397671	middle
osa-MIR162b-p5	MIR162_2	GGGCGCAGTGGTTTATCGATC	down	0.196559	-2.34696	0.00523333	middle
osa-MIR164a-p3	MIR164	CACGTGGTCTCCTTCTCCATC	down	0.103115	-3.27767	0.00733975	middle
osa-MIR164d-p3	MIR164	CATGTGCGCTCCTTCTCCAGC	down	0.365709	-1.45123	0.0333034	middle
osa-miR164e	MIR164	TGGAGAAGCAGGGCACGTGAG	down	0.590909	-0.758993	0.0493047	middle
osa-MIR164f-p3	MIR164	CATGTGCCCTTCTTCTCCACC	down	0.34902	-1.51862	0.0112446	middle
osa-miR166a-3p	MIR166	TCGGACCAGGCTTCATTCCCC	down	0.593025	-0.753834	0.021857	high
osa-miR166a-5p	MIR166	GGAATGTTGTCTGGTTCAAGG	down	0.347918	-1.52318	0.0107922	middle
osa-MIR166f-p5	MIR166	AATGTCGTCTGGCCTGAGATC	down	0.264618	-1.91801	0.0229244	middle
osa-miR166h-5p	MIR166	GGAATGTTGGCTGGCTCGAGG	down	0.192555	-2.37666	0.0133942	middle
osa-miR166i-5p	MIR166	AATGCAGTTTGATCCAAGATC	down	-inf	-inf	0.00610601	low
osa-miR166j-5p	MIR166	GAATGACGTCCGGTCTGAAGA	down	0.244777	-2.03046	0.00321067	high
osa-miR166k-3p	MIR166	TCGGACCAGGCTTCAATCCCT	down	0.657733	-0.604425	0.0209228	high
osa-miR166k-5p	MIR166	GGTTTGTTGTCTGGCTCGAGG	down	0.124627	-3.00431	0.0319404	middle
osa-MIR166l-p5	MIR166	TTGTTGTCTGGTTCAAGGTCT	down	0.28625	-1.80465	0.038154	middle
osa-miR166m	MIR166	TCGGACCAGGCTTCATTCCCT	down	0.460374	-1.11912	0.0101221	high
osa-MIR167b-p3	MIR167_1	ATCATGCTGTGACAGTTTCACT	down	0.591937	-0.756485	0.035091	middle
osa-miR167d-3p	MIR167_1	GATCATGCTGTGCAGTTTCATC	down	0.183772	-2.44401	0.00147416	middle
osa-miR167e-3p	MIR167_1	AGATCATGTTGCAGCTTCACT	down	0.36075	-1.47093	0.0347066	middle
osa-miR167h-3p	MIR167_1	AGGTCATGCTGTAGTTTCATC	down	0.458354	-1.12546	0.0207212	high
osa-MIR167j-p3	MIR167_1	GATCGTGCTGCGCAGTTTCATC	down	0.43824	-1.19021	0.0256331	middle
osa-MIR169a-p3	MIR169_2	CTACATCTTGGCCCCTGCTCC	down	0.477812	-1.06549	0.00113582	high
osa-MIR169g-p3	MIR169_1	GGCAGTCTCCTTGGCTAGC	down	0.334292	-1.58082	0.0122092	middle
osa-MIR169h-p3	MIR169_1	GGCAGTCTCCTTGGCTAGC	down	0.334292	-1.58082	0.0122092	middle
osa-MIR169j-p3	MIR169_1	GGCAGTCTCCTTGGCTAGC	down	0.334292	-1.58082	0.0122092	middle
osa-MIR169l-p3	MIR169_1	GGCAGTCTCCTTGGCTAGC	down	0.334292	-1.58082	0.0122092	middle
osa-MIR169m-p3	MIR169_1	GGCAGTCTCCTTGGCTAGC	down	0.334292	-1.58082	0.0122092	middle
osa-miR169n	MIR169_1	TAGCCAAGAATGACTTGCCTA	down	0.485428	-1.04267	0.0422551	middle
osa-miR169r-3p	MIR169_1	TGGCAAGTCTCCTCGGCTACC	down	0.221652	-2.17363	0.00461351	middle
osa-miR171b	MIR171_1	TGATTGAGCCGTGCCAATATC	down	0.615839	-0.699376	0.0178583	high
osa-miR171c-5p	MIR171_1	GGATATTGGTGCGGTTCAATC	down	0.458662	-1.1245	0.0456659	middle
osa-miR171d-5p	MIR171_1	TGTTGGCCCGGCTCACTCAGA	down	0.132333	-2.91775	0.0273367	middle
osa-miR171e-5p	MIR171_1	TGTTGGCTCGGCTCACTCAGA	down	0.25391	-1.97761	0.0144527	middle
osa-MIR171f-p5	MIR171_1	CGATGTTGGCATGGTTCAATC	down	0.672395	-0.572619	0.0140574	middle
osa-MIR171g-p3	MIR171_2	TGAGCCGAGCCAATATCACTT	down	0.48815	-1.0346	0.00529664	high
osa-MIR171g-p5	MIR171_2	CATGGTATTGACTTGGCTCATC	down	0.281785	-1.82734	0.0286155	high
osa-miR171i-5p	MIR171_1	AGGTATTGGCGTGCCTCAATC	down	-inf	-inf	0.00386843	middle
osa-MIR171i-p3	MIR171_1	TTGAGCCGCGTCAATATCTCT	down	0.668103	-0.581857	0.00860673	high
osa-miR172d-5p_R+1	MIR172	GCAGCACCATCAAGATTCACA	down	0.154937	-2.69025	0.00236418	middle
osa-miR1846d-5p	MIR1846	TCCCACCGAGCAGCCGGATCTC	down	0.215527	-2.21406	0.00176355	middle
osa-MIR1846e-p5_1ss15AG	MIR1846	AGGAGGCCGGGACCGCCGGA	up	10.9308	3.45033	0.00451063	middle
osa-MIR1849-p3_2ss18TA23CT		AGATTCGTTGTACTAGGAAATGTC	down	0.175932	-2.50691	0.0369729	middle
osa-miR1850.1		TGGAAAGTTGGGAGATTGGGG	down	0.326111	-1.61656	0.000253176	high
osa-MIR1850-p3		CCAAATTCCCAACTTTTCATC	down	0.342463	-1.54598	0.00318155	high
osa-MIR1860-p5		TAAAGAGAAAACCAGCTTCC	down	-inf	-inf	0.0225067	middle
osa-MIR1862c-p5	MIR1862	AAAATAAGTCAATCCCGTACTAGT	down	-inf	-inf	0.00309804	low
osa-MIR1870-p5		ATTAGACCTAGTGGGCATTTATAC	up	1.31452	0.394541	0.00555963	middle
osa-miR1876		ATAAGTGGGTTTGTGGGCTGGCCC	up	1.61449	0.691079	0.0358622	high
osa-miR1878	MIR1878	ACTTAATCTGGACACTATAAAAGA	up	1.5514	0.63357	0.0273054	middle
osa-MIR1878-p3	MIR1878	ATTTGTAGTGTTCAGATTGAGTTT	down	0.790096	-0.3399	0.0372848	middle
osa-miR2106_R+1		CCGAGGTTTTCTGGATACATTC	up	19.8661	4.31224	0.0441572	middle
osa-MIR2122-p3_2ss8CT20TG		GATTTGGTGCTGAACAAAAGG	up	4.58974	2.19841	0.0402261	middle
osa-MIR2865-p3_2ss16AC19AT		TCCACATGTTAGTGACAATGGCAC	up	6.38863	2.67551	0.0156049	middle
osa-miR2874		ATGTGAACAGTGTCAAACAGTGTC	up	6.26879	2.64819	0.0158666	middle
osa-miR2877		TTGCATCCTCTGCACTTTGGGCCT	down	0.513048	-0.962835	0.0241358	middle
osa-miR390-5p	MIR390	AAGCTCAGGAGGGATAGCGCC	down	0.502953	-0.991504	0.0146507	high
osa-miR396a-3p_R+1	MIR396	GTTCAATAAAGCTGTGGGAAA	down	0.388439	-1.36424	0.0294034	middle
osa-miR3979-3p		CTTCGGGGGAGGAGAGAAGC	down	0.205406	-2.28345	0.0145972	high
osa-miR3979-5p		TCTCTCTCTCCCTTGAAGGC	down	0.155051	-2.68918	0.0362334	high
osa-miR3982-3p_L+1R-1		TAGTTGCCTACATGGAGCGCC	up	1.38026	0.464944	0.00556817	middle
osa-miR399d	MIR399	TGCCAAAGGAGAGTTGCCCTG	down	0.131179	-2.9304	0.0421777	middle
osa-miR399j_R-1	MIR399	TGCCAAAGGAGAGTTGCCCT	down	0.0663906	-3.91288	0.00556309	middle
osa-miR435		TTATCCGGTATTGGAGTTGA	up	1.5772	0.657364	0.0316436	middle
osa-miR444b.1	MIR444	TGTTGTCTCAAGCTTGCTGCC	down	0.612764	-0.706597	0.011107	high
osa-miR444f	MIR444	TGCAGTTGTTGCCTCAAGCTT	down	0.682333	-0.551453	0.0398047	middle
osa-miR5072_L-4		TCCCCAGCGGAGTCGCCA	up	7.51791	2.91033	0.0479807	middle
osa-MIR5083-p3_1ss20GA		AATGGATCCTTCTGAGCCTA	up	3.26378	1.70654	0.038972	middle
osa-MIR5144-p5		TTGTGCTGCTGAAGAGACTCA	down	0.628738	-0.669469	0.0120295	high
osa-miR5150-3p_L-1R+1		GAAGCTGCAGCTGTCAGAAGCTCC	up	1.63995	0.713653	0.00320075	middle
osa-miR5159		AACTAGAGTGGGTCAACGGGTACC	down	0.567567	-0.817138	0.0348893	middle
osa-miR5504_R-3		AGTGACGGGAGGACTGCA	up	inf	inf	0.0118734	middle
osa-MIR5510-p3		CTCAGGAGTGGATTGGGCTTC	down	0.481223	-1.05522	0.0213283	middle
osa-MIR5526-p3_2ss16TG17AG		TTGGTAACACCAACCGGGACT	down	0.391215	-1.35397	0.0493925	middle
osa-miR5540	MIR5160	TTGTGCGAGATCGACGGTATA	down	-inf	-inf	0.0164777	middle
osa-MIR5542-p3_1ss17AG		ATTTACAATAGAAAAAGTGGTACC	up	5.42171	2.43875	0.0318687	middle
osa-miR5802_1ss11CT		ATGGACTGTATTTTGTAAAGCGGA	up	5.36569	2.42376	0.02855	middle
osa-miR6251		TGTGTAGCCACATTGTAAGGG	down	0.560545	-0.835099	0.00110458	middle
osa-MIR6251-p3		CTTGCAGCGTGGCTACATGTG	down	0.17959	-2.47722	0.0206017	middle
osa-miR6254		TGCTCCGGATATTATGGCATG	down	-inf	-inf	0.0297741	middle
osa-MIR810a-p3_1ss17CT	MIR810	ACATGTGGTGAGCTTATGATG	down	0.183961	-2.44253	0.00713623	middle
osa-MIR810a-p5_1ss17CT	MIR810	ACATGTGGTGAGCTTATGATG	down	0.183961	-2.44253	0.00713623	middle
osa-MIR812k-p5	MIR812	ATGAGATGATAAAACATGAATAGT	up	1.53275	0.616119	0.0225036	middle
osa-MIR812r-p3	MIR812	AAATAAGACGGACGGTCAAACGTT	down	0.622615	-0.683589	0.0274078	middle
osa-miR820a_R+1	MIR820	TCGGCCTCGTGGATGGACCAGG	down	0.671303	-0.574964	0.0200803	middle
osa-MIR821a-p5_1ss3AC	MIR821	ATCCGACAAAGTGATAGTAACATT	up	4.36808	2.127	0.0100136	middle
osa-MIR821b-p3	MIR821	TTTGTTGTTGATGACTTTTTC	up	6.2461	2.64296	0.0182727	middle
osa-MIR821c-p5_1ss3AC	MIR821	ATCCGACAAAGTGATAGTAACATT	up	4.36808	2.127	0.0100136	middle
osa-miR827	MIR827	TTAGATGACCATCAGCAAACA	down	0.505402	-0.984497	0.0186756	high
ptc-MIR6476a-p3_2ss6AG18AC	MIR6476	AGTGGGGATGAAACATGC	up	14.712	3.87892	0.000549055	middle
ptc-miR6478_1ss21GA		CCGACCTTAGCTCAGTTGGTA	up	5.14568	2.36336	0.0461398	middle
ptc-miR6478_2ss20TC21GA		CCGACCTTAGCTCAGTTGGCA	up	16.5628	4.04987	0.0424049	middle
ptc-miR6478_R+2_1ss21GA		CCGACCTTAGCTCAGTTGGTAGA	up	5.86811	2.5529	0.0288124	high
ptc-miR6478_R+2_2ss10GA21GA		CCGACCTTAACTCAGTTGGTAGA	up	10.0439	3.32825	0.0458593	middle
ptc-miR6478_R+4_1ss21GA		CCGACCTTAGCTCAGTTGGTAGAGC	up	2.33727	1.22482	0.00941609	middle
tae-miR10516_L+3R+3		AGATCCTCTGCAGTCGACTGCACC	down	0.174685	-2.51717	0.0240949	middle
tae-MIR10520-p3_1ss6TC		ACTATCGATGAATGGATTCAC	up	11.5521	3.53008	0.0117877	low
tae-MIR10521-p5_1ss4AG		TATGTCCAGATTCATAGTACT	up	2.11121	1.07807	0.037424	middle
tae-MIR9774-p5_1ss22AT		AGAAATACCCAATATCTTGCTT	up	16.3537	4.03155	0.0133662	middle
tae-miR9777_1ss7CT		AGCAAATATATCTGAGCACA	up	2.10179	1.07162	0.0441992	middle
tae-MIR9777-p5_1ss18TC		GTGCCGTGATGATTGCTC	up	1.89664	0.923444	0.0278993	middle
tae-MIR9779-p3_2ss14TC18GC		TACCTATGATGAGCTGCC	down	-inf	-inf	0.00942584	low
vvi-MIR3630-p3_2ss19AT20CT	MIR3630	TGGGAATCTCTCTGATGCTT	up	2.95797	1.56461	0.0187119	middle
vvi-MIR3638-p5_2ss17GT18CT		TTGGGTGCTTTGGTGTTT	down	-inf	-inf	0.0186202	middle
PC-3p-100468_17		CATCTTTAGTCCCGATTGGTACC	down	-inf	-inf	0.047637	low
PC-3p-118603_12		AATGGACTGCACGTGTAAATGAGC	down	-inf	-inf	0.0228567	low
PC-3p-129422_10		AGGGACTTATATTTTTATGAGAGA	up	5.49092	2.45705	0.0321337	low
PC-3p-24288_182		AAGATTTGTCTCGCAATTTACAGG	up	1.8643	0.898632	0.0288071	middle
PC-3p-31535_128		AGATTCGTAGGACTATGATATGTC	up	2.26916	1.18216	0.0111816	middle
PC-3p-38283_97		CGCAAAACGAGCCAAGTCATTATC	up	2.14608	1.10171	0.00549467	middle
PC-3p-6597_665		TGAGAATGGAGACACTAAATC	up	1.73049	0.791182	0.0294543	middle
PC-3p-71127_35		ATATCATGTGTGTGGCTAGAT	down	0.179535	-2.47766	0.0249279	low
PC-3p-76359_30		AACGATCGGAAACAATTTGGTGCC	up	inf	inf	0.0355373	low
PC-5p-16439_287		GCCGGGAACCAATTTACTTATGAT	down	0.548021	-0.867698	0.0288224	middle
PC-5p-24732_177		ACGCTTTGGACCGGGTGGCCC	down	0.413869	-1.27275	0.00721826	middle
PC-5p-54266_56		TCAAATGTTACGCTTTGGACC	down	0.0978833	-3.35279	0.0024656	low
PC-5p-5542_764		AATGGCTTGTCTTGTTTTGTGTGC	up	1.28156	0.357897	0.0361307	middle
PC-5p-57749_50		AGTGTGGTAGAAAAAACT	up	inf	inf	0.0147231	middle
PC-5p-60444_47		GATGTGACACATCGTAGGACA	up	11.1448	3.4783	0.00166516	low
PC-5p-63767_42		AGGGATGTGACATATTCTAGTACT	up	3.25252	1.70156	0.0376776	middle
PC-5p-68044_38		ACGTGGCTGTTTCATCTAGTA	up	7.50973	2.90876	0.02403	low
PC-5p-72419_34		AATATATTAAAACCTAGGACC	down	0.189002	-2.40353	0.0299557	low
PC-5p-75382_31		ATCCGACAAAGTGTTAGTAACATT	down	0.202862	-2.30143	0.0423045	low
PC-5p-81638_26		CATCTAGTATGAGGACGTGGCATC	down	-inf	-inf	0.00584171	low
PC-5p-84508_25		AAGACAAACTCTGGATTTCCGTGT	up	6.88125	2.78267	0.0490044	middle
PC-5p-86609_24		ATGGTAAGACTTTCTAGCATT	down	-inf	-inf	0.0129067	low
PC-5p-88433_23		AACAACAACCGGGACTAAAGATGG	down	-inf	-inf	0.0107504	low
PC-5p-92202_21		ACTTAAAGTTAGAAGGACACTGTC	up	inf	inf	0.0152606	low
PC-5p-93370_20		GCTTTTATCACTGACATGTGGACC	down	-inf	-inf	0.00425888	low
