# Supplementary material for: Genome-Wide Analysis of microRNAs and Their Target Genes in Dongxiang Wild Rice (Oryza rufipogon Griff.) Responding to Salt Stress
Source: Int J Mol Sci. 2023 Feb 17;24(4):4069. doi: 10.3390/ijms24044069 (PMC9960954; doi:10.3390/ijms24044069)
Supplement: Supplementary file 1 [file ijms-24-04069-s001.zip › Table S4.xlsx]

## Sheet: 1
Table S4. The target genes of the salt stress-responsive miRNAs.
miRNA ID	Transcript	Gene ID	Gene name	Gene annotation	Alignment score	GO term	KEGG pathways
aof-miR166c_R-2_2ss17CT19CT	Os12t0612700-01	Os12g0612700	HOX33	homeobox-leucine zipper protein HOX33 [Oryza sativa Japonica Group]	2	GO:0003677(DNA binding);GO:0003700(DNA binding transcription factor activity);GO:0005634(nucleus);GO:0006351(transcription, DNA-templated);GO:0006355(regulation of transcription, DNA-templated);GO:0008289(lipid binding);GO:0009855(determination of bilateral symmetry);GO:0009944(polarity specification of adaxial/abaxial axis);GO:0009955(adaxial/abaxial pattern specification);GO:0010014(meristem in…	-
aof-miR166c_R-2_2ss17CT19CT	Os03t0109400-02	Os03g0109400	HOX10	homeobox-leucine zipper protein HOX10 [Oryza sativa Japonica Group]	2	GO:0003677(DNA binding);GO:0003700(DNA binding transcription factor activity);GO:0005634(nucleus);GO:0006351(transcription, DNA-templated);GO:0006355(regulation of transcription, DNA-templated);GO:0008289(lipid binding);GO:0009855(determination of bilateral symmetry);GO:0009944(polarity specification of adaxial/abaxial axis);GO:0009956(radial pattern formation);GO:0010014(meristem initiation);GO:…	-
aof-miR166c_R-2_2ss17CT19CT	Os03t0640800-01	Os03g0640800	OsHB4	homeobox-leucine zipper protein HOX32 [Oryza sativa Japonica Group]	2	GO:0003677(DNA binding);GO:0003700(DNA binding transcription factor activity);GO:0005634(nucleus);GO:0006351(transcription, DNA-templated);GO:0006355(regulation of transcription, DNA-templated);GO:0008289(lipid binding);GO:0009855(determination of bilateral symmetry);GO:0009944(polarity specification of adaxial/abaxial axis);GO:0009955(adaxial/abaxial pattern specification);GO:0010014(meristem in…	-
aof-miR166c_R-2_2ss17CT19CT	Os10t0480200-02	Os10g0480200	Oshox9	homeobox-leucine zipper protein HOX9 [Oryza sativa Japonica Group]	2	GO:0003677(DNA binding);GO:0003700(DNA binding transcription factor activity);GO:0005634(nucleus);GO:0006351(transcription, DNA-templated);GO:0006355(regulation of transcription, DNA-templated);GO:0008289(lipid binding);GO:0009855(determination of bilateral symmetry);GO:0009944(polarity specification of adaxial/abaxial axis);GO:0009956(radial pattern formation);GO:0010014(meristem initiation);GO:…	-
aof-miR166c_R-2_2ss17CT19CT	Os10t0480200-01	Os10g0480200	Oshox9	homeobox-leucine zipper protein HOX9 [Oryza sativa Japonica Group]	2	GO:0003677(DNA binding);GO:0003700(DNA binding transcription factor activity);GO:0005634(nucleus);GO:0006351(transcription, DNA-templated);GO:0006355(regulation of transcription, DNA-templated);GO:0008289(lipid binding);GO:0009855(determination of bilateral symmetry);GO:0009944(polarity specification of adaxial/abaxial axis);GO:0009956(radial pattern formation);GO:0010014(meristem initiation);GO:…	-
aof-miR166c_R-2_2ss17CT19CT	Os04t0298501-00	Os04g0298501	-	Os04g0298501 [Oryza sativa Japonica Group]	4	-	-
aof-miR166c_R-2_2ss17CT19CT	Os02t0729300-01	Os02g0729300	-	hypothetical protein OsI_08793 [Oryza sativa Indica Group]	1.5	-	-
aof-miR166c_R-2_2ss17CT19CT	Os03t0651201-01	Os03g0651201	-	Os03g0651201 [Oryza sativa Japonica Group]	2.5	-	-
aof-miR166c_R-2_2ss17CT19CT	Os04t0571600-01	Os04g0571600	-	protein DETOXIFICATION 49 [Oryza sativa Japonica Group]	3	GO:0006855(drug transmembrane transport)	-
aof-miR166c_R-2_2ss17CT19CT	Os02t0676400-00	Os02g0676400	-	hypothetical protein OsI_08452 [Oryza sativa Indica Group]	3	GO:0006855(drug transmembrane transport)	-
aof-miR166c_R-2_2ss17CT19CT	Os02t0639700-01	Os02g0639700	-	putative nuclear RNA export factor SDE5 [Oryza sativa Japonica Group]	4	GO:0003674(molecular_function);GO:0005634(nucleus);GO:0006952(defense response);GO:0009507(chloroplast);GO:0010267(production of ta-siRNAs involved in RNA interference)	-
aof-miR166c_R-2_2ss17CT19CT	Os06t0206700-01	Os06g0206700	-	RecName: Full=Kinesin-like protein KIN-7G	3.5	GO:0003777(microtubule motor activity);GO:0005871(kinesin complex);GO:0007018(microtubule-based movement);GO:0016887(ATPase activity)	-
aof-miR166c_R-2_2ss17CT19CT	Os07t0581366-00	Os07g0581366	OsIDD5	protein indeterminate-domain 1 [Oryza sativa Japonica Group]	4	GO:0003676(nucleic acid binding);GO:0003700(DNA binding transcription factor activity);GO:0005515(protein binding);GO:0005634(nucleus);GO:0006351(transcription, DNA-templated);GO:0006355(regulation of transcription, DNA-templated);GO:0008270(zinc ion binding);GO:0008356(asymmetric cell division);GO:0044212(transcription regulatory region DNA binding);GO:0046872(metal ion binding);GO:0048364(root …	00052(Galactose metabolism);00600(Sphingolipid metabolism);00531(Glycosaminoglycan degradation);00604(Glycosphingolipid biosynthesis - ganglio series);00511(Other glycan degradation)
aof-miR166c_R-2_2ss17CT19CT	Os04t0676700-01	Os04g0676700	-	Os04g0676700, partial [Oryza sativa Japonica Group]	3.5	GO:0003677(DNA binding);GO:0003700(DNA binding transcription factor activity);GO:0005515(protein binding);GO:0005634(nucleus);GO:0006351(transcription, DNA-templated);GO:0006355(regulation of transcription, DNA-templated);GO:0009414(response to water deprivation);GO:0009651(response to salt stress);GO:0009738(abscisic acid-activated signaling pathway);GO:0009739(response to gibberellin);GO:000975…	-
aof-miR166c_R-2_2ss17CT19CT	Os07t0188750-00	Os07g0188750	-	probable glycosyltransferase At5g03795 [Oryza sativa Japonica Group]	3.5	GO:0000139(Golgi membrane);GO:0005794(Golgi apparatus);GO:0006486(protein glycosylation);GO:0016021(integral component of membrane);GO:0016757(transferase activity, transferring glycosyl groups);GO:0071555(cell wall organization)	-
aof-miR166c_R-2_2ss17CT19CT	Os07t0159550-01	Os07g0159550	-	Os07g0159500, partial [Oryza sativa Japonica Group]	4	GO:0003674(molecular_function);GO:0008150(biological_process);GO:0009507(chloroplast);GO:0016021(integral component of membrane)	-
aof-miR166c_R-2_2ss17CT19CT	Os12t0267900-01	Os12g0267900	OsRFP	E3 ubiquitin-protein ligase RING1 [Oryza sativa Japonica Group]	4	GO:0005634(nucleus)	-
aof-miR166c_R-2_2ss17CT19CT	Os05t0263100-00	Os05g0263100	-	Os05g0263100 [Oryza sativa Japonica Group]	4	GO:0004674(protein serine/threonine kinase activity);GO:0005886(plasma membrane)	-
ath-miR8175_L+1_1ss3AT	Os03t0684000-01	Os03g0684000	OsTIFY1A	GATA transcription factor 18 [Oryza sativa Japonica Group]	4	GO:0000977(RNA polymerase II regulatory region sequence-specific DNA binding);GO:0001085(RNA polymerase II transcription factor binding);GO:0001228(transcriptional activator activity, RNA polymerase II transcription regulatory region sequence-specific DNA binding);GO:0003682(chromatin binding);GO:0005634(nucleus);GO:0005667(transcription factor complex);GO:0030154(cell differentiation)	-
ath-miR8175_L+1_1ss3AT	Os01t0172100-01	Os01g0172100	OsPPT3	phosphoenolpyruvate/phosphate translocator 3, chloroplastic [Oryza sativa Japonica Group]	4	GO:0015121(phosphoenolpyruvate:phosphate antiporter activity);GO:0015714(phosphoenolpyruvate transport);GO:0034219(carbohydrate transmembrane transport);GO:0035436(triose phosphate transmembrane transport);GO:0071917(triose-phosphate transmembrane transporter activity)	-
ath-miR8175_L+1_1ss3AT	Os03t0396900-01	Os03g0396900	-	uncharacterized protein LOC4333042 [Oryza sativa Japonica Group]	4	GO:0005615(extracellular space);GO:0005634(nucleus);GO:0005730(nucleolus);GO:0005737(cytoplasm);GO:0005829(cytosol);GO:0006351(transcription, DNA-templated);GO:0006355(regulation of transcription, DNA-templated);GO:0009452(7-methylguanosine RNA capping);GO:0015030(Cajal body);GO:0036261(7-methylguanosine cap hypermethylation);GO:0071164(RNA trimethylguanosine synthase activity)	03013(RNA transport)
ath-miR8175_L+1_1ss3AT	Os03t0396900-02	Os03g0396900	-	uncharacterized protein LOC4333042 [Oryza sativa Japonica Group]	4	GO:0005615(extracellular space);GO:0005634(nucleus);GO:0005730(nucleolus);GO:0005737(cytoplasm);GO:0005829(cytosol);GO:0006351(transcription, DNA-templated);GO:0006355(regulation of transcription, DNA-templated);GO:0009452(7-methylguanosine RNA capping);GO:0015030(Cajal body);GO:0036261(7-methylguanosine cap hypermethylation);GO:0071164(RNA trimethylguanosine synthase activity)	03013(RNA transport)
ath-miR8175_L+1_1ss3AT	Os03t0205800-00	Os03g0205800	-	acetyltransferase, GNAT family protein, expressed [Oryza sativa Japonica Group]	4	GO:0004596(peptide alpha-N-acetyltransferase activity);GO:0006474(N-terminal protein amino acid acetylation);GO:0031248(protein acetyltransferase complex)	-
ath-miR8175_L+1_1ss3AT	Os05t0253100-01	Os05g0253100	-	Hypothetical protein [Oryza sativa Japonica Group]	4	GO:0005385(zinc ion transmembrane transporter activity);GO:0005886(plasma membrane);GO:0071577(zinc II ion transmembrane transport)	-
ath-miR8175_L+1_1ss3AT	Os06t0594400-02	Os06g0594400	OsKMD2	F-box/kelch-repeat protein At1g80440 [Oryza sativa Japonica Group]	4	GO:0003674(molecular_function);GO:0005634(nucleus);GO:0005829(cytosol);GO:0019005(SCF ubiquitin ligase complex);GO:0030162(regulation of proteolysis);GO:0031625(ubiquitin protein ligase binding);GO:0043161(proteasome-mediated ubiquitin-dependent protein catabolic process);GO:0080037(negative regulation of cytokinin-activated signaling pathway);GO:2000762(regulation of phenylpropanoid metabolic pr…	-
ath-miR8175_L+1_1ss3AT	Os08t0512700-01	Os08g0512700	HMGR	Os08g0512700 [Oryza sativa Japonica Group]	4	GO:0004420(hydroxymethylglutaryl-CoA reductase (NADPH) activity);GO:0005778(peroxisomal membrane);GO:0005789(endoplasmic reticulum membrane);GO:0008299(isoprenoid biosynthetic process);GO:0016126(sterol biosynthetic process)	00900(Terpenoid backbone biosynthesis)
ath-miR8175_L+1_1ss3AT	Os03t0140300-01	Os03g0140300	OsCYP96B4	noroxomaritidine synthase [Oryza sativa Japonica Group]	4	GO:0004497(monooxygenase activity);GO:0005506(iron ion binding);GO:0005576(extracellular region);GO:0016021(integral component of membrane);GO:0016705(oxidoreductase activity, acting on paired donors, with incorporation or reduction of molecular oxygen);GO:0019825(oxygen binding);GO:0020037(heme binding);GO:0055114(oxidation-reduction process)	00073(Cutin, suberine and wax biosynthesis)
ath-miR8175_L+1_1ss3AT	Os07t0551650-01	Os07g0551650	-	RecName: Full=Probable mixed-linked glucan synthase 9; AltName: Full=1,3;1,4-beta-D-glucan synthase 9; AltName: Full=Cellulose synthase-like protein F9; AltName: Full=OsCslF9	4	GO:0000271(polysaccharide biosynthetic process);GO:0000977(RNA polymerase II regulatory region sequence-specific DNA binding);GO:0005768(endosome);GO:0005794(Golgi apparatus);GO:0005802(trans-Golgi network);GO:0005886(plasma membrane);GO:0009409(response to cold);GO:0009832(plant-type cell wall biogenesis);GO:0016757(transferase activity, transferring glycosyl groups);GO:0016759(cellulose synthas…	-
ath-miR8175_L+1_1ss3AT	Os01t0587400-01	Os01g0587400	-	G-type lectin S-receptor-like serine/threonine-protein kinase At2g19130 isoform X1 [Oryza sativa Japonica Group]	4	GO:0004674(protein serine/threonine kinase activity);GO:0005886(plasma membrane);GO:0006468(protein phosphorylation)	-
ath-miR8175_L+1_1ss3AT	Os02t0124650-00	Os02g0124650	-	probable L-gulonolactone oxidase 6 [Oryza sativa Japonica Group]	4	GO:0003885(D-arabinono-1,4-lactone oxidase activity);GO:0005576(extracellular region);GO:0016020(membrane);GO:0019853(L-ascorbic acid biosynthetic process);GO:0050105(L-gulonolactone oxidase activity);GO:0050660(flavin adenine dinucleotide binding);GO:0055114(oxidation-reduction process)	00053(Ascorbate and aldarate metabolism)
ath-miR8175_L+1_1ss3AT	Os10t0447300-00	Os10g0447300	-	Os10g0447300 [Oryza sativa Japonica Group]	3.5	GO:0004190(aspartic-type endopeptidase activity);GO:0006508(proteolysis);GO:0030163(protein catabolic process)	-
ath-miR8175_L+1_1ss3AT	Os10t0155200-00	Os10g0155200	-	uncharacterized protein LOC107277891 [Oryza sativa Japonica Group]	3.5	-	-
ath-miR8175_L-1	Os01t0172100-01	Os01g0172100	OsPPT3	phosphoenolpyruvate/phosphate translocator 3, chloroplastic [Oryza sativa Japonica Group]	4	GO:0015121(phosphoenolpyruvate:phosphate antiporter activity);GO:0015714(phosphoenolpyruvate transport);GO:0034219(carbohydrate transmembrane transport);GO:0035436(triose phosphate transmembrane transport);GO:0071917(triose-phosphate transmembrane transporter activity)	-
ath-miR8175_L-1	Os09t0281850-00	Os09g0281850	-	Os09g0281850, partial [Oryza sativa Japonica Group]	4	GO:0005634(nucleus);GO:0005886(plasma membrane);GO:0008150(biological_process)	-
ath-miR8175_L-1	Os03t0684000-01	Os03g0684000	OsTIFY1A	GATA transcription factor 18 [Oryza sativa Japonica Group]	3	GO:0000977(RNA polymerase II regulatory region sequence-specific DNA binding);GO:0001085(RNA polymerase II transcription factor binding);GO:0001228(transcriptional activator activity, RNA polymerase II transcription regulatory region sequence-specific DNA binding);GO:0003682(chromatin binding);GO:0005634(nucleus);GO:0005667(transcription factor complex);GO:0030154(cell differentiation)	-
ath-miR8175_L-1	Os04t0610200-01	Os04g0610200	-	uncharacterized protein LOC4336945 [Oryza sativa Japonica Group]	4	-	-
ath-miR8175_L-1	Os03t0781400-02	Os03g0781400	-	probable ribose-5-phosphate isomerase 4, chloroplastic [Oryza sativa Japonica Group]	4	GO:0004751(ribose-5-phosphate isomerase activity);GO:0009052(pentose-phosphate shunt, non-oxidative branch);GO:0009507(chloroplast);GO:0016740(transferase activity)	00030(Pentose phosphate pathway);00710(Carbon fixation in photosynthetic organisms)
ath-miR8175_L-1	Os03t0781400-01	Os03g0781400	-	probable ribose-5-phosphate isomerase 4, chloroplastic [Oryza sativa Japonica Group]	4	GO:0004751(ribose-5-phosphate isomerase activity);GO:0009052(pentose-phosphate shunt, non-oxidative branch);GO:0009507(chloroplast);GO:0016740(transferase activity)	00030(Pentose phosphate pathway);00710(Carbon fixation in photosynthetic organisms)
ath-miR8175_L-1	Os03t0140300-01	Os03g0140300	OsCYP96B4	noroxomaritidine synthase [Oryza sativa Japonica Group]	2	GO:0004497(monooxygenase activity);GO:0005506(iron ion binding);GO:0005576(extracellular region);GO:0016021(integral component of membrane);GO:0016705(oxidoreductase activity, acting on paired donors, with incorporation or reduction of molecular oxygen);GO:0019825(oxygen binding);GO:0020037(heme binding);GO:0055114(oxidation-reduction process)	00073(Cutin, suberine and wax biosynthesis)
ath-miR8175_L-1	Os06t0608700-03	Os06g0608700	OsAld-Y	fructose-bisphosphate aldolase 5, cytosolic [Oryza sativa Japonica Group]	3.5	GO:0004332(fructose-bisphosphate aldolase activity);GO:0005515(protein binding);GO:0005737(cytoplasm);GO:0005829(cytosol);GO:0006094(gluconeogenesis);GO:0006096(glycolytic process);GO:0009507(chloroplast)	00010(Glycolysis / Gluconeogenesis);00030(Pentose phosphate pathway);00051(Fructose and mannose metabolism);00710(Carbon fixation in photosynthetic organisms)
ath-miR8175_L-1	Os06t0608700-02	Os06g0608700	OsAld-Y	fructose-bisphosphate aldolase 5, cytosolic [Oryza sativa Japonica Group]	3.5	GO:0004332(fructose-bisphosphate aldolase activity);GO:0005515(protein binding);GO:0005737(cytoplasm);GO:0005829(cytosol);GO:0006094(gluconeogenesis);GO:0006096(glycolytic process);GO:0009507(chloroplast)	00010(Glycolysis / Gluconeogenesis);00030(Pentose phosphate pathway);00051(Fructose and mannose metabolism);00710(Carbon fixation in photosynthetic organisms)
ath-miR8175_L-1	Os06t0608700-01	Os06g0608700	OsAld-Y	fructose-bisphosphate aldolase 5, cytosolic [Oryza sativa Japonica Group]	3.5	GO:0004332(fructose-bisphosphate aldolase activity);GO:0005515(protein binding);GO:0005737(cytoplasm);GO:0005829(cytosol);GO:0006094(gluconeogenesis);GO:0006096(glycolytic process);GO:0009507(chloroplast)	00010(Glycolysis / Gluconeogenesis);00030(Pentose phosphate pathway);00051(Fructose and mannose metabolism);00710(Carbon fixation in photosynthetic organisms)
ath-miR8175_L-1	Os02t0318100-00	Os02g0318100	-	Os02g0318100 [Oryza sativa Japonica Group]	3	GO:0005739(mitochondrion);GO:0005743(mitochondrial inner membrane);GO:0009916(alternative oxidase activity);GO:0016021(integral component of membrane);GO:0046872(metal ion binding);GO:0055114(oxidation-reduction process);GO:0070469(respiratory chain);GO:0102721(ubiquinol:oxygen oxidoreductase activity)	-
ath-miR8175_L-1	Os04t0600200-01	Os04g0600200	AOX1A	ubiquinol oxidase 1a, mitochondrial [Oryza sativa Japonica Group]	3	GO:0005739(mitochondrion);GO:0005743(mitochondrial inner membrane);GO:0009409(response to cold);GO:0009916(alternative oxidase activity);GO:0016021(integral component of membrane);GO:0031930(mitochondria-nucleus signaling pathway);GO:0045333(cellular respiration);GO:0046872(metal ion binding);GO:0055114(oxidation-reduction process);GO:0070469(respiratory chain);GO:0102721(ubiquinol:oxygen oxidore…	-
ath-miR8175_L-1	Os02t0700400-01	Os02g0700400	AOX1C	ubiquinol oxidase 1c, mitochondrial-like [Oryza sativa Japonica Group]	3	GO:0005739(mitochondrion)	-
ath-miR8175_L-1	Os05t0390000-01	Os05g0390000	-	phospholipase A1-Igamma1, chloroplastic [Oryza sativa Japonica Group]	3	GO:0004806(triglyceride lipase activity);GO:0006629(lipid metabolic process);GO:0008970(phosphatidylcholine 1-acylhydrolase activity);GO:0009507(chloroplast);GO:0016042(lipid catabolic process);GO:0047714(galactolipase activity)	00220(Arginine biosynthesis)
ath-miR8175_L-1	Os06t0121600-00	Os06g0121600	-	uncharacterized protein LOC107277467 isoform X3 [Oryza sativa Japonica Group]	4	-	-
ath-miR8175_L-1	Os01t0709100-01	Os01g0709100	-	myb-related protein Zm38 [Oryza sativa Japonica Group]	4	-	-
ath-miR8175_L-1	Os07t0664200-01	Os07g0664200	-	momilactone A synthase-like [Oryza sativa Japonica Group]	4	GO:0005739(mitochondrion);GO:0008270(zinc ion binding);GO:0016491(oxidoreductase activity)	00904(Diterpenoid biosynthesis)
ath-miR8175_L-1	Os09t0363600-01	Os09g0363600	OsWD40-171	WD-40 repeat protein-like [Oryza sativa Japonica Group]	4	GO:0000166(nucleotide binding);GO:0000347(THO complex);GO:0003723(RNA binding);GO:0005515(protein binding);GO:0005634(nucleus);GO:0005737(cytoplasm);GO:0006397(mRNA processing);GO:0008380(RNA splicing);GO:0009738(abscisic acid-activated signaling pathway);GO:0009788(negative regulation of abscisic acid-activated signaling pathway);GO:0010267(production of ta-siRNAs involved in RNA interference);G…	03013(RNA transport)
ath-miR8175_L-1	Os05t0489100-01	Os05g0489100	-	uncharacterized protein LOC4339154 [Oryza sativa Japonica Group]	4	GO:0004656(procollagen-proline 4-dioxygenase activity);GO:0005506(iron ion binding);GO:0005576(extracellular region);GO:0005634(nucleus);GO:0005737(cytoplasm);GO:0005783(endoplasmic reticulum);GO:0005789(endoplasmic reticulum membrane);GO:0005794(Golgi apparatus);GO:0016021(integral component of membrane);GO:0016706(oxidoreductase activity, acting on paired donors, with incorporation or reduction…	00330(Arginine and proline metabolism)
ath-miR8175_L-1	Os02t0756100-01	Os02g0756100	-	EPIDERMAL PATTERNING FACTOR-like protein 1 [Oryza sativa Japonica Group]	4	GO:0010052(guard cell differentiation)	-
ath-miR8175_L-1	Os03t0655200-01	Os03g0655200	-	membrin-11 [Oryza sativa Japonica Group]	4	GO:0000149(SNARE binding);GO:0005484(SNAP receptor activity);GO:0005789(endoplasmic reticulum membrane);GO:0005794(Golgi apparatus);GO:0006623(protein targeting to vacuole);GO:0006888(ER to Golgi vesicle-mediated transport);GO:0006891(intra-Golgi vesicle-mediated transport);GO:0006896(Golgi to vacuole transport);GO:0012507(ER to Golgi transport vesicle membrane);GO:0031201(SNARE complex);GO:00319…	04130(SNARE interactions in vesicular transport)
ath-miR8175_L-1	Os02t0173200-01	Os02g0173200	OsVQ5	transcription factor MafA [Oryza sativa Japonica Group]	4	GO:0003674(molecular_function);GO:0005634(nucleus);GO:0008150(biological_process)	-
ath-miR8175_L-1	Os06t0299200-00	Os06g0299200	-	very-long-chain 3-oxoacyl-CoA reductase 1 isoform X2 [Oryza sativa Japonica Group]	3.5	GO:0005783(endoplasmic reticulum);GO:0005789(endoplasmic reticulum membrane);GO:0009507(chloroplast);GO:0009793(embryo development ending in seed dormancy);GO:0016020(membrane);GO:0016021(integral component of membrane);GO:0016491(oxidoreductase activity);GO:0018454(acetoacetyl-CoA reductase activity);GO:0042335(cuticle development);GO:0042761(very long-chain fatty acid biosynthetic process);GO:0…	00062(Fatty acid elongation);01040(Biosynthesis of unsaturated fatty acids)
ath-miR8175_L-1	Os03t0233300-01	Os03g0233300	OsLysM-RLK2	serine/threonine receptor-like kinase NFP [Oryza sativa Japonica Group]	4	GO:0002237(response to molecule of bacterial origin);GO:0005515(protein binding);GO:0005775(vacuolar lumen);GO:0005886(plasma membrane);GO:0006486(protein glycosylation);GO:0009877(nodulation);GO:1900150(regulation of defense response to fungus);GO:1902290(positive regulation of defense response to oomycetes)	-
ath-miR8175_L-1	Os04t0457000-01	Os04g0457000	CP24	chlorophyll a-b binding protein CP24, chloroplastic [Oryza sativa Japonica Group]	4	GO:0009416(response to light stimulus);GO:0009535(chloroplast thylakoid membrane);GO:0009768(photosynthesis, light harvesting in photosystem I);GO:0009941(chloroplast envelope);GO:0010287(plastoglobule);GO:0016168(chlorophyll binding);GO:0031409(pigment binding)	00196(Photosynthesis - antenna proteins)
ath-miR8175_L-1	Os10t0577800-01	Os10g0577800	TWI1	inactive poly [ADP-ribose] polymerase RCD1 [Oryza sativa Japonica Group]	3.5	GO:0000303(response to superoxide);GO:0003950(NAD+ ADP-ribosyltransferase activity);GO:0005515(protein binding);GO:0005634(nucleus);GO:0005737(cytoplasm);GO:0006809(nitric oxide biosynthetic process);GO:0006970(response to osmotic stress);GO:0006979(response to oxidative stress);GO:0009414(response to water deprivation);GO:0009651(response to salt stress);GO:0009723(response to ethylene);GO:00097…	-
ath-miR8175_L-1	Os10t0577800-02	Os10g0577800	TWI1	inactive poly [ADP-ribose] polymerase RCD1 [Oryza sativa Japonica Group]	3.5	GO:0000303(response to superoxide);GO:0003950(NAD+ ADP-ribosyltransferase activity);GO:0005515(protein binding);GO:0005634(nucleus);GO:0005737(cytoplasm);GO:0006809(nitric oxide biosynthetic process);GO:0006970(response to osmotic stress);GO:0006979(response to oxidative stress);GO:0009414(response to water deprivation);GO:0009651(response to salt stress);GO:0009723(response to ethylene);GO:00097…	-
ath-miR8175_L-1	Os08t0512700-01	Os08g0512700	HMGR	Os08g0512700 [Oryza sativa Japonica Group]	4	GO:0004420(hydroxymethylglutaryl-CoA reductase (NADPH) activity);GO:0005778(peroxisomal membrane);GO:0005789(endoplasmic reticulum membrane);GO:0008299(isoprenoid biosynthetic process);GO:0016126(sterol biosynthetic process)	00900(Terpenoid backbone biosynthesis)
ath-miR8175_L-1	Os10t0362300-01	Os10g0362300	HK5	probable histidine kinase 5 isoform X1 [Oryza sativa Japonica Group]	3	GO:0000155(phosphorelay sensor kinase activity);GO:0000160(phosphorelay signal transduction system);GO:0004673(protein histidine kinase activity);GO:0004721(phosphoprotein phosphatase activity);GO:0005034(osmosensor activity);GO:0005515(protein binding);GO:0005789(endoplasmic reticulum membrane);GO:0005886(plasma membrane);GO:0006970(response to osmotic stress);GO:0009414(response to water depriv…	04075(Plant hormone signal transduction)
ath-miR8175_L-1	Os05t0133401-01	Os05g0133401	OsGELP60	GDSL esterase/lipase At1g09390 [Oryza sativa Japonica Group]	4	GO:0005576(extracellular region);GO:0009570(chloroplast stroma);GO:0016042(lipid catabolic process);GO:0016788(hydrolase activity, acting on ester bonds);GO:0052689(carboxylic ester hydrolase activity)	04144(Endocytosis)
ath-miR8175_L-1	Os09t0526600-02	Os09g0526600	HSFB2C	Os09g0526600, partial [Oryza sativa Japonica Group]	4	GO:0005634(nucleus)	-
ath-miR8175_L-1	Os09t0526600-01	Os09g0526600	HSFB2C	Os09g0526600, partial [Oryza sativa Japonica Group]	4	GO:0005634(nucleus)	-
ath-miR8175_L-1	Os04t0610200-01	Os04g0610200	-	uncharacterized protein LOC4336945 [Oryza sativa Japonica Group]	3.5	-	-
ath-miR8175_L-1	Os09t0526600-03	Os09g0526600	HSFB2C	Os09g0526600, partial [Oryza sativa Japonica Group]	4	GO:0005634(nucleus)	-
ath-miR8175_L-1	Os07t0568100-01	Os07g0568100	SYMRK	Os07g0568100, partial [Oryza sativa Japonica Group]	4	GO:0042802(identical protein binding)	-
ath-miR8175_L-1	Os08t0102900-01	Os08g0102900	OsVQ32	protein MKS1 [Oryza sativa Japonica Group]	4	GO:0003674(molecular_function);GO:0005634(nucleus);GO:0008150(biological_process)	04016(MAPK signaling pathway - plant)
ath-miR8175_L-1	Os02t0280500-01	Os02g0280500	OsGLYI2	Os02g0280500, partial [Oryza sativa Japonica Group]	4	GO:0004674(protein serine/threonine kinase activity);GO:0005634(nucleus);GO:0005737(cytoplasm);GO:0006897(endocytosis);GO:0008360(regulation of cell shape);GO:0016055(Wnt signaling pathway);GO:0018105(peptidyl-serine phosphorylation)	00620(Pyruvate metabolism)
ath-miR8175_L-1	Os05t0408300-01	Os05g0408300	-	uncharacterized protein LOC4338767 [Oryza sativa Japonica Group]	4	GO:0005576(extracellular region);GO:0016021(integral component of membrane);GO:0016787(hydrolase activity)	-
ath-miR8175_L-1	Os01t0927600-01	Os01g0927600	OsARF4	auxin response factor 4 [Oryza sativa Japonica Group]	4	GO:0003700(DNA binding transcription factor activity);GO:0005515(protein binding);GO:0005634(nucleus);GO:0006351(transcription, DNA-templated);GO:0008285(negative regulation of cell proliferation);GO:0009734(auxin-activated signaling pathway);GO:0009737(response to abscisic acid);GO:0009911(positive regulation of flower development);GO:0010047(fruit dehiscence);GO:0010150(leaf senescence);GO:0010…	04075(Plant hormone signal transduction)
ath-miR8175_L-1	Os11t0523800-02	Os11g0523800	OsARF1	auxin response factor 23 isoform X2 [Oryza sativa Japonica Group]	4	GO:0003700(DNA binding transcription factor activity);GO:0005515(protein binding);GO:0005634(nucleus);GO:0006351(transcription, DNA-templated);GO:0008285(negative regulation of cell proliferation);GO:0009734(auxin-activated signaling pathway);GO:0009737(response to abscisic acid);GO:0009911(positive regulation of flower development);GO:0010047(fruit dehiscence);GO:0010150(leaf senescence);GO:0010…	04075(Plant hormone signal transduction)
ath-miR8175_L-1	Os11t0523800-01	Os11g0523800	OsARF1	auxin response factor 23 isoform X2 [Oryza sativa Japonica Group]	4	GO:0003700(DNA binding transcription factor activity);GO:0005515(protein binding);GO:0005634(nucleus);GO:0006351(transcription, DNA-templated);GO:0008285(negative regulation of cell proliferation);GO:0009734(auxin-activated signaling pathway);GO:0009737(response to abscisic acid);GO:0009911(positive regulation of flower development);GO:0010047(fruit dehiscence);GO:0010150(leaf senescence);GO:0010…	04075(Plant hormone signal transduction)
ath-miR8175_L-1	Os05t0104100-02	Os05g0104100	OsFH14	vacuolar sorting protein 3 isoform X1 [Oryza sativa Japonica Group]	3.5	-	-
ath-miR8175_L-1	Os05t0104100-01	Os05g0104100	OsFH14	vacuolar sorting protein 3 isoform X1 [Oryza sativa Japonica Group]	3.5	-	-
ath-miR8175_L-1	Os10t0477900-00	Os10g0477900	-	Os10g0477900, partial [Oryza sativa Japonica Group]	4	GO:0009507(chloroplast);GO:0009813(flavonoid biosynthetic process);GO:0009964(negative regulation of flavonoid biosynthetic process);GO:0016491(oxidoreductase activity);GO:0033729(anthocyanidin reductase activity);GO:0050662(coenzyme binding);GO:0055114(oxidation-reduction process)	00941(Flavonoid biosynthesis)
ath-miR8175_L-1	Os01t0572200-01	Os01g0572200	-	hypothetical protein OsI_02513 [Oryza sativa Indica Group]	4	GO:0003676(nucleic acid binding);GO:0003677(DNA binding);GO:0003700(DNA binding transcription factor activity);GO:0005515(protein binding);GO:0005634(nucleus);GO:0006351(transcription, DNA-templated);GO:0006355(regulation of transcription, DNA-templated);GO:0008270(zinc ion binding);GO:0046872(metal ion binding)	00052(Galactose metabolism);00600(Sphingolipid metabolism);00531(Glycosaminoglycan degradation);00604(Glycosphingolipid biosynthesis - ganglio series);00511(Other glycan degradation)
ath-miR8175_L-2	Os01t0172100-01	Os01g0172100	OsPPT3	phosphoenolpyruvate/phosphate translocator 3, chloroplastic [Oryza sativa Japonica Group]	3	GO:0015121(phosphoenolpyruvate:phosphate antiporter activity);GO:0015714(phosphoenolpyruvate transport);GO:0034219(carbohydrate transmembrane transport);GO:0035436(triose phosphate transmembrane transport);GO:0071917(triose-phosphate transmembrane transporter activity)	-
ath-miR8175_L-2	Os09t0281850-00	Os09g0281850	-	Os09g0281850, partial [Oryza sativa Japonica Group]	2.5	GO:0005634(nucleus);GO:0005886(plasma membrane);GO:0008150(biological_process)	-
ath-miR8175_L-2	Os03t0684000-01	Os03g0684000	OsTIFY1A	GATA transcription factor 18 [Oryza sativa Japonica Group]	2.5	GO:0000977(RNA polymerase II regulatory region sequence-specific DNA binding);GO:0001085(RNA polymerase II transcription factor binding);GO:0001228(transcriptional activator activity, RNA polymerase II transcription regulatory region sequence-specific DNA binding);GO:0003682(chromatin binding);GO:0005634(nucleus);GO:0005667(transcription factor complex);GO:0030154(cell differentiation)	-
ath-miR8175_L-2	Os01t0945250-00	Os01g0945250	-	putative GABA-specific permease [Oryza sativa Japonica Group]	2.5	GO:0005313(L-glutamate transmembrane transporter activity);GO:0005887(integral component of plasma membrane);GO:0015180(L-alanine transmembrane transporter activity);GO:0015181(arginine transmembrane transporter activity);GO:0015185(gamma-aminobutyric acid transmembrane transporter activity);GO:0015189(L-lysine transmembrane transporter activity);GO:0015297(antiporter activity);GO:0015812(gamma-a…	-
ath-miR8175_L-2	Os08t0376600-01	Os08g0376600	-	leucine-rich repeat receptor protein kinase EMS1 [Oryza sativa Japonica Group]	3	GO:0004674(protein serine/threonine kinase activity);GO:0005886(plasma membrane);GO:0007166(cell surface receptor signaling pathway)	-
ath-miR8175_L-2	Os11t0702700-01	Os11g0702700	-	expressed protein [Oryza sativa Japonica Group]	3	GO:0004518(nuclease activity);GO:0005634(nucleus);GO:0046872(metal ion binding)	-
ath-miR8175_L-2	Os03t0781400-01	Os03g0781400	-	probable ribose-5-phosphate isomerase 4, chloroplastic [Oryza sativa Japonica Group]	2	GO:0004751(ribose-5-phosphate isomerase activity);GO:0009052(pentose-phosphate shunt, non-oxidative branch);GO:0009507(chloroplast);GO:0016740(transferase activity)	00030(Pentose phosphate pathway);00710(Carbon fixation in photosynthetic organisms)
ath-miR8175_L-2	Os11t0702700-02	Os11g0702700	-	expressed protein [Oryza sativa Japonica Group]	3	GO:0004518(nuclease activity);GO:0005634(nucleus);GO:0046872(metal ion binding)	-
ath-miR8175_L-2	Os03t0781400-02	Os03g0781400	-	probable ribose-5-phosphate isomerase 4, chloroplastic [Oryza sativa Japonica Group]	2	GO:0004751(ribose-5-phosphate isomerase activity);GO:0009052(pentose-phosphate shunt, non-oxidative branch);GO:0009507(chloroplast);GO:0016740(transferase activity)	00030(Pentose phosphate pathway);00710(Carbon fixation in photosynthetic organisms)
ath-miR8175_L-2	Os05t0171200-01	Os05g0171200	-	embryo-specific protein ATS3B [Oryza sativa Japonica Group]	4	-	-
ath-miR8175_L-2	Os01t0777200-01	Os01g0777200	-	hypothetical protein OsI_03949 [Oryza sativa Indica Group]	4	GO:0004190(aspartic-type endopeptidase activity);GO:0006508(proteolysis);GO:0030163(protein catabolic process)	-
ath-miR8175_L-2	Os02t0741200-01	Os02g0741200	prx31	hypothetical protein OsJ_08330 [Oryza sativa Japonica Group]	3	GO:0004601(peroxidase activity);GO:0005576(extracellular region);GO:0006979(response to oxidative stress);GO:0009044(xylan 1,4-beta-xylosidase activity);GO:0020037(heme binding);GO:0042744(hydrogen peroxide catabolic process);GO:0046872(metal ion binding);GO:0055114(oxidation-reduction process)	00940(Phenylpropanoid biosynthesis)
ath-miR8175_L-2	Os02t0741200-01	Os02g0741200	prx31	hypothetical protein OsJ_08330 [Oryza sativa Japonica Group]	3	GO:0004601(peroxidase activity);GO:0005576(extracellular region);GO:0006979(response to oxidative stress);GO:0009044(xylan 1,4-beta-xylosidase activity);GO:0020037(heme binding);GO:0042744(hydrogen peroxide catabolic process);GO:0046872(metal ion binding);GO:0055114(oxidation-reduction process)	00940(Phenylpropanoid biosynthesis)
ath-miR8175_L-2	Os02t0741200-01	Os02g0741200	prx31	hypothetical protein OsJ_08330 [Oryza sativa Japonica Group]	3	GO:0004601(peroxidase activity);GO:0005576(extracellular region);GO:0006979(response to oxidative stress);GO:0009044(xylan 1,4-beta-xylosidase activity);GO:0020037(heme binding);GO:0042744(hydrogen peroxide catabolic process);GO:0046872(metal ion binding);GO:0055114(oxidation-reduction process)	00940(Phenylpropanoid biosynthesis)
ath-miR8175_L-2	Os02t0741200-01	Os02g0741200	prx31	hypothetical protein OsJ_08330 [Oryza sativa Japonica Group]	3	GO:0004601(peroxidase activity);GO:0005576(extracellular region);GO:0006979(response to oxidative stress);GO:0009044(xylan 1,4-beta-xylosidase activity);GO:0020037(heme binding);GO:0042744(hydrogen peroxide catabolic process);GO:0046872(metal ion binding);GO:0055114(oxidation-reduction process)	00940(Phenylpropanoid biosynthesis)
ath-miR8175_L-2	Os04t0610200-01	Os04g0610200	-	uncharacterized protein LOC4336945 [Oryza sativa Japonica Group]	4	-	-
ath-miR8175_L-2	Os07t0498400-00	Os07g0498400	-	LRR receptor-like serine/threonine-protein kinase GSO1 [Oryza sativa Japonica Group]	4	GO:0004674(protein serine/threonine kinase activity);GO:0005515(protein binding);GO:0005524(ATP binding);GO:0005886(plasma membrane);GO:0006468(protein phosphorylation);GO:0006833(water transport);GO:0007169(transmembrane receptor protein tyrosine kinase signaling pathway);GO:0009611(response to wounding);GO:0009793(embryo development ending in seed dormancy);GO:0016021(integral component of memb…	-
ath-miR8175_L-2	Os05t0470000-01	Os05g0470000	OsTBL11	Os05g0470000, partial [Oryza sativa Japonica Group]	4	GO:0005794(Golgi apparatus);GO:0016413(O-acetyltransferase activity);GO:0071554(cell wall organization or biogenesis)	-
ath-miR8175_L-2	Os08t0220400-01	Os08g0220400	OsPME24	probable pectinesterase/pectinesterase inhibitor 32 [Oryza sativa Japonica Group]	4	GO:0030599(pectinesterase activity);GO:0046910(pectinesterase inhibitor activity);GO:0071944(cell periphery)	00040(Pentose and glucuronate interconversions)
ath-miR8175_L-2	Os03t0140300-01	Os03g0140300	OsCYP96B4	noroxomaritidine synthase [Oryza sativa Japonica Group]	1	GO:0004497(monooxygenase activity);GO:0005506(iron ion binding);GO:0005576(extracellular region);GO:0016021(integral component of membrane);GO:0016705(oxidoreductase activity, acting on paired donors, with incorporation or reduction of molecular oxygen);GO:0019825(oxygen binding);GO:0020037(heme binding);GO:0055114(oxidation-reduction process)	00073(Cutin, suberine and wax biosynthesis)
ath-miR8175_L-2	Os01t0871500-01	Os01g0871500	-	OSJNBb0008G24.11 [Oryza sativa Japonica Group]	4	GO:0005215(transporter activity);GO:0005886(plasma membrane);GO:0006857(oligopeptide transport);GO:0015706(nitrate transport);GO:0016020(membrane);GO:0016021(integral component of membrane);GO:0022857(transmembrane transporter activity);GO:0042938(dipeptide transport);GO:0055085(transmembrane transport)	-
ath-miR8175_L-2	Os05t0253100-01	Os05g0253100	-	Hypothetical protein [Oryza sativa Japonica Group]	4	GO:0005385(zinc ion transmembrane transporter activity);GO:0005886(plasma membrane);GO:0071577(zinc II ion transmembrane transport)	-
ath-miR8175_L-2	Os06t0604200-02	Os06g0604200	OsPLDalpha4	phospholipase D alpha 2-like [Oryza sativa Japonica Group]	4	GO:0034638(phosphatidylcholine catabolic process)	00564(Glycerophospholipid metabolism);00565(Ether lipid metabolism);04144(Endocytosis)
ath-miR8175_L-2	Os07t0134600-01	Os07g0134600	-	probable LRR receptor-like serine/threonine-protein kinase At2g16250 [Oryza sativa Japonica Group]	4	GO:0004674(protein serine/threonine kinase activity);GO:0004713(protein tyrosine kinase activity);GO:0005524(ATP binding);GO:0005886(plasma membrane);GO:0006468(protein phosphorylation);GO:0007169(transmembrane receptor protein tyrosine kinase signaling pathway);GO:0009505(plant-type cell wall);GO:0009506(plasmodesma);GO:0016021(integral component of membrane)	-
ath-miR8175_L-2	Os01t0945650-00	Os01g0945650	-	P0660F12.28 [Oryza sativa Japonica Group]	3.5	GO:0005313(L-glutamate transmembrane transporter activity);GO:0005887(integral component of plasma membrane);GO:0015180(L-alanine transmembrane transporter activity);GO:0015181(arginine transmembrane transporter activity);GO:0015185(gamma-aminobutyric acid transmembrane transporter activity);GO:0015189(L-lysine transmembrane transporter activity);GO:0015297(antiporter activity);GO:0015812(gamma-a…	-
ath-miR8175_L-2	Os03t0133050-00	Os03g0133050	-	NAC domain-containing protein 22-like [Oryza sativa Japonica Group]	4	GO:0003700(DNA binding transcription factor activity);GO:0005634(nucleus);GO:0007275(multicellular organism development);GO:0009965(leaf morphogenesis);GO:0010200(response to chitin);GO:0045792(negative regulation of cell size);GO:0048281(inflorescence morphogenesis)	03013(RNA transport);03015(mRNA surveillance pathway);03018(RNA degradation)
ath-miR8175_L-2	Os03t0205800-00	Os03g0205800	-	acetyltransferase, GNAT family protein, expressed [Oryza sativa Japonica Group]	4	GO:0004596(peptide alpha-N-acetyltransferase activity);GO:0006474(N-terminal protein amino acid acetylation);GO:0031248(protein acetyltransferase complex)	-
ath-miR8175_L-2	Os01t0945666-00	Os01g0945666	-	amino-acid permease BAT1 homolog [Oryza sativa Japonica Group]	3.5	GO:0005313(L-glutamate transmembrane transporter activity);GO:0005887(integral component of plasma membrane);GO:0015180(L-alanine transmembrane transporter activity);GO:0015181(arginine transmembrane transporter activity);GO:0015185(gamma-aminobutyric acid transmembrane transporter activity);GO:0015189(L-lysine transmembrane transporter activity);GO:0015297(antiporter activity);GO:0015812(gamma-a…	-
ath-miR8175_L-2	Os06t0121200-00	Os06g0121200	-	uncharacterized protein LOC9268194 [Oryza sativa Japonica Group]	4	GO:0005783(endoplasmic reticulum);GO:0016020(membrane);GO:0016788(hydrolase activity, acting on ester bonds)	-
ath-miR8175_L-2	Os12t0138500-02	Os12g0138500	-	Os12g0138500, partial [Oryza sativa Japonica Group]	4	GO:0005515(protein binding);GO:0005634(nucleus);GO:0005737(cytoplasm);GO:0009864(induced systemic resistance, jasmonic acid mediated signaling pathway);GO:0009944(polarity specification of adaxial/abaxial axis);GO:0009954(proximal/distal pattern formation);GO:0010227(floral organ abscission);GO:0010254(nectary development);GO:0010434(bract formation);GO:0010582(floral meristem determinacy);GO:001…	04075(Plant hormone signal transduction)
ath-miR8175_L-2	Os06t0120200-01	Os06g0120200	-	uncharacterized protein LOC4339947 isoform X1 [Oryza sativa Japonica Group]	4	GO:0005783(endoplasmic reticulum);GO:0016020(membrane);GO:0016788(hydrolase activity, acting on ester bonds)	-
ath-miR8175_L-2	Os03t0393700-01	Os03g0393700	OsSCP18	serine carboxypeptidase-like 51 [Oryza sativa Japonica Group]	3.5	GO:0004185(serine-type carboxypeptidase activity);GO:0051603(proteolysis involved in cellular protein catabolic process)	-
ath-miR8175_L-2	Os12t0138500-01	Os12g0138500	-	Os12g0138500, partial [Oryza sativa Japonica Group]	4	GO:0005515(protein binding);GO:0005634(nucleus);GO:0005737(cytoplasm);GO:0009864(induced systemic resistance, jasmonic acid mediated signaling pathway);GO:0009944(polarity specification of adaxial/abaxial axis);GO:0009954(proximal/distal pattern formation);GO:0010227(floral organ abscission);GO:0010254(nectary development);GO:0010434(bract formation);GO:0010582(floral meristem determinacy);GO:001…	04075(Plant hormone signal transduction)
ath-miR8175_L-2	Os03t0393700-02	Os03g0393700	OsSCP18	serine carboxypeptidase-like 51 [Oryza sativa Japonica Group]	3.5	GO:0004185(serine-type carboxypeptidase activity);GO:0051603(proteolysis involved in cellular protein catabolic process)	-
ath-miR8175_L-2	Os11t0141900-01	Os11g0141900	-	hypothetical protein OsI_35056 [Oryza sativa Indica Group]	4	GO:0005515(protein binding);GO:0005634(nucleus);GO:0005737(cytoplasm);GO:0009864(induced systemic resistance, jasmonic acid mediated signaling pathway);GO:0009944(polarity specification of adaxial/abaxial axis);GO:0009954(proximal/distal pattern formation);GO:0010227(floral organ abscission);GO:0010254(nectary development);GO:0010434(bract formation);GO:0010582(floral meristem determinacy);GO:001…	04075(Plant hormone signal transduction)
ath-miR8175_L-2	Os01t0945150-00	Os01g0945150	-	amino-acid permease BAT1 homolog [Oryza sativa Japonica Group]	3.5	GO:0005313(L-glutamate transmembrane transporter activity);GO:0005887(integral component of plasma membrane);GO:0015180(L-alanine transmembrane transporter activity);GO:0015181(arginine transmembrane transporter activity);GO:0015185(gamma-aminobutyric acid transmembrane transporter activity);GO:0015189(L-lysine transmembrane transporter activity);GO:0015297(antiporter activity);GO:0015812(gamma-a…	-
ath-miR8175_L-2	Os03t0130700-03	Os03g0130700	-	expressed protein [Oryza sativa Japonica Group]	4	-	-
ath-miR8175_L-2	Os03t0596800-01	Os03g0596800	-	Os03g0596800, partial [Oryza sativa Japonica Group]	3.5	-	-
ath-miR8175_L-2	Os03t0130700-01	Os03g0130700	-	expressed protein [Oryza sativa Japonica Group]	4	-	-
ath-miR8175_L-2	Os03t0130700-02	Os03g0130700	-	expressed protein [Oryza sativa Japonica Group]	4	-	-
ath-miR8175_L-2	Os06t0121600-00	Os06g0121600	-	uncharacterized protein LOC107277467 isoform X3 [Oryza sativa Japonica Group]	3	-	-
ath-miR8175_L-2	Os01t0709100-01	Os01g0709100	-	myb-related protein Zm38 [Oryza sativa Japonica Group]	3	-	-
ath-miR8175_L-2	Os07t0664200-01	Os07g0664200	-	momilactone A synthase-like [Oryza sativa Japonica Group]	3	GO:0005739(mitochondrion);GO:0008270(zinc ion binding);GO:0016491(oxidoreductase activity)	00904(Diterpenoid biosynthesis)
ath-miR8175_L-2	Os06t0608700-03	Os06g0608700	OsAld-Y	fructose-bisphosphate aldolase 5, cytosolic [Oryza sativa Japonica Group]	3.5	GO:0004332(fructose-bisphosphate aldolase activity);GO:0005515(protein binding);GO:0005737(cytoplasm);GO:0005829(cytosol);GO:0006094(gluconeogenesis);GO:0006096(glycolytic process);GO:0009507(chloroplast)	00010(Glycolysis / Gluconeogenesis);00030(Pentose phosphate pathway);00051(Fructose and mannose metabolism);00710(Carbon fixation in photosynthetic organisms)
ath-miR8175_L-2	Os06t0608700-02	Os06g0608700	OsAld-Y	fructose-bisphosphate aldolase 5, cytosolic [Oryza sativa Japonica Group]	3.5	GO:0004332(fructose-bisphosphate aldolase activity);GO:0005515(protein binding);GO:0005737(cytoplasm);GO:0005829(cytosol);GO:0006094(gluconeogenesis);GO:0006096(glycolytic process);GO:0009507(chloroplast)	00010(Glycolysis / Gluconeogenesis);00030(Pentose phosphate pathway);00051(Fructose and mannose metabolism);00710(Carbon fixation in photosynthetic organisms)
ath-miR8175_L-2	Os06t0594400-02	Os06g0594400	OsKMD2	F-box/kelch-repeat protein At1g80440 [Oryza sativa Japonica Group]	4	GO:0003674(molecular_function);GO:0005634(nucleus);GO:0005829(cytosol);GO:0019005(SCF ubiquitin ligase complex);GO:0030162(regulation of proteolysis);GO:0031625(ubiquitin protein ligase binding);GO:0043161(proteasome-mediated ubiquitin-dependent protein catabolic process);GO:0080037(negative regulation of cytokinin-activated signaling pathway);GO:2000762(regulation of phenylpropanoid metabolic pr…	-
ath-miR8175_L-2	Os01t0945400-00	Os01g0945400	-	amino-acid permease BAT1 homolog isoform X1 [Oryza sativa Japonica Group]	3.5	GO:0005313(L-glutamate transmembrane transporter activity);GO:0005887(integral component of plasma membrane);GO:0015180(L-alanine transmembrane transporter activity);GO:0015181(arginine transmembrane transporter activity);GO:0015185(gamma-aminobutyric acid transmembrane transporter activity);GO:0015189(L-lysine transmembrane transporter activity);GO:0015297(antiporter activity);GO:0015812(gamma-a…	-
ath-miR8175_L-2	Os06t0608700-01	Os06g0608700	OsAld-Y	fructose-bisphosphate aldolase 5, cytosolic [Oryza sativa Japonica Group]	3.5	GO:0004332(fructose-bisphosphate aldolase activity);GO:0005515(protein binding);GO:0005737(cytoplasm);GO:0005829(cytosol);GO:0006094(gluconeogenesis);GO:0006096(glycolytic process);GO:0009507(chloroplast)	00010(Glycolysis / Gluconeogenesis);00030(Pentose phosphate pathway);00051(Fructose and mannose metabolism);00710(Carbon fixation in photosynthetic organisms)
ath-miR8175_L-2	Os03t0368950-00	Os03g0368950	-	peroxidase 2 [Oryza sativa Japonica Group]	4	GO:0004601(peroxidase activity);GO:0009505(plant-type cell wall);GO:0009664(plant-type cell wall organization)	00940(Phenylpropanoid biosynthesis)
ath-miR8175_L-2	Os06t0139400-01	Os06g0139400	-	Os06g0139550 [Oryza sativa Japonica Group]	3.5	-	-
ath-miR8175_L-2	Os04t0509600-01	Os04g0509600	AMT1	ammonium transporter 1 member 1 [Oryza sativa Japonica Group]	4	GO:0005887(integral component of plasma membrane);GO:0008519(ammonium transmembrane transporter activity);GO:0015695(organic cation transport);GO:0015696(ammonium transport);GO:0019740(nitrogen utilization);GO:0072488(ammonium transmembrane transport)	-
ath-miR8175_L-2	Os10t0521300-01	Os10g0521300	-	putative Oxa1 protein [Oryza sativa Japonica Group]	4	GO:0003674(molecular_function);GO:0005739(mitochondrion);GO:0005743(mitochondrial inner membrane);GO:0016020(membrane);GO:0016021(integral component of membrane);GO:0045039(protein import into mitochondrial inner membrane);GO:0051205(protein insertion into membrane)	03060(Protein export)
ath-miR8175_L-2	Os06t0145200-01	Os06g0145200	-	uncharacterized protein LOC4340106 [Oryza sativa Japonica Group]	3.5	GO:0005737(cytoplasm);GO:0009718(anthocyanin-containing compound biosynthetic process);GO:0016740(transferase activity);GO:0050736(O-malonyltransferase activity)	00940(Phenylpropanoid biosynthesis);00945(Stilbenoid, diarylheptanoid and gingerol biosynthesis);00941(Flavonoid biosynthesis)
ath-miR8175_L-2	Os07t0596600-02	Os07g0596600	Orysa	protein IMPAIRED IN BABA-INDUCED STERILITY 1 [Oryza sativa Japonica Group]	4	GO:0004693(cyclin-dependent protein serine/threonine kinase activity);GO:0005634(nucleus);GO:0005886(plasma membrane);GO:0006468(protein phosphorylation);GO:0016301(kinase activity)	-
ath-miR8175_L-2	Os11t0518300-01	Os11g0518300	-	Os11g0518300 [Oryza sativa Japonica Group]	4	-	-
ath-miR8175_L-2	Os07t0596600-01	Os07g0596600	Orysa	protein IMPAIRED IN BABA-INDUCED STERILITY 1 [Oryza sativa Japonica Group]	4	GO:0004693(cyclin-dependent protein serine/threonine kinase activity);GO:0005634(nucleus);GO:0005886(plasma membrane);GO:0006468(protein phosphorylation);GO:0016301(kinase activity)	-
ath-miR8175_L-2	Os04t0630551-00	Os04g0630551	-	Os04g0690932, partial [Oryza sativa Japonica Group]	4	-	-
ath-miR8175_L-2	Os04t0690932-01	Os04g0690932	-	Os04g0691000, partial [Oryza sativa Japonica Group]	4	-	-
ath-miR8175_L-2	Os05t0390000-01	Os05g0390000	-	phospholipase A1-Igamma1, chloroplastic [Oryza sativa Japonica Group]	4	GO:0004806(triglyceride lipase activity);GO:0006629(lipid metabolic process);GO:0008970(phosphatidylcholine 1-acylhydrolase activity);GO:0009507(chloroplast);GO:0016042(lipid catabolic process);GO:0047714(galactolipase activity)	00220(Arginine biosynthesis)
ath-miR8175_L-2	Os06t0689600-01	Os06g0689600	OsRLCK214	cysteine-rich receptor-like protein kinase 5 isoform X2 [Oryza sativa Japonica Group]	4	GO:0004674(protein serine/threonine kinase activity);GO:0005886(plasma membrane);GO:0006468(protein phosphorylation);GO:0006952(defense response);GO:0009506(plasmodesma)	-
ath-miR8175_L-2	Os02t0318100-00	Os02g0318100	-	Os02g0318100 [Oryza sativa Japonica Group]	3	GO:0005739(mitochondrion);GO:0005743(mitochondrial inner membrane);GO:0009916(alternative oxidase activity);GO:0016021(integral component of membrane);GO:0046872(metal ion binding);GO:0055114(oxidation-reduction process);GO:0070469(respiratory chain);GO:0102721(ubiquinol:oxygen oxidoreductase activity)	-
ath-miR8175_L-2	Os12t0601000-00	Os12g0601000	Os_F0685	Os12g0601000 [Oryza sativa Japonica Group]	4	GO:0001673(male germ cell nucleus);GO:0004842(ubiquitin-protein transferase activity);GO:0005515(protein binding);GO:0006511(ubiquitin-dependent protein catabolic process);GO:0009507(chloroplast);GO:0009555(pollen development);GO:0009793(embryo development ending in seed dormancy);GO:0016567(protein ubiquitination);GO:0019005(SCF ubiquitin ligase complex);GO:0031146(SCF-dependent proteasomal ubiq…	-
ath-miR8175_L-2	Os02t0700400-01	Os02g0700400	AOX1C	ubiquinol oxidase 1c, mitochondrial-like [Oryza sativa Japonica Group]	3	GO:0005739(mitochondrion)	-
ath-miR8175_L-2	Os10t0345650-00	Os10g0345650	-	expressed protein [Oryza sativa Japonica Group]	4	GO:0005634(nucleus)	-
ath-miR8175_L-2	Os09t0463900-00	Os09g0463900	OsbHLH043	transcription factor bHLH131 [Oryza sativa Japonica Group]	4	GO:0005634(nucleus)	-
ath-miR8175_L-2	Os04t0600200-01	Os04g0600200	AOX1A	ubiquinol oxidase 1a, mitochondrial [Oryza sativa Japonica Group]	3	GO:0005739(mitochondrion);GO:0005743(mitochondrial inner membrane);GO:0009409(response to cold);GO:0009916(alternative oxidase activity);GO:0016021(integral component of membrane);GO:0031930(mitochondria-nucleus signaling pathway);GO:0045333(cellular respiration);GO:0046872(metal ion binding);GO:0055114(oxidation-reduction process);GO:0070469(respiratory chain);GO:0102721(ubiquinol:oxygen oxidore…	-
ath-miR8175_L-2	Os06t0690200-01	Os06g0690200	OsRLCK215	Os06g0690200 [Oryza sativa Japonica Group]	4	GO:0004674(protein serine/threonine kinase activity);GO:0005886(plasma membrane);GO:0006468(protein phosphorylation);GO:0006952(defense response);GO:0009506(plasmodesma)	-
ath-miR8175_L-2	Os11t0639000-00	Os11g0639000	-	protein FRA10AC1 isoform X3 [Oryza sativa Japonica Group]	3.5	GO:0003674(molecular_function);GO:0005634(nucleus);GO:0008150(biological_process)	-
ath-miR8175_L-2	Os06t0687600-00	Os06g0687600	CDC2	protein IRX15-LIKE [Oryza sativa Japonica Group]	4	GO:0000139(Golgi membrane);GO:0005794(Golgi apparatus);GO:0009834(plant-type secondary cell wall biogenesis);GO:0016021(integral component of membrane);GO:0045491(xylan metabolic process);GO:0045492(xylan biosynthetic process)	-
ath-miR8175_L-2	Os05t0459700-01	Os05g0459700	OsFLA26	fasciclin-like arabinogalactan protein 4 [Oryza sativa Japonica Group]	4	GO:0005886(plasma membrane);GO:0007155(cell adhesion);GO:0009651(response to salt stress);GO:0009738(abscisic acid-activated signaling pathway);GO:0009825(multidimensional cell growth);GO:0009897(external side of plasma membrane);GO:0010192(mucilage biosynthetic process);GO:0030247(polysaccharide binding);GO:0031225(anchored component of membrane);GO:0046658(anchored component of plasma membrane)…	-
ath-miR8175_L-2	Os01t0817000-01	Os01g0817000	-	calcium uniporter protein 6, mitochondrial [Oryza sativa Japonica Group]	4	GO:0015292(uniporter activity)	-
ath-miR8175_L-2	Os02t0173200-01	Os02g0173200	OsVQ5	transcription factor MafA [Oryza sativa Japonica Group]	4	GO:0003674(molecular_function);GO:0005634(nucleus);GO:0008150(biological_process)	-
ath-miR8175_L-2	Os03t0655200-01	Os03g0655200	-	membrin-11 [Oryza sativa Japonica Group]	4	GO:0000149(SNARE binding);GO:0005484(SNAP receptor activity);GO:0005789(endoplasmic reticulum membrane);GO:0005794(Golgi apparatus);GO:0006623(protein targeting to vacuole);GO:0006888(ER to Golgi vesicle-mediated transport);GO:0006891(intra-Golgi vesicle-mediated transport);GO:0006896(Golgi to vacuole transport);GO:0012507(ER to Golgi transport vesicle membrane);GO:0031201(SNARE complex);GO:00319…	04130(SNARE interactions in vesicular transport)
ath-miR8175_L-2	Os03t0817500-01	Os03g0817500	OsTBL3	protein trichome birefringence-like 34 [Oryza sativa Japonica Group]	4	GO:0005794(Golgi apparatus);GO:0016413(O-acetyltransferase activity);GO:0071554(cell wall organization or biogenesis)	-
ath-miR8175_L-2	Os09t0363600-01	Os09g0363600	OsWD40-171	WD-40 repeat protein-like [Oryza sativa Japonica Group]	4	GO:0000166(nucleotide binding);GO:0000347(THO complex);GO:0003723(RNA binding);GO:0005515(protein binding);GO:0005634(nucleus);GO:0005737(cytoplasm);GO:0006397(mRNA processing);GO:0008380(RNA splicing);GO:0009738(abscisic acid-activated signaling pathway);GO:0009788(negative regulation of abscisic acid-activated signaling pathway);GO:0010267(production of ta-siRNAs involved in RNA interference);G…	03013(RNA transport)
ath-miR8175_L-2	Os07t0180700-01	Os07g0180700	OsZIFL3	hypothetical protein OsI_25122 [Oryza sativa Indica Group]	4	GO:0005215(transporter activity);GO:0016021(integral component of membrane);GO:0055085(transmembrane transport)	03040(Spliceosome)
ath-miR8175_L-2	Os01t0278975-00	Os01g0278975	-	CO(2)-response secreted protease [Oryza sativa Japonica Group]	3.5	GO:0004252(serine-type endopeptidase activity)	-
ath-miR8175_L-2	Os02t0756100-01	Os02g0756100	-	EPIDERMAL PATTERNING FACTOR-like protein 1 [Oryza sativa Japonica Group]	3.5	GO:0010052(guard cell differentiation)	-
ath-miR8175_L-2	Os03t0233300-01	Os03g0233300	OsLysM-RLK2	serine/threonine receptor-like kinase NFP [Oryza sativa Japonica Group]	3	GO:0002237(response to molecule of bacterial origin);GO:0005515(protein binding);GO:0005775(vacuolar lumen);GO:0005886(plasma membrane);GO:0006486(protein glycosylation);GO:0009877(nodulation);GO:1900150(regulation of defense response to fungus);GO:1902290(positive regulation of defense response to oomycetes)	-
ath-miR8175_L-2	Os06t0164500-00	Os06g0164500	-	protein ALP1-like [Oryza sativa Japonica Group]	3	-	-
ath-miR8175_L-2	Os08t0322600-02	Os08g0322600	OsPPT1a	4-hydroxybenzoate polyprenyltransferase, mitochondrial [Oryza sativa Japonica Group]	4	GO:0004337(geranyltranstransferase activity)	00130(Ubiquinone and other terpenoid-quinone biosynthesis)
ath-miR8175_L-2	Os08t0322600-01	Os08g0322600	OsPPT1a	4-hydroxybenzoate polyprenyltransferase, mitochondrial [Oryza sativa Japonica Group]	4	GO:0004337(geranyltranstransferase activity)	00130(Ubiquinone and other terpenoid-quinone biosynthesis)
ath-miR8175_L-2	Os06t0214300-01	Os06g0214300	-	tuliposide A-converting enzyme 1, chloroplastic [Oryza sativa Japonica Group]	3.5	GO:0005634(nucleus);GO:0005737(cytoplasm);GO:0005829(cytosol);GO:0009056(catabolic process);GO:0052689(carboxylic ester hydrolase activity)	-
ath-miR8175_L-2	Os11t0487100-01	Os11g0487100	-	uncharacterized protein LOC9271875 isoform X1 [Oryza sativa Japonica Group]	3.5	-	-
ath-miR8175_L-2	Os05t0489100-01	Os05g0489100	-	uncharacterized protein LOC4339154 [Oryza sativa Japonica Group]	4	GO:0004656(procollagen-proline 4-dioxygenase activity);GO:0005506(iron ion binding);GO:0005576(extracellular region);GO:0005634(nucleus);GO:0005737(cytoplasm);GO:0005783(endoplasmic reticulum);GO:0005789(endoplasmic reticulum membrane);GO:0005794(Golgi apparatus);GO:0016021(integral component of membrane);GO:0016706(oxidoreductase activity, acting on paired donors, with incorporation or reduction…	00330(Arginine and proline metabolism)
ath-miR8175_L-2	Os03t0814550-00	Os03g0814550	-	Os03g0814550, partial [Oryza sativa Japonica Group]	4	GO:0009813(flavonoid biosynthetic process);GO:0043231(intracellular membrane-bounded organelle);GO:0052696(flavonoid glucuronidation);GO:0080043(quercetin 3-O-glucosyltransferase activity);GO:0080044(quercetin 7-O-glucosyltransferase activity)	-
ath-miR8175_L-2	Os03t0814200-00	Os03g0814200	-	hypothetical protein [Oryza sativa Japonica Group]	4	GO:0009813(flavonoid biosynthetic process);GO:0043231(intracellular membrane-bounded organelle);GO:0052696(flavonoid glucuronidation);GO:0080043(quercetin 3-O-glucosyltransferase activity);GO:0080044(quercetin 7-O-glucosyltransferase activity)	-
ath-miR8175_L-2	Os02t0323000-01	Os02g0323000	OsABCB10	putative MDR-like ABC transporter [Oryza sativa Japonica Group]	3.5	GO:0016021(integral component of membrane);GO:0042626(ATPase activity, coupled to transmembrane movement of substances);GO:0055085(transmembrane transport)	02010(ABC transporters)
ath-miR8175_L-2	Os06t0495800-01	Os06g0495800	-	Os06g0495800 [Oryza sativa Japonica Group]	4	GO:0003674(molecular_function);GO:0008150(biological_process);GO:0009506(plasmodesma)	-
ath-miR8175_L-2	Os03t0149300-01	Os03g0149300	-	WAT1-related protein At2g39510 [Oryza sativa Japonica Group]	4	GO:0005886(plasma membrane);GO:0006810(transport);GO:0022857(transmembrane transporter activity)	-
ath-miR8175_L-2	Os03t0739700-01	Os03g0739700	-	uncharacterized protein LOC4334054 [Oryza sativa Japonica Group]	4	GO:0003674(molecular_function);GO:0005886(plasma membrane);GO:0008150(biological_process);GO:0009941(chloroplast envelope);GO:0016021(integral component of membrane)	-
ath-miR8175_L-2	Os08t0512700-01	Os08g0512700	HMGR	Os08g0512700 [Oryza sativa Japonica Group]	3	GO:0004420(hydroxymethylglutaryl-CoA reductase (NADPH) activity);GO:0005778(peroxisomal membrane);GO:0005789(endoplasmic reticulum membrane);GO:0008299(isoprenoid biosynthetic process);GO:0016126(sterol biosynthetic process)	00900(Terpenoid backbone biosynthesis)
ath-miR8175_L-2	Os07t0169500-00	Os07g0169500	OsSAP10	zinc finger A20 and AN1 domain-containing stress-associated protein 10 [Oryza sativa Japonica Group]	4	GO:0003677(DNA binding);GO:0005634(nucleus);GO:0008150(biological_process);GO:0008270(zinc ion binding)	-
ath-miR8175_L-2	Os01t0588600-00	Os01g0588600	-	YJU2 splicing factor homolog [Oryza sativa Japonica Group]	4	GO:0003674(molecular_function);GO:0005634(nucleus);GO:0008380(RNA splicing)	00970(Aminoacyl-tRNA biosynthesis)
ath-miR8175_L-2	Os01t0920000-01	Os01g0920000	OsCBSCBS5	CBS domain containing protein-like [Oryza sativa Japonica Group]	4	GO:0005783(endoplasmic reticulum);GO:0005886(plasma membrane);GO:0009926(auxin polar transport);GO:0010252(auxin homeostasis);GO:0010329(auxin efflux transmembrane transporter activity)	-
ath-miR8175_L-2	Os03t0760000-01	Os03g0760000	OsCYP81A5	Cytochrome P450 81E1, putative, expressed [Oryza sativa Japonica Group]	4	GO:0016020(membrane);GO:0016709(oxidoreductase activity, acting on paired donors, with incorporation or reduction of molecular oxygen, NAD(P)H as one donor, and incorporation of one atom of oxygen);GO:0042343(indole glucosinolate metabolic process);GO:0044550(secondary metabolite biosynthetic process);GO:0098542(defense response to other organism)	-
ath-miR8175_L-2	Os03t0760200-01	Os03g0760200	bel	putative cytochrome P450 [Oryza sativa Japonica Group]	4	GO:0016020(membrane);GO:0016709(oxidoreductase activity, acting on paired donors, with incorporation or reduction of molecular oxygen, NAD(P)H as one donor, and incorporation of one atom of oxygen);GO:0042343(indole glucosinolate metabolic process);GO:0044550(secondary metabolite biosynthetic process);GO:0098542(defense response to other organism)	-
ath-miR8175_L-2	Os06t0656400-01	Os06g0656400	-	Os06g0656400 [Oryza sativa Japonica Group]	4	GO:0005524(ATP binding);GO:0005634(nucleus);GO:0008152(metabolic process);GO:0009411(response to UV);GO:0009611(response to wounding);GO:0009620(response to fungus);GO:0009698(phenylpropanoid metabolic process);GO:0016207(4-coumarate-CoA ligase activity);GO:0016874(ligase activity)	00360(Phenylalanine metabolism);00130(Ubiquinone and other terpenoid-quinone biosynthesis);00940(Phenylpropanoid biosynthesis)
ath-miR8175_L-2	Os03t0392250-01	Os03g0392250	-	Os03g0392250, partial [Oryza sativa Japonica Group]	4	GO:0005525(GTP binding);GO:0005622(intracellular);GO:0007264(small GTPase mediated signal transduction)	-
ath-miR8175_L-2	Os06t0567950-00	Os06g0567950	-	L-ascorbate oxidase isoform X2 [Oryza sativa Japonica Group]	4	GO:0005507(copper ion binding);GO:0016722(oxidoreductase activity, oxidizing metal ions)	00053(Ascorbate and aldarate metabolism)
ath-miR8175_L-2	Os06t0299200-00	Os06g0299200	-	very-long-chain 3-oxoacyl-CoA reductase 1 isoform X2 [Oryza sativa Japonica Group]	4	GO:0005783(endoplasmic reticulum);GO:0005789(endoplasmic reticulum membrane);GO:0009507(chloroplast);GO:0009793(embryo development ending in seed dormancy);GO:0016020(membrane);GO:0016021(integral component of membrane);GO:0016491(oxidoreductase activity);GO:0018454(acetoacetyl-CoA reductase activity);GO:0042335(cuticle development);GO:0042761(very long-chain fatty acid biosynthetic process);GO:0…	00062(Fatty acid elongation);01040(Biosynthesis of unsaturated fatty acids)
ath-miR8175_L-2	Os09t0385300-02	Os09g0385300	-	Os09g0385300 [Oryza sativa Japonica Group]	4	-	-
ath-miR8175_L-2	Os09t0385300-01	Os09g0385300	-	Os09g0385300 [Oryza sativa Japonica Group]	4	-	-
ath-miR8175_L-2	Os02t0741200-01	Os02g0741200	prx31	hypothetical protein OsJ_08330 [Oryza sativa Japonica Group]	4	GO:0004601(peroxidase activity);GO:0005576(extracellular region);GO:0006979(response to oxidative stress);GO:0009044(xylan 1,4-beta-xylosidase activity);GO:0020037(heme binding);GO:0042744(hydrogen peroxide catabolic process);GO:0046872(metal ion binding);GO:0055114(oxidation-reduction process)	00940(Phenylpropanoid biosynthesis)
ath-miR8175_L-2	Os04t0457000-01	Os04g0457000	CP24	chlorophyll a-b binding protein CP24, chloroplastic [Oryza sativa Japonica Group]	4	GO:0009416(response to light stimulus);GO:0009535(chloroplast thylakoid membrane);GO:0009768(photosynthesis, light harvesting in photosystem I);GO:0009941(chloroplast envelope);GO:0010287(plastoglobule);GO:0016168(chlorophyll binding);GO:0031409(pigment binding)	00196(Photosynthesis - antenna proteins)
ath-miR8175_L-2	Os03t0808950-00	Os03g0808950	-	probable galactinol--sucrose galactosyltransferase 2 [Oryza sativa Japonica Group]	4	GO:0003824(catalytic activity);GO:0004553(hydrolase activity, hydrolyzing O-glycosyl compounds);GO:0005737(cytoplasm);GO:0006979(response to oxidative stress);GO:0009506(plasmodesma);GO:0034484(raffinose catabolic process);GO:0047274(galactinol-sucrose galactosyltransferase activity);GO:0052692(raffinose alpha-galactosidase activity);GO:0080167(response to karrikin)	00052(Galactose metabolism)
ath-miR8175_L-2	Os05t0563400-01	Os05g0563400	OsARF15	auxin response factor 15 isoform X1 [Oryza sativa Japonica Group]	4	GO:0003677(DNA binding);GO:0003700(DNA binding transcription factor activity);GO:0005634(nucleus);GO:0006351(transcription, DNA-templated);GO:0006355(regulation of transcription, DNA-templated);GO:0009733(response to auxin);GO:0009734(auxin-activated signaling pathway);GO:0009850(auxin metabolic process);GO:0010050(vegetative phase change);GO:0010158(abaxial cell fate specification);GO:0010582(fl…	04075(Plant hormone signal transduction)
ath-miR8175_L-2	Os07t0585100-01	Os07g0585100	-	putative MO25-like protein At5g47540 [Oryza sativa Japonica Group]	4	GO:0005737(cytoplasm);GO:0008150(biological_process)	-
ath-miR8175_L-2	Os01t0670800-02	Os01g0670800	OsARF2	Os01g0670800, partial [Oryza sativa Japonica Group]	4	GO:0003677(DNA binding);GO:0003700(DNA binding transcription factor activity);GO:0005634(nucleus);GO:0006351(transcription, DNA-templated);GO:0006355(regulation of transcription, DNA-templated);GO:0009733(response to auxin);GO:0009734(auxin-activated signaling pathway);GO:0009850(auxin metabolic process);GO:0010050(vegetative phase change);GO:0010158(abaxial cell fate specification);GO:0010582(fl…	04075(Plant hormone signal transduction)
ath-miR8175_L-2	Os09t0297900-01	Os09g0297900	-	Os09g0297900, partial [Oryza sativa Japonica Group]	4	-	-
ath-miR8175_L-2	Os01t0574400-01	Os01g0574400	OsFtsH4	hypothetical protein OsI_02522 [Oryza sativa Indica Group]	4	GO:0004176(ATP-dependent peptidase activity);GO:0005739(mitochondrion);GO:0006508(proteolysis);GO:0008237(metallopeptidase activity)	-
ath-miR8175_L-2	Os01t0635200-01	Os01g0635200	-	protein RADIALIS-like 2 [Oryza sativa Japonica Group]	4	GO:0003677(DNA binding);GO:0003700(DNA binding transcription factor activity);GO:0005634(nucleus);GO:0006351(transcription, DNA-templated);GO:0006355(regulation of transcription, DNA-templated);GO:0009630(gravitropism);GO:0009793(embryo development ending in seed dormancy);GO:0010114(response to red light)	-
ath-miR8175_L-2	Os10t0577800-01	Os10g0577800	TWI1	inactive poly [ADP-ribose] polymerase RCD1 [Oryza sativa Japonica Group]	3.5	GO:0000303(response to superoxide);GO:0003950(NAD+ ADP-ribosyltransferase activity);GO:0005515(protein binding);GO:0005634(nucleus);GO:0005737(cytoplasm);GO:0006809(nitric oxide biosynthetic process);GO:0006970(response to osmotic stress);GO:0006979(response to oxidative stress);GO:0009414(response to water deprivation);GO:0009651(response to salt stress);GO:0009723(response to ethylene);GO:00097…	-
ath-miR8175_L-2	Os10t0577800-02	Os10g0577800	TWI1	inactive poly [ADP-ribose] polymerase RCD1 [Oryza sativa Japonica Group]	3.5	GO:0000303(response to superoxide);GO:0003950(NAD+ ADP-ribosyltransferase activity);GO:0005515(protein binding);GO:0005634(nucleus);GO:0005737(cytoplasm);GO:0006809(nitric oxide biosynthetic process);GO:0006970(response to osmotic stress);GO:0006979(response to oxidative stress);GO:0009414(response to water deprivation);GO:0009651(response to salt stress);GO:0009723(response to ethylene);GO:00097…	-
ath-miR8175_L-2	Os10t0556200-01	Os10g0556200	OsbHLH113	transcription factor UNE10 isoform X1 [Oryza sativa Japonica Group]	4	GO:0005634(nucleus)	04075(Plant hormone signal transduction)
ath-miR8175_L-2	Os01t0869200-01	Os01g0869200	OsMGT1	magnesium transporter MRS2-E [Oryza sativa Japonica Group]	4	GO:0015693(magnesium ion transport)	-
ath-miR8175_L-2	Os10t0362300-01	Os10g0362300	HK5	probable histidine kinase 5 isoform X1 [Oryza sativa Japonica Group]	3	GO:0000155(phosphorelay sensor kinase activity);GO:0000160(phosphorelay signal transduction system);GO:0004673(protein histidine kinase activity);GO:0004721(phosphoprotein phosphatase activity);GO:0005034(osmosensor activity);GO:0005515(protein binding);GO:0005789(endoplasmic reticulum membrane);GO:0005886(plasma membrane);GO:0006970(response to osmotic stress);GO:0009414(response to water depriv…	04075(Plant hormone signal transduction)
ath-miR8175_L-2	Os05t0133401-01	Os05g0133401	OsGELP60	GDSL esterase/lipase At1g09390 [Oryza sativa Japonica Group]	4	GO:0005576(extracellular region);GO:0009570(chloroplast stroma);GO:0016042(lipid catabolic process);GO:0016788(hydrolase activity, acting on ester bonds);GO:0052689(carboxylic ester hydrolase activity)	04144(Endocytosis)
ath-miR8175_L-2	Os04t0445150-00	Os04g0445150	-	Os04g0445150, partial [Oryza sativa Japonica Group]	4	GO:0009408(response to heat)	04141(Protein processing in endoplasmic reticulum)
ath-miR8175_L-2	Os08t0102900-01	Os08g0102900	OsVQ32	protein MKS1 [Oryza sativa Japonica Group]	3	GO:0003674(molecular_function);GO:0005634(nucleus);GO:0008150(biological_process)	04016(MAPK signaling pathway - plant)
ath-miR8175_L-2	Os01t0779800-01	Os01g0779800	-	formin-like protein 16 [Oryza sativa Japonica Group]	4	-	-
ath-miR8175_L-2	Os04t0544100-01	Os04g0544100	OsSET20	hypothetical protein OsJ_15653 [Oryza sativa Japonica Group]	4	GO:0000775(chromosome, centromeric region);GO:0005634(nucleus);GO:0005694(chromosome);GO:0008270(zinc ion binding);GO:0010200(response to chitin);GO:0010216(maintenance of DNA methylation);GO:0016571(histone methylation);GO:0018024(histone-lysine N-methyltransferase activity);GO:0031048(chromatin silencing by small RNA);GO:0034968(histone lysine methylation);GO:0040029(regulation of gene expressi…	00310(Lysine degradation)
ath-miR8175_L-2	Os10t0130200-00	Os10g0130200	OsFbox520	Unknown protein [Oryza sativa Japonica Group]	4	GO:0004842(ubiquitin-protein transferase activity);GO:0005634(nucleus);GO:0006511(ubiquitin-dependent protein catabolic process);GO:0016567(protein ubiquitination);GO:0019005(SCF ubiquitin ligase complex)	-
ath-miR8175_L-2	Os01t0218900-01	Os01g0218900	-	histone-lysine N-methyltransferase ATX3 [Oryza sativa Japonica Group]	4	GO:0003677(DNA binding);GO:0005515(protein binding);GO:0005634(nucleus);GO:0006355(regulation of transcription, DNA-templated);GO:0018024(histone-lysine N-methyltransferase activity);GO:0046872(metal ion binding);GO:0051571(positive regulation of histone H3-K4 methylation)	-
ath-miR8175_L-2	Os09t0521900-01	Os09g0521900	RAD	flap endonuclease GEN-like 1 [Oryza sativa Japonica Group]	4	GO:0003690(double-stranded DNA binding);GO:0003697(single-stranded DNA binding);GO:0005634(nucleus);GO:0009555(pollen development);GO:0048256(flap endonuclease activity)	-
ath-miR8175_L-2	Os04t0658200-01	Os04g0658200	-	uncharacterized protein LOC9271353 [Oryza sativa Japonica Group]	4	-	-
ath-miR8175_L-2	Os03t0155566-00	Os03g0155566	-	expansin-A25 [Oryza sativa Japonica Group]	4	GO:0005576(extracellular region);GO:0005618(cell wall);GO:0009664(plant-type cell wall organization);GO:0009826(unidimensional cell growth);GO:0009828(plant-type cell wall loosening);GO:0009831(plant-type cell wall modification involved in multidimensional cell growth);GO:0016020(membrane)	-
ath-miR8175_L-2	Os04t0610200-01	Os04g0610200	-	uncharacterized protein LOC4336945 [Oryza sativa Japonica Group]	4	-	-
ath-miR8175_L-2	Os09t0526600-03	Os09g0526600	HSFB2C	Os09g0526600, partial [Oryza sativa Japonica Group]	4	GO:0005634(nucleus)	-
ath-miR8175_L-2	Os04t0605200-01	Os04g0605200	-	putative peptidyl-tRNA hydrolase PTRHD1 [Oryza sativa Japonica Group]	4	GO:0004045(aminoacyl-tRNA hydrolase activity)	00514(Other types of O-glycan biosynthesis)
ath-miR8175_L-2	Os09t0526600-01	Os09g0526600	HSFB2C	Os09g0526600, partial [Oryza sativa Japonica Group]	4	GO:0005634(nucleus)	-
ath-miR8175_L-2	Os09t0526600-02	Os09g0526600	HSFB2C	Os09g0526600, partial [Oryza sativa Japonica Group]	4	GO:0005634(nucleus)	-
ath-miR8175_L-2	Os11t0697001-01	Os11g0697001	-	laccase-21 [Oryza sativa Japonica Group]	3.5	GO:0005507(copper ion binding);GO:0016722(oxidoreductase activity, oxidizing metal ions)	-
ath-miR8175_L-2	Os11t0537300-01	Os11g0537300	-	germin-like protein 11-1 [Oryza sativa Japonica Group]	3.5	GO:0005886(plasma membrane);GO:0008150(biological_process)	03030(DNA replication)
ath-miR8175_L-2	Os09t0521800-00	Os09g0521800	OsSPX-MFS4	Os09g0521800, partial [Oryza sativa Japonica Group]	4	GO:0006817(phosphate ion transport);GO:0009705(plant-type vacuole membrane);GO:0016021(integral component of membrane);GO:0055085(transmembrane transport);GO:1905011(transmembrane phosphate ion transport from cytosol to vacuole)	-
ath-miR8175_L-2	Os01t0166800-01	Os01g0166800	-	mini-chromosome maintenance complex-binding protein [Oryza sativa Japonica Group]	4	GO:0000790(nuclear chromatin);GO:0003682(chromatin binding);GO:0005515(protein binding);GO:0005634(nucleus);GO:0006260(DNA replication);GO:0006261(DNA-dependent DNA replication);GO:0006301(postreplication repair);GO:0007062(sister chromatid cohesion);GO:0009941(chloroplast envelope);GO:0042555(MCM complex);GO:0043601(nuclear replisome);GO:0051301(cell division)	-
ath-miR8175_L-2	Os05t0208550-00	Os05g0208550	-	Os05g0208550, partial [Oryza sativa Japonica Group]	4	GO:0009416(response to light stimulus);GO:0045487(gibberellin catabolic process);GO:0052634(C-19 gibberellin 2-beta-dioxygenase activity)	00904(Diterpenoid biosynthesis)
ath-miR8175_L-2	Os10t0456400-01	Os10g0456400	-	uncharacterized protein LOC4348793 [Oryza sativa Japonica Group]	4	GO:0005768(endosome);GO:0005794(Golgi apparatus);GO:0005802(trans-Golgi network);GO:0008150(biological_process);GO:0016021(integral component of membrane);GO:0016757(transferase activity, transferring glycosyl groups)	-
ath-miR8175_L-2	Os10t0456400-02	Os10g0456400	-	uncharacterized protein LOC4348793 [Oryza sativa Japonica Group]	4	GO:0005768(endosome);GO:0005794(Golgi apparatus);GO:0005802(trans-Golgi network);GO:0008150(biological_process);GO:0016021(integral component of membrane);GO:0016757(transferase activity, transferring glycosyl groups)	-
ath-miR8175_L-2	Os01t0759100-01	Os01g0759100	OsTLP12	tubby-like F-box protein 2 [Oryza sativa Japonica Group]	4	GO:0005929(cilium);GO:0035091(phosphatidylinositol binding);GO:0061512(protein localization to cilium)	-
ath-miR8175_L-2	Os09t0454200-01	Os09g0454200	-	Os09g0454200, partial [Oryza sativa Japonica Group]	4	GO:0003674(molecular_function);GO:0005634(nucleus);GO:0008150(biological_process);GO:0016021(integral component of membrane)	00900(Terpenoid backbone biosynthesis)
ath-miR8175_L-2	Os05t0294600-01	Os05g0294600	-	pentatricopeptide repeat-containing protein At5g50280, chloroplastic [Oryza sativa Japonica Group]	4	GO:0003723(RNA binding);GO:0004519(endonuclease activity);GO:0009451(RNA modification);GO:0009507(chloroplast);GO:0009793(embryo development ending in seed dormancy);GO:0043231(intracellular membrane-bounded organelle)	-
ath-miR8175_L-2	Os05t0408300-01	Os05g0408300	-	uncharacterized protein LOC4338767 [Oryza sativa Japonica Group]	4	GO:0005576(extracellular region);GO:0016021(integral component of membrane);GO:0016787(hydrolase activity)	-
ath-miR8175_L-2	Os01t0329350-00	Os01g0329350	-	polygalacturonase At1g48100 [Oryza sativa Japonica Group]	3.5	GO:0004650(polygalacturonase activity);GO:0005576(extracellular region);GO:0005618(cell wall);GO:0005975(carbohydrate metabolic process);GO:0009831(plant-type cell wall modification involved in multidimensional cell growth);GO:0071555(cell wall organization)	00040(Pentose and glucuronate interconversions)
ath-miR8175_L-2	Os02t0280500-01	Os02g0280500	OsGLYI2	Os02g0280500, partial [Oryza sativa Japonica Group]	4	GO:0004674(protein serine/threonine kinase activity);GO:0005634(nucleus);GO:0005737(cytoplasm);GO:0006897(endocytosis);GO:0008360(regulation of cell shape);GO:0016055(Wnt signaling pathway);GO:0018105(peptidyl-serine phosphorylation)	00620(Pyruvate metabolism)
ath-miR8175_L-2	Os03t0158600-00	Os03g0158600	-	Unknown protein [Oryza sativa Japonica Group]	3.5	-	-
ath-miR8175_L-2	Os01t0687800-00	Os01g0687800	-	L-gulonolactone oxidase 3 [Oryza sativa Japonica Group]	4	GO:0003885(D-arabinono-1,4-lactone oxidase activity);GO:0005739(mitochondrion);GO:0005773(vacuole);GO:0016020(membrane);GO:0019853(L-ascorbic acid biosynthetic process);GO:0050105(L-gulonolactone oxidase activity);GO:0050660(flavin adenine dinucleotide binding);GO:0055114(oxidation-reduction process)	-
ath-miR8175_L-2	Os11t0601300-00	Os11g0601300	-	Protein kinase domain containing protein [Oryza sativa Japonica Group]	3	GO:0004674(protein serine/threonine kinase activity);GO:0005886(plasma membrane);GO:0006468(protein phosphorylation);GO:0006952(defense response);GO:0009506(plasmodesma)	-
ath-miR8175_L-2	Os06t0268700-01	Os06g0268700	-	aspartyl protease APCB1 [Oryza sativa Japonica Group]	4	GO:0004190(aspartic-type endopeptidase activity);GO:0006508(proteolysis);GO:0030163(protein catabolic process)	-
ath-miR8175_L-2	Os02t0465600-01	Os02g0465600	-	F-box/kelch-repeat protein At1g23390 [Oryza sativa Japonica Group]	4	GO:0005515(protein binding);GO:0005634(nucleus);GO:0005829(cytosol);GO:0043161(proteasome-mediated ubiquitin-dependent protein catabolic process)	-
ath-miR8175_L-2	Os02t0811200-00	Os02g0811200	OsWAK24	wall-associated receptor kinase 2 [Oryza sativa Japonica Group]	4	GO:0004674(protein serine/threonine kinase activity);GO:0005886(plasma membrane);GO:0007166(cell surface receptor signaling pathway)	-
ath-miR8175_L-2	Os05t0104100-01	Os05g0104100	OsFH14	vacuolar sorting protein 3 isoform X1 [Oryza sativa Japonica Group]	3	-	-
ath-miR8175_L-2	Os05t0104100-02	Os05g0104100	OsFH14	vacuolar sorting protein 3 isoform X1 [Oryza sativa Japonica Group]	3	-	-
ath-miR8175_L-2	Os05t0460500-00	Os05g0460500	-	GTP cyclohydrolase II/3,4-dihydroxy-2-butanone-4-phosphate synthase-like protein, partial [Oryza sativa Japonica Group]	4	GO:0003935(GTP cyclohydrolase II activity);GO:0005525(GTP binding);GO:0008686(3,4-dihydroxy-2-butanone-4-phosphate synthase activity);GO:0009231(riboflavin biosynthetic process);GO:0009507(chloroplast);GO:0009570(chloroplast stroma);GO:0016020(membrane);GO:0046872(metal ion binding)	00740(Riboflavin metabolism);00790(Folate biosynthesis)
ath-miR8175_L-2	Os04t0494600-01	Os04g0494600	-	uncharacterized protein LOC4336267 [Oryza sativa Japonica Group]	4	GO:0003674(molecular_function);GO:0005576(extracellular region);GO:0005618(cell wall);GO:0008150(biological_process);GO:0009505(plant-type cell wall)	-
ath-miR8175_L-2	Os10t0477900-00	Os10g0477900	-	Os10g0477900, partial [Oryza sativa Japonica Group]	3	GO:0009507(chloroplast);GO:0009813(flavonoid biosynthetic process);GO:0009964(negative regulation of flavonoid biosynthetic process);GO:0016491(oxidoreductase activity);GO:0033729(anthocyanidin reductase activity);GO:0050662(coenzyme binding);GO:0055114(oxidation-reduction process)	00941(Flavonoid biosynthesis)
ath-miR8175_L-2	Os04t0474300-01	Os04g0474300	Os4bglu9	PUTATIVE PSEUDOGENE: RecName: Full=Putative beta-glucosidase 9; Short=Os4bglu9; Flags: Precursor	4	GO:0008422(beta-glucosidase activity);GO:1901657(glycosyl compound metabolic process)	00500(Starch and sucrose metabolism);00460(Cyanoamino acid metabolism);00940(Phenylpropanoid biosynthesis)
ath-miR8175_L-2	Os01t0854000-01	Os01g0854000	-	uncharacterized acetyltransferase At3g50280 [Oryza sativa Japonica Group]	3.5	GO:0005737(cytoplasm);GO:0016740(transferase activity);GO:0016747(transferase activity, transferring acyl groups other than amino-acyl groups)	-
ath-miR8175_L-2	Os03t0410000-01	Os03g0410000	OsMyb3	hypothetical protein OsJ_10694 [Oryza sativa Japonica Group]	4	GO:0000981(RNA polymerase II transcription factor activity, sequence-specific DNA binding);GO:0001135(transcription factor activity, RNA polymerase II transcription factor recruiting);GO:0003677(DNA binding);GO:0003700(DNA binding transcription factor activity);GO:0005515(protein binding);GO:0005524(ATP binding);GO:0005634(nucleus);GO:0006351(transcription, DNA-templated);GO:0006355(regulation of…	-
ath-miR8175_L-2	Os03t0261100-01	Os03g0261100	PLA2-II	probable phospholipase A2 homolog 2 isoform X1 [Oryza sativa Japonica Group]	4	GO:0005509(calcium ion binding);GO:0008289(lipid binding)	00564(Glycerophospholipid metabolism);00565(Ether lipid metabolism);00590(Arachidonic acid metabolism);00591(Linoleic acid metabolism);00592(alpha-Linolenic acid metabolism)
ath-miR8175_L-2	Os01t0176800-01	Os01g0176800	-	uncharacterized protein LOC9270565 [Oryza sativa Japonica Group]	4	GO:0003674(molecular_function);GO:0005576(extracellular region);GO:0005768(endosome);GO:0005794(Golgi apparatus);GO:0005802(trans-Golgi network);GO:0008150(biological_process);GO:0016020(membrane)	-
ath-miR8175_L-2	Os09t0339800-00	Os09g0339800	-	Os09g0339800 [Oryza sativa Japonica Group]	4	GO:0005886(plasma membrane);GO:0006071(glycerol metabolic process);GO:0006629(lipid metabolic process);GO:0008889(glycerophosphodiester phosphodiesterase activity);GO:0009506(plasmodesma);GO:0010026(trichome differentiation);GO:0010442(guard cell morphogenesis);GO:0031225(anchored component of membrane);GO:0046658(anchored component of plasma membrane);GO:0052541(plant-type cell wall cellulose me…	00564(Glycerophospholipid metabolism)
ath-miR8175_L-2	Os08t0376300-01	Os08g0376300	-	receptor-like protein kinase HSL1 [Oryza sativa Japonica Group]	4	GO:0004672(protein kinase activity);GO:0004674(protein serine/threonine kinase activity);GO:0005524(ATP binding);GO:0005886(plasma membrane);GO:0006468(protein phosphorylation);GO:0007169(transmembrane receptor protein tyrosine kinase signaling pathway);GO:0016021(integral component of membrane);GO:0016301(kinase activity);GO:0016310(phosphorylation)	-
ath-miR8175_L-2	Os09t0504800-01	Os09g0504800	-	uncharacterized protein LOC4347501 [Oryza sativa Japonica Group]	4	GO:0000213(tRNA-intron endonuclease activity);GO:0000214(tRNA-intron endonuclease complex);GO:0000379(tRNA-type intron splice site recognition and cleavage)	-
ath-miR8175_L-2	Os01t0184050-00	Os01g0184050	-	Os01g0184050, partial [Oryza sativa Japonica Group]	4	GO:0009408(response to heat)	04141(Protein processing in endoplasmic reticulum)
ath-miR8175_L-2	Os10t0371100-00	Os10g0371100	OsERF#051	ethylene-responsive transcription factor RAP2-13 [Oryza sativa Japonica Group]	4	GO:0003677(DNA binding);GO:0003700(DNA binding transcription factor activity);GO:0005515(protein binding);GO:0005634(nucleus);GO:0006351(transcription, DNA-templated);GO:0006355(regulation of transcription, DNA-templated);GO:0006970(response to osmotic stress);GO:0009409(response to cold);GO:0009414(response to water deprivation);GO:0009873(ethylene-activated signaling pathway);GO:0043565(sequenc…	-
ath-miR8175_L-2	Os04t0674900-00	Os04g0674900	-	RecName: Full=Endoglucanase 13; AltName: Full=Endo-1,4-beta glucanase 13; AltName: Full=OsGLU6; Flags: Precursor	4	GO:0004553(hydrolase activity, hydrolyzing O-glycosyl compounds);GO:0005576(extracellular region);GO:0008810(cellulase activity);GO:0030245(cellulose catabolic process);GO:0030246(carbohydrate binding);GO:0071555(cell wall organization)	00500(Starch and sucrose metabolism)
ath-miR8175_L-2	Os01t0254350-00	Os01g0254350	-	putative pectinesterase/pectinesterase inhibitor 22 [Oryza sativa Japonica Group]	4	GO:0030599(pectinesterase activity);GO:0046910(pectinesterase inhibitor activity);GO:0071944(cell periphery)	00040(Pentose and glucuronate interconversions)
ath-miR8175_L-2	Os01t0357150-00	Os01g0357150	-	ferredoxin--nitrite reductase, chloroplastic isoform X2 [Oryza sativa Japonica Group]	4	GO:0005739(mitochondrion);GO:0005829(cytosol);GO:0009507(chloroplast);GO:0009570(chloroplast stroma);GO:0010167(response to nitrate);GO:0016020(membrane);GO:0020037(heme binding);GO:0042128(nitrate assimilation);GO:0046872(metal ion binding);GO:0047889(ferredoxin-nitrate reductase activity);GO:0048046(apoplast);GO:0048307(ferredoxin-nitrite reductase activity);GO:0050421(nitrite reductase (NO-for…	00910(Nitrogen metabolism)
ath-miR8175_L-2	Os02t0765925-00	Os02g0765925	-	ferredoxin--nitrite reductase, chloroplastic-like [Oryza sativa Japonica Group]	4	GO:0005739(mitochondrion);GO:0005829(cytosol);GO:0009507(chloroplast);GO:0009570(chloroplast stroma);GO:0010167(response to nitrate);GO:0016020(membrane);GO:0020037(heme binding);GO:0042128(nitrate assimilation);GO:0046872(metal ion binding);GO:0047889(ferredoxin-nitrate reductase activity);GO:0048046(apoplast);GO:0048307(ferredoxin-nitrite reductase activity);GO:0050421(nitrite reductase (NO-for…	00910(Nitrogen metabolism)
ath-miR8175_L-2_1ss20AT	Os01t0172100-01	Os01g0172100	OsPPT3	phosphoenolpyruvate/phosphate translocator 3, chloroplastic [Oryza sativa Japonica Group]	2	GO:0015121(phosphoenolpyruvate:phosphate antiporter activity);GO:0015714(phosphoenolpyruvate transport);GO:0034219(carbohydrate transmembrane transport);GO:0035436(triose phosphate transmembrane transport);GO:0071917(triose-phosphate transmembrane transporter activity)	-
ath-miR8175_L-2_1ss20AT	Os05t0361700-02	Os05g0361700	OsERF#061	Os05g0361700, partial [Oryza sativa Japonica Group]	4	GO:0003677(DNA binding);GO:0003700(DNA binding transcription factor activity);GO:0005515(protein binding);GO:0005634(nucleus);GO:0005737(cytoplasm);GO:0005886(plasma membrane);GO:0006351(transcription, DNA-templated);GO:0006355(regulation of transcription, DNA-templated);GO:0008219(cell death);GO:0009723(response to ethylene);GO:0009735(response to cytokinin);GO:0009753(response to jasmonic acid)…	-
ath-miR8175_L-2_1ss20AT	Os05t0361700-01	Os05g0361700	OsERF#061	Os05g0361700, partial [Oryza sativa Japonica Group]	4	GO:0003677(DNA binding);GO:0003700(DNA binding transcription factor activity);GO:0005515(protein binding);GO:0005634(nucleus);GO:0005737(cytoplasm);GO:0005886(plasma membrane);GO:0006351(transcription, DNA-templated);GO:0006355(regulation of transcription, DNA-templated);GO:0008219(cell death);GO:0009723(response to ethylene);GO:0009735(response to cytokinin);GO:0009753(response to jasmonic acid)…	-
ath-miR8175_L-2_1ss20AT	Os03t0684000-01	Os03g0684000	OsTIFY1A	GATA transcription factor 18 [Oryza sativa Japonica Group]	2.5	GO:0000977(RNA polymerase II regulatory region sequence-specific DNA binding);GO:0001085(RNA polymerase II transcription factor binding);GO:0001228(transcriptional activator activity, RNA polymerase II transcription regulatory region sequence-specific DNA binding);GO:0003682(chromatin binding);GO:0005634(nucleus);GO:0005667(transcription factor complex);GO:0030154(cell differentiation)	-
ath-miR8175_L-2_1ss20AT	Os01t0945250-00	Os01g0945250	-	putative GABA-specific permease [Oryza sativa Japonica Group]	2.5	GO:0005313(L-glutamate transmembrane transporter activity);GO:0005887(integral component of plasma membrane);GO:0015180(L-alanine transmembrane transporter activity);GO:0015181(arginine transmembrane transporter activity);GO:0015185(gamma-aminobutyric acid transmembrane transporter activity);GO:0015189(L-lysine transmembrane transporter activity);GO:0015297(antiporter activity);GO:0015812(gamma-a…	-
ath-miR8175_L-2_1ss20AT	Os02t0741200-01	Os02g0741200	prx31	hypothetical protein OsJ_08330 [Oryza sativa Japonica Group]	2.5	GO:0004601(peroxidase activity);GO:0005576(extracellular region);GO:0006979(response to oxidative stress);GO:0009044(xylan 1,4-beta-xylosidase activity);GO:0020037(heme binding);GO:0042744(hydrogen peroxide catabolic process);GO:0046872(metal ion binding);GO:0055114(oxidation-reduction process)	00940(Phenylpropanoid biosynthesis)
ath-miR8175_L-2_1ss20AT	Os02t0741200-01	Os02g0741200	prx31	hypothetical protein OsJ_08330 [Oryza sativa Japonica Group]	2.5	GO:0004601(peroxidase activity);GO:0005576(extracellular region);GO:0006979(response to oxidative stress);GO:0009044(xylan 1,4-beta-xylosidase activity);GO:0020037(heme binding);GO:0042744(hydrogen peroxide catabolic process);GO:0046872(metal ion binding);GO:0055114(oxidation-reduction process)	00940(Phenylpropanoid biosynthesis)
ath-miR8175_L-2_1ss20AT	Os02t0741200-01	Os02g0741200	prx31	hypothetical protein OsJ_08330 [Oryza sativa Japonica Group]	2.5	GO:0004601(peroxidase activity);GO:0005576(extracellular region);GO:0006979(response to oxidative stress);GO:0009044(xylan 1,4-beta-xylosidase activity);GO:0020037(heme binding);GO:0042744(hydrogen peroxide catabolic process);GO:0046872(metal ion binding);GO:0055114(oxidation-reduction process)	00940(Phenylpropanoid biosynthesis)
ath-miR8175_L-2_1ss20AT	Os02t0741200-01	Os02g0741200	prx31	hypothetical protein OsJ_08330 [Oryza sativa Japonica Group]	2.5	GO:0004601(peroxidase activity);GO:0005576(extracellular region);GO:0006979(response to oxidative stress);GO:0009044(xylan 1,4-beta-xylosidase activity);GO:0020037(heme binding);GO:0042744(hydrogen peroxide catabolic process);GO:0046872(metal ion binding);GO:0055114(oxidation-reduction process)	00940(Phenylpropanoid biosynthesis)
ath-miR8175_L-2_1ss20AT	Os07t0498400-00	Os07g0498400	-	LRR receptor-like serine/threonine-protein kinase GSO1 [Oryza sativa Japonica Group]	3	GO:0004674(protein serine/threonine kinase activity);GO:0005515(protein binding);GO:0005524(ATP binding);GO:0005886(plasma membrane);GO:0006468(protein phosphorylation);GO:0006833(water transport);GO:0007169(transmembrane receptor protein tyrosine kinase signaling pathway);GO:0009611(response to wounding);GO:0009793(embryo development ending in seed dormancy);GO:0016021(integral component of memb…	-
ath-miR8175_L-2_1ss20AT	Os09t0281850-00	Os09g0281850	-	Os09g0281850, partial [Oryza sativa Japonica Group]	3.5	GO:0005634(nucleus);GO:0005886(plasma membrane);GO:0008150(biological_process)	-
ath-miR8175_L-2_1ss20AT	Os06t0604200-02	Os06g0604200	OsPLDalpha4	phospholipase D alpha 2-like [Oryza sativa Japonica Group]	3	GO:0034638(phosphatidylcholine catabolic process)	00564(Glycerophospholipid metabolism);00565(Ether lipid metabolism);04144(Endocytosis)
ath-miR8175_L-2_1ss20AT	Os01t0871500-01	Os01g0871500	-	OSJNBb0008G24.11 [Oryza sativa Japonica Group]	3.5	GO:0005215(transporter activity);GO:0005886(plasma membrane);GO:0006857(oligopeptide transport);GO:0015706(nitrate transport);GO:0016020(membrane);GO:0016021(integral component of membrane);GO:0022857(transmembrane transporter activity);GO:0042938(dipeptide transport);GO:0055085(transmembrane transport)	-
ath-miR8175_L-2_1ss20AT	Os06t0120200-01	Os06g0120200	-	uncharacterized protein LOC4339947 isoform X1 [Oryza sativa Japonica Group]	3.5	GO:0005783(endoplasmic reticulum);GO:0016020(membrane);GO:0016788(hydrolase activity, acting on ester bonds)	-
ath-miR8175_L-2_1ss20AT	Os08t0376600-01	Os08g0376600	-	leucine-rich repeat receptor protein kinase EMS1 [Oryza sativa Japonica Group]	4	GO:0004674(protein serine/threonine kinase activity);GO:0005886(plasma membrane);GO:0007166(cell surface receptor signaling pathway)	-
ath-miR8175_L-2_1ss20AT	Os01t0777200-01	Os01g0777200	-	hypothetical protein OsI_03949 [Oryza sativa Indica Group]	4	GO:0004190(aspartic-type endopeptidase activity);GO:0006508(proteolysis);GO:0030163(protein catabolic process)	-
ath-miR8175_L-2_1ss20AT	Os03t0393700-01	Os03g0393700	OsSCP18	serine carboxypeptidase-like 51 [Oryza sativa Japonica Group]	3	GO:0004185(serine-type carboxypeptidase activity);GO:0051603(proteolysis involved in cellular protein catabolic process)	-
ath-miR8175_L-2_1ss20AT	Os03t0393700-02	Os03g0393700	OsSCP18	serine carboxypeptidase-like 51 [Oryza sativa Japonica Group]	3	GO:0004185(serine-type carboxypeptidase activity);GO:0051603(proteolysis involved in cellular protein catabolic process)	-
ath-miR8175_L-2_1ss20AT	Os06t0121200-00	Os06g0121200	-	uncharacterized protein LOC9268194 [Oryza sativa Japonica Group]	3.5	GO:0005783(endoplasmic reticulum);GO:0016020(membrane);GO:0016788(hydrolase activity, acting on ester bonds)	-
ath-miR8175_L-2_1ss20AT	Os12t0138500-02	Os12g0138500	-	Os12g0138500, partial [Oryza sativa Japonica Group]	3.5	GO:0005515(protein binding);GO:0005634(nucleus);GO:0005737(cytoplasm);GO:0009864(induced systemic resistance, jasmonic acid mediated signaling pathway);GO:0009944(polarity specification of adaxial/abaxial axis);GO:0009954(proximal/distal pattern formation);GO:0010227(floral organ abscission);GO:0010254(nectary development);GO:0010434(bract formation);GO:0010582(floral meristem determinacy);GO:001…	04075(Plant hormone signal transduction)
ath-miR8175_L-2_1ss20AT	Os12t0138500-01	Os12g0138500	-	Os12g0138500, partial [Oryza sativa Japonica Group]	3.5	GO:0005515(protein binding);GO:0005634(nucleus);GO:0005737(cytoplasm);GO:0009864(induced systemic resistance, jasmonic acid mediated signaling pathway);GO:0009944(polarity specification of adaxial/abaxial axis);GO:0009954(proximal/distal pattern formation);GO:0010227(floral organ abscission);GO:0010254(nectary development);GO:0010434(bract formation);GO:0010582(floral meristem determinacy);GO:001…	04075(Plant hormone signal transduction)
ath-miR8175_L-2_1ss20AT	Os11t0702700-01	Os11g0702700	-	expressed protein [Oryza sativa Japonica Group]	4	GO:0004518(nuclease activity);GO:0005634(nucleus);GO:0046872(metal ion binding)	-
ath-miR8175_L-2_1ss20AT	Os03t0781400-01	Os03g0781400	-	probable ribose-5-phosphate isomerase 4, chloroplastic [Oryza sativa Japonica Group]	3	GO:0004751(ribose-5-phosphate isomerase activity);GO:0009052(pentose-phosphate shunt, non-oxidative branch);GO:0009507(chloroplast);GO:0016740(transferase activity)	00030(Pentose phosphate pathway);00710(Carbon fixation in photosynthetic organisms)
ath-miR8175_L-2_1ss20AT	Os11t0141900-01	Os11g0141900	-	hypothetical protein OsI_35056 [Oryza sativa Indica Group]	3.5	GO:0005515(protein binding);GO:0005634(nucleus);GO:0005737(cytoplasm);GO:0009864(induced systemic resistance, jasmonic acid mediated signaling pathway);GO:0009944(polarity specification of adaxial/abaxial axis);GO:0009954(proximal/distal pattern formation);GO:0010227(floral organ abscission);GO:0010254(nectary development);GO:0010434(bract formation);GO:0010582(floral meristem determinacy);GO:001…	04075(Plant hormone signal transduction)
ath-miR8175_L-2_1ss20AT	Os11t0702700-02	Os11g0702700	-	expressed protein [Oryza sativa Japonica Group]	4	GO:0004518(nuclease activity);GO:0005634(nucleus);GO:0046872(metal ion binding)	-
ath-miR8175_L-2_1ss20AT	Os03t0781400-02	Os03g0781400	-	probable ribose-5-phosphate isomerase 4, chloroplastic [Oryza sativa Japonica Group]	3	GO:0004751(ribose-5-phosphate isomerase activity);GO:0009052(pentose-phosphate shunt, non-oxidative branch);GO:0009507(chloroplast);GO:0016740(transferase activity)	00030(Pentose phosphate pathway);00710(Carbon fixation in photosynthetic organisms)
ath-miR8175_L-2_1ss20AT	Os05t0470000-01	Os05g0470000	OsTBL11	Os05g0470000, partial [Oryza sativa Japonica Group]	4	GO:0005794(Golgi apparatus);GO:0016413(O-acetyltransferase activity);GO:0071554(cell wall organization or biogenesis)	-
ath-miR8175_L-2_1ss20AT	Os08t0220400-01	Os08g0220400	OsPME24	probable pectinesterase/pectinesterase inhibitor 32 [Oryza sativa Japonica Group]	4	GO:0030599(pectinesterase activity);GO:0046910(pectinesterase inhibitor activity);GO:0071944(cell periphery)	00040(Pentose and glucuronate interconversions)
ath-miR8175_L-2_1ss20AT	Os06t0121600-00	Os06g0121600	-	uncharacterized protein LOC107277467 isoform X3 [Oryza sativa Japonica Group]	2.5	-	-
ath-miR8175_L-2_1ss20AT	Os07t0134600-01	Os07g0134600	-	probable LRR receptor-like serine/threonine-protein kinase At2g16250 [Oryza sativa Japonica Group]	4	GO:0004674(protein serine/threonine kinase activity);GO:0004713(protein tyrosine kinase activity);GO:0005524(ATP binding);GO:0005886(plasma membrane);GO:0006468(protein phosphorylation);GO:0007169(transmembrane receptor protein tyrosine kinase signaling pathway);GO:0009505(plant-type cell wall);GO:0009506(plasmodesma);GO:0016021(integral component of membrane)	-
ath-miR8175_L-2_1ss20AT	Os05t0520300-00	Os05g0520300	OsGATA1	GATA transcription factor 12 [Oryza sativa Japonica Group]	4	GO:0000977(RNA polymerase II regulatory region sequence-specific DNA binding);GO:0001085(RNA polymerase II transcription factor binding);GO:0001228(transcriptional activator activity, RNA polymerase II transcription regulatory region sequence-specific DNA binding);GO:0003682(chromatin binding);GO:0005634(nucleus);GO:0005667(transcription factor complex);GO:0030154(cell differentiation)	-
ath-miR8175_L-2_1ss20AT	Os01t0945650-00	Os01g0945650	-	P0660F12.28 [Oryza sativa Japonica Group]	3.5	GO:0005313(L-glutamate transmembrane transporter activity);GO:0005887(integral component of plasma membrane);GO:0015180(L-alanine transmembrane transporter activity);GO:0015181(arginine transmembrane transporter activity);GO:0015185(gamma-aminobutyric acid transmembrane transporter activity);GO:0015189(L-lysine transmembrane transporter activity);GO:0015297(antiporter activity);GO:0015812(gamma-a…	-
ath-miR8175_L-2_1ss20AT	Os03t0133050-00	Os03g0133050	-	NAC domain-containing protein 22-like [Oryza sativa Japonica Group]	4	GO:0003700(DNA binding transcription factor activity);GO:0005634(nucleus);GO:0007275(multicellular organism development);GO:0009965(leaf morphogenesis);GO:0010200(response to chitin);GO:0045792(negative regulation of cell size);GO:0048281(inflorescence morphogenesis)	03013(RNA transport);03015(mRNA surveillance pathway);03018(RNA degradation)
ath-miR8175_L-2_1ss20AT	Os03t0205800-00	Os03g0205800	-	acetyltransferase, GNAT family protein, expressed [Oryza sativa Japonica Group]	4	GO:0004596(peptide alpha-N-acetyltransferase activity);GO:0006474(N-terminal protein amino acid acetylation);GO:0031248(protein acetyltransferase complex)	-
ath-miR8175_L-2_1ss20AT	Os01t0945666-00	Os01g0945666	-	amino-acid permease BAT1 homolog [Oryza sativa Japonica Group]	3.5	GO:0005313(L-glutamate transmembrane transporter activity);GO:0005887(integral component of plasma membrane);GO:0015180(L-alanine transmembrane transporter activity);GO:0015181(arginine transmembrane transporter activity);GO:0015185(gamma-aminobutyric acid transmembrane transporter activity);GO:0015189(L-lysine transmembrane transporter activity);GO:0015297(antiporter activity);GO:0015812(gamma-a…	-
ath-miR8175_L-2_1ss20AT	Os01t0945150-00	Os01g0945150	-	amino-acid permease BAT1 homolog [Oryza sativa Japonica Group]	3.5	GO:0005313(L-glutamate transmembrane transporter activity);GO:0005887(integral component of plasma membrane);GO:0015180(L-alanine transmembrane transporter activity);GO:0015181(arginine transmembrane transporter activity);GO:0015185(gamma-aminobutyric acid transmembrane transporter activity);GO:0015189(L-lysine transmembrane transporter activity);GO:0015297(antiporter activity);GO:0015812(gamma-a…	-
ath-miR8175_L-2_1ss20AT	Os03t0130700-03	Os03g0130700	-	expressed protein [Oryza sativa Japonica Group]	4	-	-
ath-miR8175_L-2_1ss20AT	Os03t0130700-01	Os03g0130700	-	expressed protein [Oryza sativa Japonica Group]	4	-	-
ath-miR8175_L-2_1ss20AT	Os03t0130700-02	Os03g0130700	-	expressed protein [Oryza sativa Japonica Group]	4	-	-
ath-miR8175_L-2_1ss20AT	Os09t0463900-00	Os09g0463900	OsbHLH043	transcription factor bHLH131 [Oryza sativa Japonica Group]	3	GO:0005634(nucleus)	-
ath-miR8175_L-2_1ss20AT	Os03t0374500-00	Os03g0374500	-	IQ domain-containing protein IQM2 [Oryza sativa Japonica Group]	4	GO:0005516(calmodulin binding);GO:0005634(nucleus);GO:0005737(cytoplasm);GO:0008150(biological_process)	00940(Phenylpropanoid biosynthesis)
ath-miR8175_L-2_1ss20AT	Os03t0140300-01	Os03g0140300	OsCYP96B4	noroxomaritidine synthase [Oryza sativa Japonica Group]	2	GO:0004497(monooxygenase activity);GO:0005506(iron ion binding);GO:0005576(extracellular region);GO:0016021(integral component of membrane);GO:0016705(oxidoreductase activity, acting on paired donors, with incorporation or reduction of molecular oxygen);GO:0019825(oxygen binding);GO:0020037(heme binding);GO:0055114(oxidation-reduction process)	00073(Cutin, suberine and wax biosynthesis)
ath-miR8175_L-2_1ss20AT	Os06t0608700-03	Os06g0608700	OsAld-Y	fructose-bisphosphate aldolase 5, cytosolic [Oryza sativa Japonica Group]	3.5	GO:0004332(fructose-bisphosphate aldolase activity);GO:0005515(protein binding);GO:0005737(cytoplasm);GO:0005829(cytosol);GO:0006094(gluconeogenesis);GO:0006096(glycolytic process);GO:0009507(chloroplast)	00010(Glycolysis / Gluconeogenesis);00030(Pentose phosphate pathway);00051(Fructose and mannose metabolism);00710(Carbon fixation in photosynthetic organisms)
ath-miR8175_L-2_1ss20AT	Os06t0608700-02	Os06g0608700	OsAld-Y	fructose-bisphosphate aldolase 5, cytosolic [Oryza sativa Japonica Group]	3.5	GO:0004332(fructose-bisphosphate aldolase activity);GO:0005515(protein binding);GO:0005737(cytoplasm);GO:0005829(cytosol);GO:0006094(gluconeogenesis);GO:0006096(glycolytic process);GO:0009507(chloroplast)	00010(Glycolysis / Gluconeogenesis);00030(Pentose phosphate pathway);00051(Fructose and mannose metabolism);00710(Carbon fixation in photosynthetic organisms)
ath-miR8175_L-2_1ss20AT	Os01t0945400-00	Os01g0945400	-	amino-acid permease BAT1 homolog isoform X1 [Oryza sativa Japonica Group]	3.5	GO:0005313(L-glutamate transmembrane transporter activity);GO:0005887(integral component of plasma membrane);GO:0015180(L-alanine transmembrane transporter activity);GO:0015181(arginine transmembrane transporter activity);GO:0015185(gamma-aminobutyric acid transmembrane transporter activity);GO:0015189(L-lysine transmembrane transporter activity);GO:0015297(antiporter activity);GO:0015812(gamma-a…	-
ath-miR8175_L-2_1ss20AT	Os06t0608700-01	Os06g0608700	OsAld-Y	fructose-bisphosphate aldolase 5, cytosolic [Oryza sativa Japonica Group]	3.5	GO:0004332(fructose-bisphosphate aldolase activity);GO:0005515(protein binding);GO:0005737(cytoplasm);GO:0005829(cytosol);GO:0006094(gluconeogenesis);GO:0006096(glycolytic process);GO:0009507(chloroplast)	00010(Glycolysis / Gluconeogenesis);00030(Pentose phosphate pathway);00051(Fructose and mannose metabolism);00710(Carbon fixation in photosynthetic organisms)
ath-miR8175_L-2_1ss20AT	Os03t0368950-00	Os03g0368950	-	peroxidase 2 [Oryza sativa Japonica Group]	4	GO:0004601(peroxidase activity);GO:0009505(plant-type cell wall);GO:0009664(plant-type cell wall organization)	00940(Phenylpropanoid biosynthesis)
ath-miR8175_L-2_1ss20AT	Os07t0664200-01	Os07g0664200	-	momilactone A synthase-like [Oryza sativa Japonica Group]	4	GO:0005739(mitochondrion);GO:0008270(zinc ion binding);GO:0016491(oxidoreductase activity)	00904(Diterpenoid biosynthesis)
ath-miR8175_L-2_1ss20AT	Os07t0596600-02	Os07g0596600	Orysa	protein IMPAIRED IN BABA-INDUCED STERILITY 1 [Oryza sativa Japonica Group]	4	GO:0004693(cyclin-dependent protein serine/threonine kinase activity);GO:0005634(nucleus);GO:0005886(plasma membrane);GO:0006468(protein phosphorylation);GO:0016301(kinase activity)	-
ath-miR8175_L-2_1ss20AT	Os11t0518300-01	Os11g0518300	-	Os11g0518300 [Oryza sativa Japonica Group]	4	-	-
ath-miR8175_L-2_1ss20AT	Os07t0596600-01	Os07g0596600	Orysa	protein IMPAIRED IN BABA-INDUCED STERILITY 1 [Oryza sativa Japonica Group]	4	GO:0004693(cyclin-dependent protein serine/threonine kinase activity);GO:0005634(nucleus);GO:0005886(plasma membrane);GO:0006468(protein phosphorylation);GO:0016301(kinase activity)	-
ath-miR8175_L-2_1ss20AT	Os10t0521300-01	Os10g0521300	-	putative Oxa1 protein [Oryza sativa Japonica Group]	4	GO:0003674(molecular_function);GO:0005739(mitochondrion);GO:0005743(mitochondrial inner membrane);GO:0016020(membrane);GO:0016021(integral component of membrane);GO:0045039(protein import into mitochondrial inner membrane);GO:0051205(protein insertion into membrane)	03060(Protein export)
ath-miR8175_L-2_1ss20AT	Os04t0624100-00	Os04g0624100	-	Os04g0624100 [Oryza sativa Japonica Group]	4	GO:0005507(copper ion binding);GO:0005775(vacuolar lumen);GO:0033793(aureusidin synthase activity);GO:0046148(pigment biosynthetic process)	00350(Tyrosine metabolism);00950(Isoquinoline alkaloid biosynthesis)
ath-miR8175_L-2_1ss20AT	Os12t0601000-00	Os12g0601000	Os_F0685	Os12g0601000 [Oryza sativa Japonica Group]	4	GO:0001673(male germ cell nucleus);GO:0004842(ubiquitin-protein transferase activity);GO:0005515(protein binding);GO:0006511(ubiquitin-dependent protein catabolic process);GO:0009507(chloroplast);GO:0009555(pollen development);GO:0009793(embryo development ending in seed dormancy);GO:0016567(protein ubiquitination);GO:0019005(SCF ubiquitin ligase complex);GO:0031146(SCF-dependent proteasomal ubiq…	-
ath-miR8175_L-2_1ss20AT	Os06t0689600-01	Os06g0689600	OsRLCK214	cysteine-rich receptor-like protein kinase 5 isoform X2 [Oryza sativa Japonica Group]	4	GO:0004674(protein serine/threonine kinase activity);GO:0005886(plasma membrane);GO:0006468(protein phosphorylation);GO:0006952(defense response);GO:0009506(plasmodesma)	-
ath-miR8175_L-2_1ss20AT	Os01t0709100-01	Os01g0709100	-	myb-related protein Zm38 [Oryza sativa Japonica Group]	4	-	-
ath-miR8175_L-2_1ss20AT	Os10t0345650-00	Os10g0345650	-	expressed protein [Oryza sativa Japonica Group]	4	GO:0005634(nucleus)	-
ath-miR8175_L-2_1ss20AT	Os06t0690200-01	Os06g0690200	OsRLCK215	Os06g0690200 [Oryza sativa Japonica Group]	4	GO:0004674(protein serine/threonine kinase activity);GO:0005886(plasma membrane);GO:0006468(protein phosphorylation);GO:0006952(defense response);GO:0009506(plasmodesma)	-
ath-miR8175_L-2_1ss20AT	Os01t0278975-00	Os01g0278975	-	CO(2)-response secreted protease [Oryza sativa Japonica Group]	3	GO:0004252(serine-type endopeptidase activity)	-
ath-miR8175_L-2_1ss20AT	Os03t0233300-01	Os03g0233300	OsLysM-RLK2	serine/threonine receptor-like kinase NFP [Oryza sativa Japonica Group]	2	GO:0002237(response to molecule of bacterial origin);GO:0005515(protein binding);GO:0005775(vacuolar lumen);GO:0005886(plasma membrane);GO:0006486(protein glycosylation);GO:0009877(nodulation);GO:1900150(regulation of defense response to fungus);GO:1902290(positive regulation of defense response to oomycetes)	-
ath-miR8175_L-2_1ss20AT	Os01t0292200-01	Os01g0292200	OsCIPK01	CBL-interacting protein kinase 1 [Oryza sativa Japonica Group]	4	GO:0004674(protein serine/threonine kinase activity);GO:0005634(nucleus);GO:0005737(cytoplasm);GO:0006468(protein phosphorylation);GO:0035556(intracellular signal transduction)	-
ath-miR8175_L-2_1ss20AT	Os07t0216700-01	Os07g0216700	-	17kDa alpha-amylase/trypsin inhibitor 2 [Oryza sativa Japonica Group]	4	GO:0004867(serine-type endopeptidase inhibitor activity);GO:0005622(intracellular);GO:0006952(defense response)	-
ath-miR8175_L-2_1ss20AT	Os01t0937100-01	Os01g0937100	-	basic 7S globulin [Oryza sativa Japonica Group]	4	GO:0004190(aspartic-type endopeptidase activity);GO:0006508(proteolysis);GO:0030163(protein catabolic process)	-
ath-miR8175_L-2_1ss20AT	Os11t0487100-01	Os11g0487100	-	uncharacterized protein LOC9271875 isoform X1 [Oryza sativa Japonica Group]	2.5	-	-
ath-miR8175_L-2_1ss20AT	Os06t0687600-00	Os06g0687600	CDC2	protein IRX15-LIKE [Oryza sativa Japonica Group]	4	GO:0000139(Golgi membrane);GO:0005794(Golgi apparatus);GO:0009834(plant-type secondary cell wall biogenesis);GO:0016021(integral component of membrane);GO:0045491(xylan metabolic process);GO:0045492(xylan biosynthetic process)	-
ath-miR8175_L-2_1ss20AT	Os05t0459700-01	Os05g0459700	OsFLA26	fasciclin-like arabinogalactan protein 4 [Oryza sativa Japonica Group]	4	GO:0005886(plasma membrane);GO:0007155(cell adhesion);GO:0009651(response to salt stress);GO:0009738(abscisic acid-activated signaling pathway);GO:0009825(multidimensional cell growth);GO:0009897(external side of plasma membrane);GO:0010192(mucilage biosynthetic process);GO:0030247(polysaccharide binding);GO:0031225(anchored component of membrane);GO:0046658(anchored component of plasma membrane)…	-
ath-miR8175_L-2_1ss20AT	Os01t0730900-01	Os01g0730900	-	putative DNA polymerase III subunit gamma/tau [Oryza sativa Japonica Group]	4	GO:0003689(DNA clamp loader activity);GO:0005663(DNA replication factor C complex);GO:0006261(DNA-dependent DNA replication)	03030(DNA replication);03420(Nucleotide excision repair);03430(Mismatch repair)
ath-miR8175_L-2_1ss20AT	Os01t0817000-01	Os01g0817000	-	calcium uniporter protein 6, mitochondrial [Oryza sativa Japonica Group]	4	GO:0015292(uniporter activity)	-
ath-miR8175_L-2_1ss20AT	Os05t0540900-01	Os05g0540900	-	uncharacterized protein LOC4339469 [Oryza sativa Japonica Group]	3.5	-	-
ath-miR8175_L-2_1ss20AT	Os02t0173200-01	Os02g0173200	OsVQ5	transcription factor MafA [Oryza sativa Japonica Group]	4	GO:0003674(molecular_function);GO:0005634(nucleus);GO:0008150(biological_process)	-
ath-miR8175_L-2_1ss20AT	Os03t0655200-01	Os03g0655200	-	membrin-11 [Oryza sativa Japonica Group]	4	GO:0000149(SNARE binding);GO:0005484(SNAP receptor activity);GO:0005789(endoplasmic reticulum membrane);GO:0005794(Golgi apparatus);GO:0006623(protein targeting to vacuole);GO:0006888(ER to Golgi vesicle-mediated transport);GO:0006891(intra-Golgi vesicle-mediated transport);GO:0006896(Golgi to vacuole transport);GO:0012507(ER to Golgi transport vesicle membrane);GO:0031201(SNARE complex);GO:00319…	04130(SNARE interactions in vesicular transport)
ath-miR8175_L-2_1ss20AT	Os09t0363600-01	Os09g0363600	OsWD40-171	WD-40 repeat protein-like [Oryza sativa Japonica Group]	4	GO:0000166(nucleotide binding);GO:0000347(THO complex);GO:0003723(RNA binding);GO:0005515(protein binding);GO:0005634(nucleus);GO:0005737(cytoplasm);GO:0006397(mRNA processing);GO:0008380(RNA splicing);GO:0009738(abscisic acid-activated signaling pathway);GO:0009788(negative regulation of abscisic acid-activated signaling pathway);GO:0010267(production of ta-siRNAs involved in RNA interference);G…	03013(RNA transport)
ath-miR8175_L-2_1ss20AT	Os07t0180700-01	Os07g0180700	OsZIFL3	hypothetical protein OsI_25122 [Oryza sativa Indica Group]	4	GO:0005215(transporter activity);GO:0016021(integral component of membrane);GO:0055085(transmembrane transport)	03040(Spliceosome)
ath-miR8175_L-2_1ss20AT	Os02t0318100-00	Os02g0318100	-	Os02g0318100 [Oryza sativa Japonica Group]	4	GO:0005739(mitochondrion);GO:0005743(mitochondrial inner membrane);GO:0009916(alternative oxidase activity);GO:0016021(integral component of membrane);GO:0046872(metal ion binding);GO:0055114(oxidation-reduction process);GO:0070469(respiratory chain);GO:0102721(ubiquinol:oxygen oxidoreductase activity)	-
ath-miR8175_L-2_1ss20AT	Os02t0700400-01	Os02g0700400	AOX1C	ubiquinol oxidase 1c, mitochondrial-like [Oryza sativa Japonica Group]	4	GO:0005739(mitochondrion)	-
ath-miR8175_L-2_1ss20AT	Os07t0538350-00	Os07g0538350	-	cysteine-rich receptor-like protein kinase 6 [Oryza sativa Japonica Group]	4	GO:0004674(protein serine/threonine kinase activity);GO:0005886(plasma membrane);GO:0006468(protein phosphorylation);GO:0006952(defense response);GO:0009506(plasmodesma)	-
ath-miR8175_L-2_1ss20AT	Os05t0180300-01	Os05g0180300	-	leucine-rich repeat extensin-like protein 4 [Oryza sativa Japonica Group]	4	GO:0005576(extracellular region);GO:0007165(signal transduction)	-
ath-miR8175_L-2_1ss20AT	Os04t0600200-01	Os04g0600200	AOX1A	ubiquinol oxidase 1a, mitochondrial [Oryza sativa Japonica Group]	4	GO:0005739(mitochondrion);GO:0005743(mitochondrial inner membrane);GO:0009409(response to cold);GO:0009916(alternative oxidase activity);GO:0016021(integral component of membrane);GO:0031930(mitochondria-nucleus signaling pathway);GO:0045333(cellular respiration);GO:0046872(metal ion binding);GO:0055114(oxidation-reduction process);GO:0070469(respiratory chain);GO:0102721(ubiquinol:oxygen oxidore…	-
ath-miR8175_L-2_1ss20AT	Os03t0392600-01	Os03g0392600	OsSCP14	serine carboxypeptidase-like 51 [Oryza sativa Japonica Group]	4	GO:0004185(serine-type carboxypeptidase activity);GO:0051603(proteolysis involved in cellular protein catabolic process)	-
ath-miR8175_L-2_1ss20AT	Os03t0191700-01	Os03g0191700	-	putative pumilio homolog 7, chloroplastic [Oryza sativa Japonica Group]	4	GO:0003723(RNA binding);GO:0003729(mRNA binding);GO:0005737(cytoplasm);GO:0006417(regulation of translation);GO:0009507(chloroplast)	-
ath-miR8175_L-2_1ss20AT	Os04t0560500-00	Os04g0560500	-	Os04g0560500 [Oryza sativa Japonica Group]	4	GO:0004683(calmodulin-dependent protein kinase activity);GO:0005516(calmodulin binding);GO:0005634(nucleus);GO:0005737(cytoplasm);GO:0009738(abscisic acid-activated signaling pathway);GO:0009931(calcium-dependent protein serine/threonine kinase activity);GO:0018105(peptidyl-serine phosphorylation);GO:0035556(intracellular signal transduction);GO:0046777(protein autophosphorylation)	00906(Carotenoid biosynthesis)
ath-miR8175_L-2_1ss20AT	Os05t0568900-01	Os05g0568900	OsDegp9	protease Do-like 1, chloroplastic [Oryza sativa Japonica Group]	4	GO:0004252(serine-type endopeptidase activity);GO:0005515(protein binding);GO:0005634(nucleus);GO:0005739(mitochondrion);GO:0006508(proteolysis);GO:0008236(serine-type peptidase activity);GO:0009507(chloroplast);GO:0009534(chloroplast thylakoid);GO:0009535(chloroplast thylakoid membrane);GO:0009543(chloroplast thylakoid lumen);GO:0009579(thylakoid);GO:0009735(response to cytokinin);GO:0010206(pho…	-
ath-miR8175_L-2_1ss20AT	Os02t0741200-01	Os02g0741200	prx31	hypothetical protein OsJ_08330 [Oryza sativa Japonica Group]	3.5	GO:0004601(peroxidase activity);GO:0005576(extracellular region);GO:0006979(response to oxidative stress);GO:0009044(xylan 1,4-beta-xylosidase activity);GO:0020037(heme binding);GO:0042744(hydrogen peroxide catabolic process);GO:0046872(metal ion binding);GO:0055114(oxidation-reduction process)	00940(Phenylpropanoid biosynthesis)
ath-miR8175_L-2_1ss20AT	Os02t0323000-01	Os02g0323000	OsABCB10	putative MDR-like ABC transporter [Oryza sativa Japonica Group]	3.5	GO:0016021(integral component of membrane);GO:0042626(ATPase activity, coupled to transmembrane movement of substances);GO:0055085(transmembrane transport)	02010(ABC transporters)
ath-miR8175_L-2_1ss20AT	Os01t0574400-01	Os01g0574400	OsFtsH4	hypothetical protein OsI_02522 [Oryza sativa Indica Group]	3	GO:0004176(ATP-dependent peptidase activity);GO:0005739(mitochondrion);GO:0006508(proteolysis);GO:0008237(metallopeptidase activity)	-
ath-miR8175_L-2_1ss20AT	Os10t0499400-01	Os10g0499400	-	Os10g0499400, partial [Oryza sativa Japonica Group]	4	GO:0009611(response to wounding)	-
ath-miR8175_L-2_1ss20AT	Os02t0108302-01	Os02g0108302	-	uncharacterized protein LOC4328030 [Oryza sativa Japonica Group]	3.5	-	-
ath-miR8175_L-2_1ss20AT	Os07t0169500-00	Os07g0169500	OsSAP10	zinc finger A20 and AN1 domain-containing stress-associated protein 10 [Oryza sativa Japonica Group]	4	GO:0003677(DNA binding);GO:0005634(nucleus);GO:0008150(biological_process);GO:0008270(zinc ion binding)	-
ath-miR8175_L-2_1ss20AT	Os04t0445150-00	Os04g0445150	-	Os04g0445150, partial [Oryza sativa Japonica Group]	3	GO:0009408(response to heat)	04141(Protein processing in endoplasmic reticulum)
ath-miR8175_L-2_1ss20AT	Os06t0164500-00	Os06g0164500	-	protein ALP1-like [Oryza sativa Japonica Group]	4	-	-
ath-miR8175_L-2_1ss20AT	Os09t0467400-03	Os09g0467400	OsPUP3	purine permease 3 isoform X2 [Oryza sativa Japonica Group]	4	GO:0005345(purine nucleobase transmembrane transporter activity);GO:0006863(purine nucleobase transport);GO:0009507(chloroplast);GO:0016020(membrane);GO:0016021(integral component of membrane)	00010(Glycolysis / Gluconeogenesis);00030(Pentose phosphate pathway);00051(Fructose and mannose metabolism);00052(Galactose metabolism);03018(RNA degradation)
ath-miR8175_L-2_1ss20AT	Os06t0567950-00	Os06g0567950	-	L-ascorbate oxidase isoform X2 [Oryza sativa Japonica Group]	4	GO:0005507(copper ion binding);GO:0016722(oxidoreductase activity, oxidizing metal ions)	00053(Ascorbate and aldarate metabolism)
ath-miR8175_L-2_1ss20AT	Os06t0656400-01	Os06g0656400	-	Os06g0656400 [Oryza sativa Japonica Group]	4	GO:0005524(ATP binding);GO:0005634(nucleus);GO:0008152(metabolic process);GO:0009411(response to UV);GO:0009611(response to wounding);GO:0009620(response to fungus);GO:0009698(phenylpropanoid metabolic process);GO:0016207(4-coumarate-CoA ligase activity);GO:0016874(ligase activity)	00360(Phenylalanine metabolism);00130(Ubiquinone and other terpenoid-quinone biosynthesis);00940(Phenylpropanoid biosynthesis)
ath-miR8175_L-2_1ss20AT	Os07t0617500-00	Os07g0617500	-	dirigent protein 2 [Oryza sativa Japonica Group]	4	GO:0009699(phenylpropanoid biosynthetic process);GO:0042349(guiding stereospecific synthesis activity)	00970(Aminoacyl-tRNA biosynthesis)
ath-miR8175_L-2_1ss20AT	Os06t0299200-00	Os06g0299200	-	very-long-chain 3-oxoacyl-CoA reductase 1 isoform X2 [Oryza sativa Japonica Group]	4	GO:0005783(endoplasmic reticulum);GO:0005789(endoplasmic reticulum membrane);GO:0009507(chloroplast);GO:0009793(embryo development ending in seed dormancy);GO:0016020(membrane);GO:0016021(integral component of membrane);GO:0016491(oxidoreductase activity);GO:0018454(acetoacetyl-CoA reductase activity);GO:0042335(cuticle development);GO:0042761(very long-chain fatty acid biosynthetic process);GO:0…	00062(Fatty acid elongation);01040(Biosynthesis of unsaturated fatty acids)
ath-miR8175_L-2_1ss20AT	Os07t0572075-00	Os07g0572075	-	primary amine oxidase 2 [Oryza sativa Japonica Group]	4	GO:0005507(copper ion binding);GO:0005576(extracellular region)	00260(Glycine, serine and threonine metabolism);00350(Tyrosine metabolism);00360(Phenylalanine metabolism);00410(beta-Alanine metabolism);00950(Isoquinoline alkaloid biosynthesis);00960(Tropane, piperidine and pyridine alkaloid biosynthesis)
ath-miR8175_L-2_1ss20AT	Os03t0808950-00	Os03g0808950	-	probable galactinol--sucrose galactosyltransferase 2 [Oryza sativa Japonica Group]	4	GO:0003824(catalytic activity);GO:0004553(hydrolase activity, hydrolyzing O-glycosyl compounds);GO:0005737(cytoplasm);GO:0006979(response to oxidative stress);GO:0009506(plasmodesma);GO:0034484(raffinose catabolic process);GO:0047274(galactinol-sucrose galactosyltransferase activity);GO:0052692(raffinose alpha-galactosidase activity);GO:0080167(response to karrikin)	00052(Galactose metabolism)
ath-miR8175_L-2_1ss20AT	Os04t0401700-03	Os04g0401700	HAK1	potassium transporter 1 [Oryza sativa Japonica Group]	4	GO:0006813(potassium ion transport);GO:0015079(potassium ion transmembrane transporter activity);GO:0016020(membrane)	-
ath-miR8175_L-2_1ss20AT	Os01t0805300-02	Os01g0805300	PsbP	psbP domain-containing protein 6, chloroplastic [Oryza sativa Japonica Group]	4	GO:0005509(calcium ion binding);GO:0005515(protein binding);GO:0009507(chloroplast);GO:0009534(chloroplast thylakoid);GO:0009543(chloroplast thylakoid lumen);GO:0009570(chloroplast stroma);GO:0009579(thylakoid);GO:0009654(photosystem II oxygen evolving complex);GO:0015979(photosynthesis);GO:0019898(extrinsic component of membrane);GO:0031977(thylakoid lumen)	-
ath-miR8175_L-2_1ss20AT	Os04t0401700-01	Os04g0401700	HAK1	potassium transporter 1 [Oryza sativa Japonica Group]	4	GO:0006813(potassium ion transport);GO:0015079(potassium ion transmembrane transporter activity);GO:0016020(membrane)	-
ath-miR8175_L-2_1ss20AT	Os04t0401700-02	Os04g0401700	HAK1	potassium transporter 1 [Oryza sativa Japonica Group]	4	GO:0006813(potassium ion transport);GO:0015079(potassium ion transmembrane transporter activity);GO:0016020(membrane)	-
ath-miR8175_L-2_1ss20AT	Os01t0805300-01	Os01g0805300	PsbP	psbP domain-containing protein 6, chloroplastic [Oryza sativa Japonica Group]	4	GO:0005509(calcium ion binding);GO:0005515(protein binding);GO:0009507(chloroplast);GO:0009534(chloroplast thylakoid);GO:0009543(chloroplast thylakoid lumen);GO:0009570(chloroplast stroma);GO:0009579(thylakoid);GO:0009654(photosystem II oxygen evolving complex);GO:0015979(photosynthesis);GO:0019898(extrinsic component of membrane);GO:0031977(thylakoid lumen)	-
ath-miR8175_L-2_1ss20AT	Os08t0512700-01	Os08g0512700	HMGR	Os08g0512700 [Oryza sativa Japonica Group]	4	GO:0004420(hydroxymethylglutaryl-CoA reductase (NADPH) activity);GO:0005778(peroxisomal membrane);GO:0005789(endoplasmic reticulum membrane);GO:0008299(isoprenoid biosynthetic process);GO:0016126(sterol biosynthetic process)	00900(Terpenoid backbone biosynthesis)
ath-miR8175_L-2_1ss20AT	Os01t0635200-01	Os01g0635200	-	protein RADIALIS-like 2 [Oryza sativa Japonica Group]	4	GO:0003677(DNA binding);GO:0003700(DNA binding transcription factor activity);GO:0005634(nucleus);GO:0006351(transcription, DNA-templated);GO:0006355(regulation of transcription, DNA-templated);GO:0009630(gravitropism);GO:0009793(embryo development ending in seed dormancy);GO:0010114(response to red light)	-
ath-miR8175_L-2_1ss20AT	Os10t0577800-01	Os10g0577800	TWI1	inactive poly [ADP-ribose] polymerase RCD1 [Oryza sativa Japonica Group]	3.5	GO:0000303(response to superoxide);GO:0003950(NAD+ ADP-ribosyltransferase activity);GO:0005515(protein binding);GO:0005634(nucleus);GO:0005737(cytoplasm);GO:0006809(nitric oxide biosynthetic process);GO:0006970(response to osmotic stress);GO:0006979(response to oxidative stress);GO:0009414(response to water deprivation);GO:0009651(response to salt stress);GO:0009723(response to ethylene);GO:00097…	-
ath-miR8175_L-2_1ss20AT	Os10t0577800-02	Os10g0577800	TWI1	inactive poly [ADP-ribose] polymerase RCD1 [Oryza sativa Japonica Group]	3.5	GO:0000303(response to superoxide);GO:0003950(NAD+ ADP-ribosyltransferase activity);GO:0005515(protein binding);GO:0005634(nucleus);GO:0005737(cytoplasm);GO:0006809(nitric oxide biosynthetic process);GO:0006970(response to osmotic stress);GO:0006979(response to oxidative stress);GO:0009414(response to water deprivation);GO:0009651(response to salt stress);GO:0009723(response to ethylene);GO:00097…	-
ath-miR8175_L-2_1ss20AT	Os07t0230400-01	Os07g0230400	-	unknown protein [Oryza sativa Japonica Group]	4	GO:0051213(dioxygenase activity)	-
ath-miR8175_L-2_1ss20AT	Os09t0486700-01	Os09g0486700	-	serine/threonine-protein kinase UCN [Oryza sativa Japonica Group]	3.5	GO:0004674(protein serine/threonine kinase activity);GO:0005634(nucleus);GO:0005737(cytoplasm);GO:0005886(plasma membrane);GO:0035556(intracellular signal transduction)	04016(MAPK signaling pathway - plant)
ath-miR8175_L-2_1ss20AT	Os05t0133401-01	Os05g0133401	OsGELP60	GDSL esterase/lipase At1g09390 [Oryza sativa Japonica Group]	4	GO:0005576(extracellular region);GO:0009570(chloroplast stroma);GO:0016042(lipid catabolic process);GO:0016788(hydrolase activity, acting on ester bonds);GO:0052689(carboxylic ester hydrolase activity)	04144(Endocytosis)
ath-miR8175_L-2_1ss20AT	Os01t0779800-01	Os01g0779800	-	formin-like protein 16 [Oryza sativa Japonica Group]	4	-	-
ath-miR8175_L-2_1ss20AT	Os04t0544100-01	Os04g0544100	OsSET20	hypothetical protein OsJ_15653 [Oryza sativa Japonica Group]	4	GO:0000775(chromosome, centromeric region);GO:0005634(nucleus);GO:0005694(chromosome);GO:0008270(zinc ion binding);GO:0010200(response to chitin);GO:0010216(maintenance of DNA methylation);GO:0016571(histone methylation);GO:0018024(histone-lysine N-methyltransferase activity);GO:0031048(chromatin silencing by small RNA);GO:0034968(histone lysine methylation);GO:0040029(regulation of gene expressi…	00310(Lysine degradation)
ath-miR8175_L-2_1ss20AT	Os10t0130200-00	Os10g0130200	OsFbox520	Unknown protein [Oryza sativa Japonica Group]	4	GO:0004842(ubiquitin-protein transferase activity);GO:0005634(nucleus);GO:0006511(ubiquitin-dependent protein catabolic process);GO:0016567(protein ubiquitination);GO:0019005(SCF ubiquitin ligase complex)	-
ath-miR8175_L-2_1ss20AT	Os02t0670900-05	Os02g0670900	OsANT3	Os02g0670900, partial [Oryza sativa Japonica Group]	4	GO:0003333(amino acid transmembrane transport);GO:0015171(amino acid transmembrane transporter activity)	-
ath-miR8175_L-2_1ss20AT	Os02t0670900-02	Os02g0670900	OsANT3	Os02g0670900, partial [Oryza sativa Japonica Group]	4	GO:0003333(amino acid transmembrane transport);GO:0015171(amino acid transmembrane transporter activity)	-
ath-miR8175_L-2_1ss20AT	Os01t0218900-01	Os01g0218900	-	histone-lysine N-methyltransferase ATX3 [Oryza sativa Japonica Group]	4	GO:0003677(DNA binding);GO:0005515(protein binding);GO:0005634(nucleus);GO:0006355(regulation of transcription, DNA-templated);GO:0018024(histone-lysine N-methyltransferase activity);GO:0046872(metal ion binding);GO:0051571(positive regulation of histone H3-K4 methylation)	-
ath-miR8175_L-2_1ss20AT	Os09t0521900-01	Os09g0521900	RAD	flap endonuclease GEN-like 1 [Oryza sativa Japonica Group]	4	GO:0003690(double-stranded DNA binding);GO:0003697(single-stranded DNA binding);GO:0005634(nucleus);GO:0009555(pollen development);GO:0048256(flap endonuclease activity)	-
ath-miR8175_L-2_1ss20AT	Os04t0658200-01	Os04g0658200	-	uncharacterized protein LOC9271353 [Oryza sativa Japonica Group]	4	-	-
ath-miR8175_L-2_1ss20AT	Os02t0280500-01	Os02g0280500	OsGLYI2	Os02g0280500, partial [Oryza sativa Japonica Group]	3	GO:0004674(protein serine/threonine kinase activity);GO:0005634(nucleus);GO:0005737(cytoplasm);GO:0006897(endocytosis);GO:0008360(regulation of cell shape);GO:0016055(Wnt signaling pathway);GO:0018105(peptidyl-serine phosphorylation)	00620(Pyruvate metabolism)
ath-miR8175_L-2_1ss20AT	Os03t0155566-00	Os03g0155566	-	expansin-A25 [Oryza sativa Japonica Group]	4	GO:0005576(extracellular region);GO:0005618(cell wall);GO:0009664(plant-type cell wall organization);GO:0009826(unidimensional cell growth);GO:0009828(plant-type cell wall loosening);GO:0009831(plant-type cell wall modification involved in multidimensional cell growth);GO:0016020(membrane)	-
ath-miR8175_L-2_1ss20AT	Os09t0526600-03	Os09g0526600	HSFB2C	Os09g0526600, partial [Oryza sativa Japonica Group]	4	GO:0005634(nucleus)	-
ath-miR8175_L-2_1ss20AT	Os04t0605200-01	Os04g0605200	-	putative peptidyl-tRNA hydrolase PTRHD1 [Oryza sativa Japonica Group]	4	GO:0004045(aminoacyl-tRNA hydrolase activity)	00514(Other types of O-glycan biosynthesis)
ath-miR8175_L-2_1ss20AT	Os09t0526600-01	Os09g0526600	HSFB2C	Os09g0526600, partial [Oryza sativa Japonica Group]	4	GO:0005634(nucleus)	-
ath-miR8175_L-2_1ss20AT	Os09t0526600-02	Os09g0526600	HSFB2C	Os09g0526600, partial [Oryza sativa Japonica Group]	4	GO:0005634(nucleus)	-
ath-miR8175_L-2_1ss20AT	Os05t0208550-00	Os05g0208550	-	Os05g0208550, partial [Oryza sativa Japonica Group]	4	GO:0009416(response to light stimulus);GO:0045487(gibberellin catabolic process);GO:0052634(C-19 gibberellin 2-beta-dioxygenase activity)	00904(Diterpenoid biosynthesis)
ath-miR8175_L-2_1ss20AT	Os10t0362300-01	Os10g0362300	HK5	probable histidine kinase 5 isoform X1 [Oryza sativa Japonica Group]	4	GO:0000155(phosphorelay sensor kinase activity);GO:0000160(phosphorelay signal transduction system);GO:0004673(protein histidine kinase activity);GO:0004721(phosphoprotein phosphatase activity);GO:0005034(osmosensor activity);GO:0005515(protein binding);GO:0005789(endoplasmic reticulum membrane);GO:0005886(plasma membrane);GO:0006970(response to osmotic stress);GO:0009414(response to water depriv…	04075(Plant hormone signal transduction)
ath-miR8175_L-2_1ss20AT	Os02t0569400-02	Os02g0569400	CYP76M8	Os02g0569400, partial [Oryza sativa Japonica Group]	3.5	GO:0004497(monooxygenase activity);GO:0016020(membrane);GO:0016102(diterpenoid biosynthetic process);GO:0036202(ent-cassa-12,15-diene 11-hydroxylase activity);GO:0051502(diterpene phytoalexin biosynthetic process);GO:0055114(oxidation-reduction process)	00904(Diterpenoid biosynthesis)
ath-miR8175_L-2_1ss20AT	Os06t0599200-01	Os06g0599200	-	ent-cassadiene C11-alpha-hydroxylase 1 [Oryza sativa Japonica Group]	3.5	GO:0004497(monooxygenase activity);GO:0016020(membrane);GO:0016102(diterpenoid biosynthetic process);GO:0036202(ent-cassa-12,15-diene 11-hydroxylase activity);GO:0051502(diterpene phytoalexin biosynthetic process);GO:0055114(oxidation-reduction process)	00904(Diterpenoid biosynthesis)
ath-miR8175_L-2_1ss20AT	Os10t0456400-01	Os10g0456400	-	uncharacterized protein LOC4348793 [Oryza sativa Japonica Group]	4	GO:0005768(endosome);GO:0005794(Golgi apparatus);GO:0005802(trans-Golgi network);GO:0008150(biological_process);GO:0016021(integral component of membrane);GO:0016757(transferase activity, transferring glycosyl groups)	-
ath-miR8175_L-2_1ss20AT	Os02t0569400-01	Os02g0569400	CYP76M8	Os02g0569400, partial [Oryza sativa Japonica Group]	3.5	GO:0004497(monooxygenase activity);GO:0016020(membrane);GO:0016102(diterpenoid biosynthetic process);GO:0036202(ent-cassa-12,15-diene 11-hydroxylase activity);GO:0051502(diterpene phytoalexin biosynthetic process);GO:0055114(oxidation-reduction process)	00904(Diterpenoid biosynthesis)
ath-miR8175_L-2_1ss20AT	Os10t0456400-02	Os10g0456400	-	uncharacterized protein LOC4348793 [Oryza sativa Japonica Group]	4	GO:0005768(endosome);GO:0005794(Golgi apparatus);GO:0005802(trans-Golgi network);GO:0008150(biological_process);GO:0016021(integral component of membrane);GO:0016757(transferase activity, transferring glycosyl groups)	-
ath-miR8175_L-2_1ss20AT	Os03t0138600-01	Os03g0138600	OsSTA89	Os03g0138600, partial [Oryza sativa Japonica Group]	3.5	GO:0003674(molecular_function);GO:0005739(mitochondrion);GO:0008150(biological_process)	-
ath-miR8175_L-2_1ss20AT	Os08t0102900-01	Os08g0102900	OsVQ32	protein MKS1 [Oryza sativa Japonica Group]	4	GO:0003674(molecular_function);GO:0005634(nucleus);GO:0008150(biological_process)	04016(MAPK signaling pathway - plant)
ath-miR8175_L-2_1ss20AT	Os08t0113150-00	Os08g0113150	-	hypothetical protein OsI_27579 [Oryza sativa Indica Group]	3.5	GO:0005524(ATP binding);GO:0005829(cytosol);GO:0006000(fructose metabolic process);GO:0008865(fructokinase activity);GO:0009507(chloroplast);GO:0016301(kinase activity);GO:0019252(starch biosynthetic process)	00051(Fructose and mannose metabolism);00500(Starch and sucrose metabolism);00520(Amino sugar and nucleotide sugar metabolism)
ath-miR8175_L-2_1ss20AT	Os01t0763800-01	Os01g0763800	-	unknown protein [Oryza sativa Japonica Group]	4	GO:0003674(molecular_function);GO:0005634(nucleus);GO:0008150(biological_process)	-
ath-miR8175_L-2_1ss20AT	Os08t0230350-00	Os08g0230350	-	hypothetical protein OsJ_26492 [Oryza sativa Japonica Group]	4	GO:0004842(ubiquitin-protein transferase activity);GO:0005634(nucleus);GO:0006511(ubiquitin-dependent protein catabolic process)	04712(Circadian rhythm - plant)
ath-miR8175_L-2_1ss20AT	Os02t0741100-01	Os02g0741100	OsDjC21	chaperone protein dnaJ 16 [Oryza sativa Japonica Group]	3.5	GO:0005634(nucleus);GO:0006457(protein folding);GO:0009737(response to abscisic acid);GO:0016020(membrane)	-
ath-miR8175_L-2_1ss20AT	Os02t0741100-02	Os02g0741100	OsDjC21	chaperone protein dnaJ 16 [Oryza sativa Japonica Group]	3.5	GO:0005634(nucleus);GO:0006457(protein folding);GO:0009737(response to abscisic acid);GO:0016020(membrane)	-
ath-miR8175_L-2_1ss20AT	Os09t0563250-01	Os09g0563250	-	hypothetical protein OsJ_30349 [Oryza sativa Japonica Group]	4	GO:0005886(plasma membrane);GO:0006612(protein targeting to membrane);GO:0016021(integral component of membrane);GO:0019706(protein-cysteine S-palmitoyltransferase activity)	-
ath-miR8175_L-2_1ss20AT	Os05t0163900-01	Os05g0163900	OsbHLH036	putative transcription factor bHLH107 [Oryza sativa Japonica Group]	3.5	GO:0005634(nucleus)	-
ath-miR8175_L-2_1ss20AT	Os10t0521450-00	Os10g0521450	-	uncharacterized protein LOC4349144 isoform X2 [Oryza sativa Japonica Group]	4	GO:0016787(hydrolase activity)	-
ath-miR8175_L-2_1ss20AT	Os01t0694400-00	Os01g0694400	-	Os01g0694400 [Oryza sativa Japonica Group]	4	-	03015(mRNA surveillance pathway)
ath-miR8175_L-2_1ss20AT	Os01t0927600-01	Os01g0927600	OsARF4	auxin response factor 4 [Oryza sativa Japonica Group]	3.5	GO:0003700(DNA binding transcription factor activity);GO:0005515(protein binding);GO:0005634(nucleus);GO:0006351(transcription, DNA-templated);GO:0008285(negative regulation of cell proliferation);GO:0009734(auxin-activated signaling pathway);GO:0009737(response to abscisic acid);GO:0009911(positive regulation of flower development);GO:0010047(fruit dehiscence);GO:0010150(leaf senescence);GO:0010…	04075(Plant hormone signal transduction)
ath-miR8175_L-2_1ss20AT	Os03t0261100-01	Os03g0261100	PLA2-II	probable phospholipase A2 homolog 2 isoform X1 [Oryza sativa Japonica Group]	3.5	GO:0005509(calcium ion binding);GO:0008289(lipid binding)	00564(Glycerophospholipid metabolism);00565(Ether lipid metabolism);00590(Arachidonic acid metabolism);00591(Linoleic acid metabolism);00592(alpha-Linolenic acid metabolism)
ath-miR8175_L-2_1ss20AT	Os01t0680950-01	Os01g0680950	-	Os01g0680950, partial [Oryza sativa Japonica Group]	3.5	GO:0005576(extracellular region);GO:0016020(membrane);GO:0016021(integral component of membrane);GO:0046872(metal ion binding);GO:0055114(oxidation-reduction process)	-
ath-miR8175_L-2_1ss20AT	Os05t0460500-00	Os05g0460500	-	GTP cyclohydrolase II/3,4-dihydroxy-2-butanone-4-phosphate synthase-like protein, partial [Oryza sativa Japonica Group]	4	GO:0003935(GTP cyclohydrolase II activity);GO:0005525(GTP binding);GO:0008686(3,4-dihydroxy-2-butanone-4-phosphate synthase activity);GO:0009231(riboflavin biosynthetic process);GO:0009507(chloroplast);GO:0009570(chloroplast stroma);GO:0016020(membrane);GO:0046872(metal ion binding)	00740(Riboflavin metabolism);00790(Folate biosynthesis)
ath-miR8175_L-2_1ss20AT	Os11t0534300-01	Os11g0534300	OsSTA261	probable protein S-acyltransferase 6 [Oryza sativa Japonica Group]	4	GO:0005794(Golgi apparatus);GO:0005886(plasma membrane);GO:0016021(integral component of membrane);GO:0019706(protein-cysteine S-palmitoyltransferase activity)	-
ath-miR8175_L-2_1ss20AT	Os04t0497250-00	Os04g0497250	-	hypothetical protein OsI_16485 [Oryza sativa Indica Group]	4	GO:0004553(hydrolase activity, hydrolyzing O-glycosyl compounds);GO:0005768(endosome);GO:0005769(early endosome);GO:0005794(Golgi apparatus);GO:0005802(trans-Golgi network);GO:0005886(plasma membrane);GO:0008810(cellulase activity);GO:0009504(cell plate);GO:0009735(response to cytokinin);GO:0009826(unidimensional cell growth);GO:0016021(integral component of membrane);GO:0030244(cellulose biosynt…	00500(Starch and sucrose metabolism)
ath-miR8175_L-2_1ss20AT	Os01t0926800-01	Os01g0926800	-	phosphatidylinositol transfer protein 3 [Oryza sativa Japonica Group]	4	GO:0005215(transporter activity);GO:0005634(nucleus);GO:0006810(transport)	00260(Glycine, serine and threonine metabolism);00270(Cysteine and methionine metabolism);00300(Lysine biosynthesis);00261(Monobactam biosynthesis)
ath-miR8175_L-2_1ss20AT	Os11t0601300-00	Os11g0601300	-	Protein kinase domain containing protein [Oryza sativa Japonica Group]	4	GO:0004674(protein serine/threonine kinase activity);GO:0005886(plasma membrane);GO:0006468(protein phosphorylation);GO:0006952(defense response);GO:0009506(plasmodesma)	-
ath-miR8175_L-2_1ss20AT	Os01t0176800-01	Os01g0176800	-	uncharacterized protein LOC9270565 [Oryza sativa Japonica Group]	4	GO:0003674(molecular_function);GO:0005576(extracellular region);GO:0005768(endosome);GO:0005794(Golgi apparatus);GO:0005802(trans-Golgi network);GO:0008150(biological_process);GO:0016020(membrane)	-
ath-miR8175_L-2_1ss20AT	Os05t0468100-01	Os05g0468100	-	hypothetical protein OsJ_18862 [Oryza sativa Japonica Group]	4	-	-
ath-miR8175_L-2_1ss20AT	Os10t0477900-00	Os10g0477900	-	Os10g0477900, partial [Oryza sativa Japonica Group]	4	GO:0009507(chloroplast);GO:0009813(flavonoid biosynthetic process);GO:0009964(negative regulation of flavonoid biosynthetic process);GO:0016491(oxidoreductase activity);GO:0033729(anthocyanidin reductase activity);GO:0050662(coenzyme binding);GO:0055114(oxidation-reduction process)	00941(Flavonoid biosynthesis)
ath-miR8175_L-2_1ss20AT	Os09t0339800-00	Os09g0339800	-	Os09g0339800 [Oryza sativa Japonica Group]	4	GO:0005886(plasma membrane);GO:0006071(glycerol metabolic process);GO:0006629(lipid metabolic process);GO:0008889(glycerophosphodiester phosphodiesterase activity);GO:0009506(plasmodesma);GO:0010026(trichome differentiation);GO:0010442(guard cell morphogenesis);GO:0031225(anchored component of membrane);GO:0046658(anchored component of plasma membrane);GO:0052541(plant-type cell wall cellulose me…	00564(Glycerophospholipid metabolism)
ath-miR8175_L-2_1ss20AT	Os08t0376300-01	Os08g0376300	-	receptor-like protein kinase HSL1 [Oryza sativa Japonica Group]	4	GO:0004672(protein kinase activity);GO:0004674(protein serine/threonine kinase activity);GO:0005524(ATP binding);GO:0005886(plasma membrane);GO:0006468(protein phosphorylation);GO:0007169(transmembrane receptor protein tyrosine kinase signaling pathway);GO:0016021(integral component of membrane);GO:0016301(kinase activity);GO:0016310(phosphorylation)	-
ath-miR8175_L-2_1ss20AT	Os09t0504800-01	Os09g0504800	-	uncharacterized protein LOC4347501 [Oryza sativa Japonica Group]	4	GO:0000213(tRNA-intron endonuclease activity);GO:0000214(tRNA-intron endonuclease complex);GO:0000379(tRNA-type intron splice site recognition and cleavage)	-
ath-miR8175_L-2_1ss20AT	Os02t0821400-02	Os02g0821400	OsRLCK90	calmodulin-binding receptor-like cytoplasmic kinase 2 [Oryza sativa Japonica Group]	4	GO:0004674(protein serine/threonine kinase activity);GO:0005524(ATP binding);GO:0005634(nucleus);GO:0005737(cytoplasm);GO:0006468(protein phosphorylation);GO:0009555(pollen development);GO:0016301(kinase activity);GO:0046777(protein autophosphorylation)	-
ath-miR8175_L-2_1ss20AT	Os01t0184050-00	Os01g0184050	-	Os01g0184050, partial [Oryza sativa Japonica Group]	4	GO:0009408(response to heat)	04141(Protein processing in endoplasmic reticulum)
ath-miR8175_L-2_1ss20AT	Os02t0821400-01	Os02g0821400	OsRLCK90	calmodulin-binding receptor-like cytoplasmic kinase 2 [Oryza sativa Japonica Group]	4	GO:0004674(protein serine/threonine kinase activity);GO:0005524(ATP binding);GO:0005634(nucleus);GO:0005737(cytoplasm);GO:0006468(protein phosphorylation);GO:0009555(pollen development);GO:0016301(kinase activity);GO:0046777(protein autophosphorylation)	-
ath-miR8175_L-2_1ss20AT	Os10t0371100-00	Os10g0371100	OsERF#051	ethylene-responsive transcription factor RAP2-13 [Oryza sativa Japonica Group]	4	GO:0003677(DNA binding);GO:0003700(DNA binding transcription factor activity);GO:0005515(protein binding);GO:0005634(nucleus);GO:0006351(transcription, DNA-templated);GO:0006355(regulation of transcription, DNA-templated);GO:0006970(response to osmotic stress);GO:0009409(response to cold);GO:0009414(response to water deprivation);GO:0009873(ethylene-activated signaling pathway);GO:0043565(sequenc…	-
ath-miR8175_L-2_1ss20AT	Os04t0488700-01	Os04g0488700	OsOxi1	serine/threonine-protein kinase OXI1 [Oryza sativa Japonica Group]	4	GO:0004674(protein serine/threonine kinase activity);GO:0005634(nucleus);GO:0005737(cytoplasm);GO:0005886(plasma membrane);GO:0035556(intracellular signal transduction)	04016(MAPK signaling pathway - plant)
ath-miR8175_L-2_1ss20AT	Os10t0508050-00	Os10g0508050	-	LOW QUALITY PROTEIN: monocopper oxidase-like protein SKU5 [Oryza sativa Japonica Group]	4	GO:0005507(copper ion binding);GO:0009505(plant-type cell wall);GO:0009506(plasmodesma);GO:0016722(oxidoreductase activity, oxidizing metal ions)	-
bdi-MIR169f-p3	Os04t0420500-01	Os04g0420500	-	G-type lectin S-receptor-like serine/threonine-protein kinase At2g19130 [Oryza sativa Japonica Group]	4	GO:0004674(protein serine/threonine kinase activity);GO:0005886(plasma membrane);GO:0006468(protein phosphorylation)	-
bdi-MIR169f-p5	Os11t0137300-01	Os11g0137300	-	proteasome adapter and scaffold protein ECM29 [Oryza sativa Japonica Group]	3.5	GO:0043248(proteasome assembly);GO:0000502(proteasome complex);GO:0003674(molecular_function);GO:0005515(protein binding);GO:0005634(nucleus);GO:0005769(early endosome);GO:0005770(late endosome);GO:0005771(multivesicular body);GO:0005783(endoplasmic reticulum);GO:0005793(endoplasmic reticulum-Golgi intermediate compartment);GO:0005802(trans-Golgi network);GO:0005813(centrosome);GO:0016020(membran…	-
bdi-MIR169f-p5	Os11t0137300-02	Os11g0137300	-	proteasome adapter and scaffold protein ECM29 [Oryza sativa Japonica Group]	3.5	GO:0043248(proteasome assembly);GO:0000502(proteasome complex);GO:0003674(molecular_function);GO:0005515(protein binding);GO:0005634(nucleus);GO:0005769(early endosome);GO:0005770(late endosome);GO:0005771(multivesicular body);GO:0005783(endoplasmic reticulum);GO:0005793(endoplasmic reticulum-Golgi intermediate compartment);GO:0005802(trans-Golgi network);GO:0005813(centrosome);GO:0016020(membran…	-
bdi-MIR169f-p5	Os03t0107900-01	Os03g0107900	-	RecName: Full=Probable glucuronosyltransferase Os03g0107900	4	GO:0000139(Golgi membrane);GO:0003824(catalytic activity);GO:0005794(Golgi apparatus);GO:0006486(protein glycosylation);GO:0010417(glucuronoxylan biosynthetic process);GO:0016020(membrane);GO:0016021(integral component of membrane);GO:0016757(transferase activity, transferring glycosyl groups);GO:0071555(cell wall organization)	-
bdi-MIR169f-p5	Os09t0522800-01	Os09g0522800	-	uncharacterized protein LOC4347621 [Oryza sativa Japonica Group]	3.5	-	-
bdi-MIR169f-p5	Os02t0517531-01	Os02g0517531	-	protein MEI2-like 4 [Oryza sativa Japonica Group]	4	GO:0003723(RNA binding);GO:0003729(mRNA binding);GO:0005634(nucleus);GO:0045836(positive regulation of meiotic nuclear division);GO:0045927(positive regulation of growth);GO:0048507(meristem development);GO:0051321(meiotic cell cycle);GO:0005515(protein binding);GO:0006351(transcription, DNA-templated);GO:0006355(regulation of transcription, DNA-templated)	00564(Glycerophospholipid metabolism);00565(Ether lipid metabolism)
bdi-MIR169f-p5	Os04t0583500-02	Os04g0583500	EXPA10	Os04g0583500 [Oryza sativa Japonica Group]	4	GO:0005576(extracellular region);GO:0005618(cell wall);GO:0009664(plant-type cell wall organization);GO:0009826(unidimensional cell growth);GO:0009828(plant-type cell wall loosening);GO:0009831(plant-type cell wall modification involved in multidimensional cell growth);GO:0016020(membrane)	-
bdi-MIR169f-p5	Os06t0496000-01	Os06g0496000	-	alphaSNBP(B)-like [Oryza sativa Japonica Group]	4	GO:0000932(P-body);GO:0003729(mRNA binding);GO:0005515(protein binding);GO:0005829(cytosol);GO:0006397(mRNA processing);GO:0010606(positive regulation of cytoplasmic mRNA processing body assembly);GO:0017148(negative regulation of translation);GO:0031087(deadenylation-independent decapping of nuclear-transcribed mRNA);GO:0033962(cytoplasmic mRNA processing body assembly);GO:0042803(protein homodi…	-
bdi-MIR169f-p5	Os06t0293500-01	Os06g0293500	-	uncharacterized protein LOC4340797 [Oryza sativa Japonica Group]	4	GO:0007165(signal transduction)	-
bdi-MIR169f-p5	Os11t0704100-00	Os11g0704100	-	NB-ARC domain, putative [Oryza sativa Japonica Group]	4	GO:0005515(protein binding);GO:0005524(ATP binding);GO:0005576(extracellular region);GO:0006952(defense response);GO:0043531(ADP binding)	-
bdi-MIR169f-p5	Os01t0832900-01	Os01g0832900	OsSTK1	serine/threonine-protein kinase PKH2 [Oryza sativa Japonica Group]	4	GO:0004674(protein serine/threonine kinase activity);GO:0005524(ATP binding);GO:0005634(nucleus);GO:0005737(cytoplasm);GO:0016301(kinase activity);GO:0046777(protein autophosphorylation)	-
bdi-MIR169h-p5_2ss8CT18TC	Os04t0394733-00	Os04g0394733	-	NA	0	-	-
bdi-MIR169h-p5_2ss8CT18TC	Os03t0815400-01	Os03g0815400	-	50S ribosomal protein L17, chloroplastic [Oryza sativa Japonica Group]	4	GO:0003735(structural constituent of ribosome);GO:0015934(large ribosomal subunit)	03010(Ribosome)
bdi-MIR169h-p5_2ss8CT18TC	Os11t0220400-01	Os11g0220400	-	Os11g0220400, partial [Oryza sativa Japonica Group]	4	GO:0005516(calmodulin binding);GO:0005524(ATP binding);GO:0005634(nucleus);GO:0009507(chloroplast);GO:0009535(chloroplast thylakoid membrane);GO:0016887(ATPase activity)	03008(Ribosome biogenesis in eukaryotes)
bdi-MIR169h-p5_2ss8CT18TC	Os03t0855700-01	Os03g0855700	-	replication protein A 70 kDa DNA-binding subunit B isoform X3 [Oryza sativa Japonica Group]	4	GO:0003674(molecular_function);GO:0008150(biological_process);GO:0009507(chloroplast)	03030(DNA replication);03420(Nucleotide excision repair);03430(Mismatch repair);03440(Homologous recombination)
bdi-MIR169h-p5_2ss8CT18TC	Os04t0370600-01	Os04g0370600	Os_F0687	F-box/LRR-repeat protein 14 [Oryza sativa Japonica Group]	4	-	-
bdi-MIR169h-p5_2ss8CT18TC	Os04t0376500-02	Os04g0376500	eIF-3h	eukaryotic translation initiation factor 3 subunit H [Oryza sativa Japonica Group]	3.5	GO:0003743(translation initiation factor activity);GO:0005515(protein binding);GO:0005737(cytoplasm);GO:0005829(cytosol);GO:0005852(eukaryotic translation initiation factor 3 complex);GO:0006413(translational initiation);GO:0009733(response to auxin);GO:0009737(response to abscisic acid);GO:0009738(abscisic acid-activated signaling pathway);GO:0009744(response to sucrose);GO:0009749(response to g…	03013(RNA transport)
bdi-MIR169h-p5_2ss8CT18TC	Os04t0376500-01	Os04g0376500	eIF-3h	eukaryotic translation initiation factor 3 subunit H [Oryza sativa Japonica Group]	3.5	GO:0003743(translation initiation factor activity);GO:0005515(protein binding);GO:0005737(cytoplasm);GO:0005829(cytosol);GO:0005852(eukaryotic translation initiation factor 3 complex);GO:0006413(translational initiation);GO:0009733(response to auxin);GO:0009737(response to abscisic acid);GO:0009738(abscisic acid-activated signaling pathway);GO:0009744(response to sucrose);GO:0009749(response to g…	03013(RNA transport)
bdi-MIR169h-p5_2ss8CT18TC	Os04t0429300-01	Os04g0429300	OsbHLH145	hypothetical protein OsJ_14834 [Oryza sativa Japonica Group]	3	GO:0005634(nucleus)	-
bdi-MIR169h-p5_2ss8CT18TC	Os01t0281400-00	Os01g0281400	-	putative coatmer beta subunit (beta-coat protein) (beta-COP) [Oryza sativa Japonica Group]	4	GO:0000139(Golgi membrane);GO:0005198(structural molecule activity);GO:0005829(cytosol);GO:0006886(intracellular protein transport);GO:0016020(membrane);GO:0030276(clathrin binding)	-
bdi-MIR169h-p5_2ss8CT18TC	Os07t0554850-00	Os07g0554850	-	uncharacterized protein LOC4343562 [Oryza sativa Japonica Group]	4	GO:0004842(ubiquitin-protein transferase activity);GO:0019005(SCF ubiquitin ligase complex);GO:0031146(SCF-dependent proteasomal ubiquitin-dependent protein catabolic process)	-
bdi-miR444a_L-1R+1_1ss17GA	Os02t0731200-01	Os02g0731200	OsMADS57	MADS-box transcription factor 57 isoform X2 [Oryza sativa Japonica Group]	1	GO:0000977(RNA polymerase II regulatory region sequence-specific DNA binding);GO:0003700(DNA binding transcription factor activity);GO:0005515(protein binding);GO:0005634(nucleus);GO:0006351(transcription, DNA-templated);GO:0006355(regulation of transcription, DNA-templated);GO:0007275(multicellular organism development);GO:0008134(transcription factor binding);GO:0044212(transcription regulatory…	-
bdi-miR444a_L-1R+1_1ss17GA	Os08t0431900-01	Os08g0431900	OsMADS23	RecName: Full=MADS-box transcription factor 23; AltName: Full=OsMADS23	1	GO:0000977(RNA polymerase II regulatory region sequence-specific DNA binding);GO:0003700(DNA binding transcription factor activity);GO:0005515(protein binding);GO:0005634(nucleus);GO:0006351(transcription, DNA-templated);GO:0006355(regulation of transcription, DNA-templated);GO:0007275(multicellular organism development);GO:0008134(transcription factor binding);GO:0044212(transcription regulatory…	-
bdi-miR444a_L-1R+1_1ss17GA	Os08t0148300-01	Os08g0148300	-	hypothetical protein OsI_38089 [Oryza sativa Indica Group]	4	GO:0004672(protein kinase activity);GO:0004674(protein serine/threonine kinase activity);GO:0005515(protein binding);GO:0005524(ATP binding);GO:0005886(plasma membrane);GO:0006468(protein phosphorylation);GO:0010067(procambium histogenesis);GO:0010087(phloem or xylem histogenesis);GO:0010089(xylem development);GO:0010223(secondary shoot formation);GO:0016021(integral component of membrane);GO:005…	-
bdi-miR444a_L-1R+1_1ss17GA	Os10t0345650-00	Os10g0345650	-	expressed protein [Oryza sativa Japonica Group]	4	GO:0005634(nucleus)	-
bdi-miR444a_L-1R+1_1ss17GA	Os08t0431700-01	Os08g0431700	-	Os08g0431700 [Oryza sativa Japonica Group]	3	-	-
bdi-miR444a_L-1R+1_1ss17GA	Os11t0657200-01	Os11g0657200	-	alkylated DNA repair protein ALKBH8 homolog [Oryza sativa Japonica Group]	4	GO:0005634(nucleus);GO:0018126(protein hydroxylation);GO:0055114(oxidation-reduction process)	-
bdi-miR444a_L-1R+1_1ss17GA	Os09t0491772-01	Os09g0491772	OsHsp58.7	heat shock 70 kDa protein, mitochondrial [Oryza sativa Japonica Group]	4	GO:0005524(ATP binding);GO:0005618(cell wall);GO:0005739(mitochondrion);GO:0005759(mitochondrial matrix);GO:0005774(vacuolar membrane);GO:0005794(Golgi apparatus);GO:0005829(cytosol);GO:0006457(protein folding);GO:0008270(zinc ion binding);GO:0009408(response to heat);GO:0009651(response to salt stress);GO:0009735(response to cytokinin);GO:0034620(cellular response to unfolded protein);GO:0044183…	03018(RNA degradation)
bdi-miR444a_L-1R+1_1ss17GA	Os04t0452100-01	Os04g0452100	OsCRY1b	OSJNBa0086B14.23 [Oryza sativa Japonica Group]	4	GO:0004672(protein kinase activity);GO:0005515(protein binding);GO:0005524(ATP binding);GO:0005634(nucleus);GO:0005737(cytoplasm);GO:0006952(defense response);GO:0007623(circadian rhythm);GO:0009414(response to water deprivation);GO:0009416(response to light stimulus);GO:0009583(detection of light stimulus);GO:0009637(response to blue light);GO:0009638(phototropism);GO:0009640(photomorphogenesis)…	04712(Circadian rhythm - plant)
bdi-miR444a_L-1R+1_1ss17GA	Os04t0452100-02	Os04g0452100	OsCRY1b	OSJNBa0086B14.23 [Oryza sativa Japonica Group]	4	GO:0004672(protein kinase activity);GO:0005515(protein binding);GO:0005524(ATP binding);GO:0005634(nucleus);GO:0005737(cytoplasm);GO:0006952(defense response);GO:0007623(circadian rhythm);GO:0009414(response to water deprivation);GO:0009416(response to light stimulus);GO:0009583(detection of light stimulus);GO:0009637(response to blue light);GO:0009638(phototropism);GO:0009640(photomorphogenesis)…	04712(Circadian rhythm - plant)
bdi-miR444a_L-1R+1_1ss17GA	Os06t0682666-01	Os06g0682666	-	calcium homeostasis endoplasmic reticulum protein [Oryza sativa Japonica Group]	4	GO:0003723(RNA binding);GO:0005737(cytoplasm);GO:0006396(RNA processing);GO:0048046(apoplast)	03040(Spliceosome)
bdi-miR444a_L-1R+1_1ss17GA	Os04t0687100-01	Os04g0687100	-	soluble inorganic pyrophosphatase [Oryza sativa Japonica Group]	4	GO:0000287(magnesium ion binding);GO:0004427(inorganic diphosphatase activity);GO:0005737(cytoplasm);GO:0006796(phosphate-containing compound metabolic process);GO:0016020(membrane);GO:0016462(pyrophosphatase activity)	00190(Oxidative phosphorylation)
bdi-miR5054	Os05t0361700-01	Os05g0361700	OsERF#061	Os05g0361700, partial [Oryza sativa Japonica Group]	2	GO:0003677(DNA binding);GO:0003700(DNA binding transcription factor activity);GO:0005515(protein binding);GO:0005634(nucleus);GO:0005737(cytoplasm);GO:0005886(plasma membrane);GO:0006351(transcription, DNA-templated);GO:0006355(regulation of transcription, DNA-templated);GO:0008219(cell death);GO:0009723(response to ethylene);GO:0009735(response to cytokinin);GO:0009753(response to jasmonic acid)…	-
bdi-miR5054	Os05t0361700-02	Os05g0361700	OsERF#061	Os05g0361700, partial [Oryza sativa Japonica Group]	2	GO:0003677(DNA binding);GO:0003700(DNA binding transcription factor activity);GO:0005515(protein binding);GO:0005634(nucleus);GO:0005737(cytoplasm);GO:0005886(plasma membrane);GO:0006351(transcription, DNA-templated);GO:0006355(regulation of transcription, DNA-templated);GO:0008219(cell death);GO:0009723(response to ethylene);GO:0009735(response to cytokinin);GO:0009753(response to jasmonic acid)…	-
bdi-miR5054	Os03t0183300-01	Os03g0183300	OsERF#064	Os03g0183300, partial [Oryza sativa Japonica Group]	3	GO:0003700(DNA binding transcription factor activity)	-
bdi-miR5054	Os01t0886900-00	Os01g0886900	OsRUS6A	Os01g0886900 [Oryza sativa Japonica Group]	2	GO:0003674(molecular_function);GO:0009507(chloroplast);GO:0009793(embryo development ending in seed dormancy)	-
bdi-miR5054	Os03t0182800-01	Os03g0182800	OsEBP-89	ethylene-responsive transcription factor RAP2-12 [Oryza sativa Japonica Group]	4	GO:0003700(DNA binding transcription factor activity)	-
bdi-miR5054	Os02t0764700-01	Os02g0764700	DERF5	ethylene-responsive transcription factor ERF109 [Oryza sativa Japonica Group]	3.5	GO:0003677(DNA binding);GO:0003700(DNA binding transcription factor activity);GO:0005634(nucleus);GO:0006351(transcription, DNA-templated);GO:0006355(regulation of transcription, DNA-templated);GO:0009873(ethylene-activated signaling pathway);GO:0045893(positive regulation of transcription, DNA-templated);GO:0048510(regulation of timing of transition from vegetative to reproductive phase)	-
bdi-miR5054	Os08t0521600-01	Os08g0521600	OsERF#115	ethylene-responsive transcription factor ERF015 [Oryza sativa Japonica Group]	4	GO:0003700(DNA binding transcription factor activity);GO:0005634(nucleus);GO:0043565(sequence-specific DNA binding);GO:0044212(transcription regulatory region DNA binding);GO:0045893(positive regulation of transcription, DNA-templated)	-
bdi-miR5054	Os03t0107850-00	Os03g0107850	-	RecName: Full=Probable glucuronosyltransferase Os03g0107900	3	GO:0000139(Golgi membrane);GO:0003824(catalytic activity);GO:0005794(Golgi apparatus);GO:0006486(protein glycosylation);GO:0010417(glucuronoxylan biosynthetic process);GO:0016020(membrane);GO:0016021(integral component of membrane);GO:0016757(transferase activity, transferring glycosyl groups);GO:0071555(cell wall organization)	-
bdi-miR5054	Os04t0486400-01	Os04g0486400	rml1	trihelix transcription factor GT-4 [Oryza sativa Japonica Group]	3	GO:0000981(RNA polymerase II transcription factor activity, sequence-specific DNA binding);GO:0003677(DNA binding);GO:0003700(DNA binding transcription factor activity);GO:0005515(protein binding);GO:0005634(nucleus);GO:0006351(transcription, DNA-templated);GO:0006355(regulation of transcription, DNA-templated);GO:0042802(identical protein binding);GO:0043565(sequence-specific DNA binding)	-
bdi-miR5054	Os10t0562000-01	Os10g0562000	-	formin-like protein 1 [Oryza sativa Japonica Group]	3	-	-
bdi-miR5054	Os01t0939600-01	Os01g0939600	GPDH2	Os01g0939600, partial [Oryza sativa Japonica Group]	4	GO:0005388(calcium-transporting ATPase activity);GO:0005887(integral component of plasma membrane);GO:0043231(intracellular membrane-bounded organelle)	00564(Glycerophospholipid metabolism)
bdi-miR5054	Os07t0645500-00	Os07g0645500	-	uncharacterized protein LOC4344096 [Oryza sativa Japonica Group]	4	GO:0008150(biological_process);GO:0016787(hydrolase activity)	-
bdi-miR5054	Os08t0173700-01	Os08g0173700	OsERF#080	hypothetical protein OsI_27998 [Oryza sativa Indica Group]	3.5	GO:0003677(DNA binding);GO:0003700(DNA binding transcription factor activity);GO:0005634(nucleus);GO:0006351(transcription, DNA-templated);GO:0006355(regulation of transcription, DNA-templated);GO:0009873(ethylene-activated signaling pathway)	-
bdi-miR5054	Os04t0556000-01	Os04g0556000	HMA5	hypothetical protein OsI_16937 [Oryza sativa Indica Group]	3.5	GO:0005887(integral component of plasma membrane);GO:0043231(intracellular membrane-bounded organelle);GO:0043682(copper-transporting ATPase activity)	04016(MAPK signaling pathway - plant)
bdi-miR5054	Os07t0195400-01	Os07g0195400	AGM1	phosphoacetylglucosamine mutase [Oryza sativa Japonica Group]	3.5	GO:0004610(phosphoacetylglucosamine mutase activity);GO:0005829(cytosol);GO:0006048(UDP-N-acetylglucosamine biosynthetic process)	00520(Amino sugar and nucleotide sugar metabolism)
bdi-miR5054	Os07t0669500-01	Os07g0669500	FZP	hypothetical protein OsI_27272 [Oryza sativa Indica Group]	4	GO:0010229(inflorescence development)	-
bdi-miR5054	Os07t0227600-00	Os07g0227600	OsERF#057	Os07g0227600 [Oryza sativa Japonica Group]	4	GO:0003677(DNA binding);GO:0003700(DNA binding transcription factor activity);GO:0005634(nucleus);GO:0006351(transcription, DNA-templated);GO:0006355(regulation of transcription, DNA-templated);GO:0009873(ethylene-activated signaling pathway);GO:0045893(positive regulation of transcription, DNA-templated);GO:0048510(regulation of timing of transition from vegetative to reproductive phase)	04626(Plant-pathogen interaction)
bdi-miR5054	Os07t0674800-01	Os07g0674800	OsERF#067	ethylene-responsive transcription factor RAP2-3 [Oryza sativa Japonica Group]	4	GO:0003677(DNA binding);GO:0003700(DNA binding transcription factor activity);GO:0005634(nucleus);GO:0006351(transcription, DNA-templated);GO:0006355(regulation of transcription, DNA-templated);GO:0009873(ethylene-activated signaling pathway);GO:0034059(response to anoxia);GO:2000280(regulation of root development)	-
bdi-miR5054	Os01t0752500-01	Os01g0752500	ERF92	pathogenesis-related genes transcriptional activator PTI5 [Oryza sativa Japonica Group]	4	GO:0003677(DNA binding);GO:0003700(DNA binding transcription factor activity);GO:0005634(nucleus);GO:0005643(nuclear pore);GO:0006351(transcription, DNA-templated);GO:0006355(regulation of transcription, DNA-templated);GO:0006952(defense response);GO:0009873(ethylene-activated signaling pathway);GO:0010087(phloem or xylem histogenesis);GO:0010200(response to chitin);GO:0045893(positive regulation…	04626(Plant-pathogen interaction)
bdi-miR5054	Os01t0346400-01	Os01g0346400	-	uncharacterized protein LOC107280136 [Oryza sativa Japonica Group]	3.5	-	-
bdi-miR5054	Os04t0429050-00	Os04g0429050	OsERF#100	dehydration-responsive element-binding protein 1C-like [Oryza sativa Japonica Group]	4	GO:0003677(DNA binding);GO:0003700(DNA binding transcription factor activity);GO:0005634(nucleus);GO:0006351(transcription, DNA-templated);GO:0006355(regulation of transcription, DNA-templated);GO:0009873(ethylene-activated signaling pathway);GO:0045893(positive regulation of transcription, DNA-templated);GO:0048510(regulation of timing of transition from vegetative to reproductive phase)	-
bdi-miR5054	Os02t0562700-01	Os02g0562700	OsGLYR1	glyoxylate/succinic semialdehyde reductase 1 [Oryza sativa Japonica Group]	4	GO:0003858(3-hydroxybutyrate dehydrogenase activity);GO:0004616(phosphogluconate dehydrogenase (decarboxylating) activity);GO:0005739(mitochondrion);GO:0005829(cytosol);GO:0006979(response to oxidative stress);GO:0030267(glyoxylate reductase (NADP) activity);GO:0051287(NAD binding);GO:0055114(oxidation-reduction process)	00630(Glyoxylate and dicarboxylate metabolism);00650(Butanoate metabolism)
bdi-miR5054	Os02t0562700-02	Os02g0562700	OsGLYR1	glyoxylate/succinic semialdehyde reductase 1 [Oryza sativa Japonica Group]	4	GO:0003858(3-hydroxybutyrate dehydrogenase activity);GO:0004616(phosphogluconate dehydrogenase (decarboxylating) activity);GO:0005739(mitochondrion);GO:0005829(cytosol);GO:0006979(response to oxidative stress);GO:0030267(glyoxylate reductase (NADP) activity);GO:0051287(NAD binding);GO:0055114(oxidation-reduction process)	00630(Glyoxylate and dicarboxylate metabolism);00650(Butanoate metabolism)
bdi-miR5054	Os03t0722500-02	Os03g0722500	-	glucan endo-1,3-beta-glucosidase 7 [Oryza sativa Japonica Group]	3	GO:0004553(hydrolase activity, hydrolyzing O-glycosyl compounds);GO:0030247(polysaccharide binding);GO:0046658(anchored component of plasma membrane)	00500(Starch and sucrose metabolism)
bdi-miR5054	Os02t0226801-00	Os02g0226801	OsPYL/RCAR2	Os02g0226801, partial [Oryza sativa Japonica Group]	3	GO:0004864(protein phosphatase inhibitor activity);GO:0005634(nucleus);GO:0005737(cytoplasm);GO:0009738(abscisic acid-activated signaling pathway);GO:0010427(abscisic acid binding);GO:0080163(regulation of protein serine/threonine phosphatase activity)	04016(MAPK signaling pathway - plant);04075(Plant hormone signal transduction)
bdi-miR5054	Os03t0722500-01	Os03g0722500	-	glucan endo-1,3-beta-glucosidase 7 [Oryza sativa Japonica Group]	3	GO:0004553(hydrolase activity, hydrolyzing O-glycosyl compounds);GO:0030247(polysaccharide binding);GO:0046658(anchored component of plasma membrane)	00500(Starch and sucrose metabolism)
bdi-miR5054	Os02t0247600-01	Os02g0247600	-	hypothetical protein OsJ_06068 [Oryza sativa Japonica Group]	3	GO:0005887(integral component of plasma membrane);GO:0006874(cellular calcium ion homeostasis);GO:0019829(cation-transporting ATPase activity);GO:0043231(intracellular membrane-bounded organelle)	-
bdi-miR5054	Os02t0546600-01	Os02g0546600	OsERF#098	Os02g0546600, partial [Oryza sativa Japonica Group]	3	GO:0003677(DNA binding);GO:0003700(DNA binding transcription factor activity);GO:0005634(nucleus);GO:0006351(transcription, DNA-templated);GO:0006355(regulation of transcription, DNA-templated);GO:0009873(ethylene-activated signaling pathway);GO:0045893(positive regulation of transcription, DNA-templated);GO:0048510(regulation of timing of transition from vegetative to reproductive phase)	03040(Spliceosome)
bdi-miR5054	Os01t0343001-00	Os01g0343001	-	putative adenosine monophosphate binding protein 1 AMPBP1 [Oryza sativa Japonica Group]	4	GO:0005739(mitochondrion);GO:0005777(peroxisome);GO:0016208(AMP binding)	-
bdi-miR5054	Os03t0432277-00	Os03g0432277	-	Os03g0432277 [Oryza sativa Japonica Group]	3	GO:0004553(hydrolase activity, hydrolyzing O-glycosyl compounds);GO:0005576(extracellular region);GO:0008810(cellulase activity);GO:0030245(cellulose catabolic process);GO:0071555(cell wall organization)	00500(Starch and sucrose metabolism)
bdi-miR5054	Os02t0594300-00	Os02g0594300	OsERF#079	ethylene-responsive transcription factor ABI4 [Oryza sativa Japonica Group]	4	GO:0003677(DNA binding);GO:0003700(DNA binding transcription factor activity);GO:0005515(protein binding);GO:0005634(nucleus);GO:0005829(cytosol);GO:0006351(transcription, DNA-templated);GO:0006355(regulation of transcription, DNA-templated);GO:0009734(auxin-activated signaling pathway);GO:0009735(response to cytokinin);GO:0009736(cytokinin-activated signaling pathway);GO:0009873(ethylene-activat…	-
bdi-miR5054	Os05t0574900-01	Os05g0574900	OsSLRL2	DELLA protein SLR1 [Oryza sativa Japonica Group]	4	GO:0003700(DNA binding transcription factor activity);GO:0005634(nucleus);GO:0006355(regulation of transcription, DNA-templated);GO:0009723(response to ethylene);GO:0009737(response to abscisic acid);GO:0009863(salicylic acid mediated signaling pathway);GO:0009867(jasmonic acid mediated signaling pathway);GO:0009938(negative regulation of gibberellic acid mediated signaling pathway);GO:0010187(ne…	04075(Plant hormone signal transduction)
bdi-miR5054	Os09t0518332-00	Os09g0518332	-	UDP-glucosyltransferase UGT13248 [Oryza sativa Japonica Group]	3	GO:0009813(flavonoid biosynthetic process);GO:0043231(intracellular membrane-bounded organelle);GO:0052696(flavonoid glucuronidation);GO:0080043(quercetin 3-O-glucosyltransferase activity);GO:0080044(quercetin 7-O-glucosyltransferase activity)	-
bdi-miR5054	Os09t0571700-00	Os09g0571700	OsERF#123	ethylene-responsive transcription factor ERF096 [Oryza sativa Japonica Group]	4	GO:0003677(DNA binding);GO:0003700(DNA binding transcription factor activity);GO:0005622(intracellular);GO:0005634(nucleus);GO:0006351(transcription, DNA-templated);GO:0006355(regulation of transcription, DNA-templated);GO:0006952(defense response);GO:0009873(ethylene-activated signaling pathway)	04016(MAPK signaling pathway - plant);04075(Plant hormone signal transduction)
bdi-miR5054	Os01t0183600-01	Os01g0183600	OsCYP96E1	alkane hydroxylase MAH1 [Oryza sativa Japonica Group]	4	GO:0005576(extracellular region)	00073(Cutin, suberine and wax biosynthesis)
bdi-miR5054	Os07t0657100-01	Os07g0657100	GLYI10	uncharacterized protein LOC4344153 isoform X2 [Oryza sativa Japonica Group]	4	GO:0004462(lactoylglutathione lyase activity);GO:0005737(cytoplasm);GO:0005975(carbohydrate metabolic process);GO:0016829(lyase activity)	-
bdi-miR5054	Os01t0634600-00	Os01g0634600	OsPME4	Os01g0634600 [Oryza sativa Japonica Group]	2.5	GO:0005618(cell wall);GO:0009505(plant-type cell wall);GO:0016021(integral component of membrane);GO:0030599(pectinesterase activity);GO:0042545(cell wall modification);GO:0045330(aspartyl esterase activity);GO:0045490(pectin catabolic process)	00040(Pentose and glucuronate interconversions)
bdi-miR5054	Os05t0316800-01	Os05g0316800	OsERF#056	ethylene-responsive transcription factor 3 [Oryza sativa Japonica Group]	4	GO:0003677(DNA binding);GO:0003700(DNA binding transcription factor activity);GO:0005515(protein binding);GO:0005634(nucleus);GO:0006351(transcription, DNA-templated);GO:0006355(regulation of transcription, DNA-templated);GO:0006952(defense response);GO:0009873(ethylene-activated signaling pathway);GO:0010105(negative regulation of ethylene-activated signaling pathway);GO:0043565(sequence-specifi…	04626(Plant-pathogen interaction)
bdi-miR5054	Os02t0520000-00	Os02g0520000	OsERF#081	ethylene-responsive transcription factor LEP [Oryza sativa Japonica Group]	4	GO:0003677(DNA binding);GO:0003700(DNA binding transcription factor activity);GO:0005622(intracellular);GO:0005634(nucleus);GO:0006351(transcription, DNA-templated);GO:0006355(regulation of transcription, DNA-templated);GO:0009873(ethylene-activated signaling pathway)	-
bdi-miR5054	Os02t0252300-01	Os02g0252300	-	Os02g0252300, partial [Oryza sativa Japonica Group]	4	-	-
bdi-miR5054	Os10t0551401-00	Os10g0551401	-	putative Scl1 protein [Oryza sativa Japonica Group]	3.5	GO:0003700(DNA binding transcription factor activity);GO:0005634(nucleus);GO:0006355(regulation of transcription, DNA-templated);GO:0030154(cell differentiation);GO:0043565(sequence-specific DNA binding)	04075(Plant hormone signal transduction)
bdi-miR5054	Os01t0715700-00	Os01g0715700	-	putative pentatricopeptide repeat-containing protein At5g40405 [Oryza sativa Japonica Group]	4	GO:0003723(RNA binding);GO:0005739(mitochondrion);GO:0008150(biological_process);GO:0008270(zinc ion binding)	-
bdi-miR5054	Os09t0465400-00	Os09g0465400	-	mitochondrial uncoupling protein 5 [Oryza sativa Japonica Group]	3	GO:0003735(structural constituent of ribosome);GO:0006412(translation)	-
bdi-miR5054	Os01t0316100-00	Os01g0316100	-	Os01g0316100 [Oryza sativa Japonica Group]	4	GO:0005737(cytoplasm);GO:0008115(sarcosine oxidase activity);GO:0046653(tetrahydrofolate metabolic process);GO:0055114(oxidation-reduction process)	00260(Glycine, serine and threonine metabolism);00310(Lysine degradation);04146(Peroxisome)
bdi-miR5054	Os10t0135250-01	Os10g0135250	-	Os10g0135300, partial [Oryza sativa Japonica Group]	4	GO:0004842(ubiquitin-protein transferase activity);GO:0019005(SCF ubiquitin ligase complex);GO:0031146(SCF-dependent proteasomal ubiquitin-dependent protein catabolic process)	-
bdi-miR5054	Os01t0170300-01	Os01g0170300	-	LRR receptor-like serine/threonine-protein kinase [Oryza sativa Japonica Group]	4	GO:0004672(protein kinase activity);GO:0004674(protein serine/threonine kinase activity);GO:0005524(ATP binding);GO:0005886(plasma membrane);GO:0006468(protein phosphorylation);GO:0010082(regulation of root meristem growth);GO:0016021(integral component of membrane);GO:0016301(kinase activity);GO:0046777(protein autophosphorylation)	-
bdi-miR5054	Os01t0623500-01	Os01g0623500	-	peroxisomal biogenesis factor 6 [Oryza sativa Japonica Group]	4	GO:0005634(nucleus);GO:0008568(microtubule-severing ATPase activity);GO:0031122(cytoplasmic microtubule organization)	03013(RNA transport)
bdi-miR5054	Os03t0388900-01	Os03g0388900	OsMC1	metacaspase-1 [Oryza sativa Japonica Group]	4	GO:0004197(cysteine-type endopeptidase activity);GO:0005515(protein binding);GO:0006508(proteolysis);GO:0006952(defense response);GO:0043068(positive regulation of programmed cell death)	-
bdi-miR5054	Os02t0580100-01	Os02g0580100	-	CTL-like protein DDB_G0274487 [Oryza sativa Japonica Group]	4	GO:0005886(plasma membrane);GO:0008150(biological_process);GO:0009507(chloroplast);GO:0016021(integral component of membrane)	-
bdi-miR5054	Os02t0546400-00	Os02g0546400	-	hypothetical protein OsI_07595 [Oryza sativa Indica Group]	4	-	-
bdi-miR5054	Os06t0682850-00	Os06g0682850	-	zinc finger CCCH domain-containing protein 13-like isoform X1 [Oryza sativa Japonica Group]	4	-	-
bdi-miR5054	Os06t0171900-01	Os06g0171900	SRWD3	uncharacterized WD repeat-containing protein C2A9.03 [Oryza sativa Japonica Group]	4	GO:0005737(cytoplasm);GO:0005834(heterotrimeric G-protein complex);GO:0008150(biological_process);GO:0080008(Cul4-RING E3 ubiquitin ligase complex)	-
bdi-miR5054	Os11t0258900-01	Os11g0258900	-	Os11g0258900, partial [Oryza sativa Japonica Group]	4	GO:0008180(COP9 signalosome)	-
bdi-miR5054	Os12t0555400-01	Os12g0555400	-	probable galactinol--sucrose galactosyltransferase 2 isoform X2 [Oryza sativa Japonica Group]	3	GO:0003824(catalytic activity);GO:0004553(hydrolase activity, hydrolyzing O-glycosyl compounds);GO:0005737(cytoplasm);GO:0006979(response to oxidative stress);GO:0009506(plasmodesma);GO:0034484(raffinose catabolic process);GO:0047274(galactinol-sucrose galactosyltransferase activity);GO:0052692(raffinose alpha-galactosidase activity);GO:0080167(response to karrikin)	00052(Galactose metabolism)
bdi-miR5054	Os07t0670000-01	Os07g0670000	-	pentatricopeptide repeat-containing protein At4g32430, mitochondrial [Oryza sativa Japonica Group]	4	GO:0003723(RNA binding);GO:0004519(endonuclease activity);GO:0005739(mitochondrion);GO:0009451(RNA modification);GO:1905639(positive regulation of mitochondrial mRNA catabolic process)	-
bdi-miR5054	Os07t0670000-02	Os07g0670000	-	pentatricopeptide repeat-containing protein At4g32430, mitochondrial [Oryza sativa Japonica Group]	4	GO:0003723(RNA binding);GO:0004519(endonuclease activity);GO:0005739(mitochondrion);GO:0009451(RNA modification);GO:1905639(positive regulation of mitochondrial mRNA catabolic process)	-
bdi-miR5054	Os01t0186900-02	Os01g0186900	-	protein ANTAGONIST OF LIKE HETEROCHROMATIN PROTEIN 1 [Oryza sativa Japonica Group]	4	GO:0005634(nucleus);GO:0005774(vacuolar membrane);GO:0005886(plasma membrane);GO:0009507(chloroplast);GO:0016020(membrane)	-
bdi-miR5054	Os01t0186900-03	Os01g0186900	-	protein ANTAGONIST OF LIKE HETEROCHROMATIN PROTEIN 1 [Oryza sativa Japonica Group]	4	GO:0005634(nucleus);GO:0005774(vacuolar membrane);GO:0005886(plasma membrane);GO:0009507(chloroplast);GO:0016020(membrane)	-
bdi-miR5054	Os03t0121800-01	Os03g0121800	DCL1	RecName: Full=Endoribonuclease Dicer homolog 1; AltName: Full=Dicer-like protein 1; Short=OsDCL1	4	GO:0003723(RNA binding);GO:0004525(ribonuclease III activity);GO:0005634(nucleus);GO:0005737(cytoplasm);GO:0007275(multicellular organism development);GO:0016442(RISC complex);GO:0030422(production of siRNA involved in RNA interference);GO:0035196(production of miRNAs involved in gene silencing by miRNA)	-
bdi-miR5054	Os02t0705500-02	Os02g0705500	OsbHLH079	transcription factor bHLH63 [Oryza sativa Japonica Group]	4	GO:0005634(nucleus)	-
bdi-miR5054	Os02t0705500-01	Os02g0705500	OsbHLH079	transcription factor bHLH63 [Oryza sativa Japonica Group]	4	GO:0005634(nucleus)	-
bdi-miR5054	Os08t0564700-01	Os08g0564700	-	putative kinase-like protein TMKL1 [Oryza sativa Japonica Group]	4	GO:0004672(protein kinase activity);GO:0004674(protein serine/threonine kinase activity);GO:0005524(ATP binding);GO:0005886(plasma membrane);GO:0006468(protein phosphorylation);GO:0007169(transmembrane receptor protein tyrosine kinase signaling pathway);GO:0009506(plasmodesma);GO:0016021(integral component of membrane);GO:0016301(kinase activity)	-
bdi-miR5054	Os01t0186900-01	Os01g0186900	-	protein ANTAGONIST OF LIKE HETEROCHROMATIN PROTEIN 1 [Oryza sativa Japonica Group]	4	GO:0005634(nucleus);GO:0005774(vacuolar membrane);GO:0005886(plasma membrane);GO:0009507(chloroplast);GO:0016020(membrane)	-
bdi-miR5054	Os03t0203800-01	Os03g0203800	CycD5	cyclin-D5-3 [Oryza sativa Japonica Group]	4	GO:0005515(protein binding)	-
bdi-miR5054	Os09t0406900-02	Os09g0406900	-	unknown protein [Oryza sativa Japonica Group]	4	-	-
bdi-miR5054	Os09t0406900-01	Os09g0406900	-	unknown protein [Oryza sativa Japonica Group]	4	-	-
bdi-miR5054	Os02t0202700-01	Os02g0202700	-	probable serine acetyltransferase 1 isoform X2 [Oryza sativa Japonica Group]	4	GO:0005737(cytoplasm);GO:0005829(cytosol);GO:0006535(cysteine biosynthetic process from serine);GO:0009001(serine O-acetyltransferase activity);GO:0019344(cysteine biosynthetic process)	00920(Sulfur metabolism);00270(Cysteine and methionine metabolism)
bdi-miR5054	Os03t0765800-00	Os03g0765800	-	expressed protein [Oryza sativa Japonica Group]	4	GO:0005886(plasma membrane);GO:0009507(chloroplast);GO:0009536(plastid);GO:0016740(transferase activity)	00790(Folate biosynthesis)
bdi-miR5054	Os01t0167400-01	Os01g0167400	-	protein synthesis inhibitor II isoform X1 [Oryza sativa Japonica Group]	4	-	-
bdi-miR5054	Os03t0800800-01	Os03g0800800	-	uncharacterized protein LOC4334454 isoform X1 [Oryza sativa Japonica Group]	4	GO:0003674(molecular_function);GO:0005634(nucleus);GO:0009793(embryo development ending in seed dormancy)	-
bdi-miR5054	Os02t0466400-01	Os02g0466400	OsITPK4	Os02g0466400, partial [Oryza sativa Japonica Group]	4	GO:0010264(myo-inositol hexakisphosphate biosynthetic process);GO:0047325(inositol tetrakisphosphate 1-kinase activity);GO:0052725(inositol-1,3,4-trisphosphate 6-kinase activity);GO:0052726(inositol-1,3,4-trisphosphate 5-kinase activity)	00562(Inositol phosphate metabolism);04070(Phosphatidylinositol signaling system)
bdi-miR5054	Os04t0625200-00	Os04g0625200	-	1-acyl-sn-glycerol-3-phosphate acyltransferase [Oryza sativa Japonica Group]	4	GO:0003841(1-acylglycerol-3-phosphate O-acyltransferase activity)	00561(Glycerolipid metabolism);00564(Glycerophospholipid metabolism)
bdi-miR5054	Os07t0209100-01	Os07g0209100	-	probable galactinol--sucrose galactosyltransferase 2 isoform X1 [Oryza sativa Japonica Group]	4	GO:0003824(catalytic activity);GO:0004553(hydrolase activity, hydrolyzing O-glycosyl compounds);GO:0005737(cytoplasm);GO:0006979(response to oxidative stress);GO:0009506(plasmodesma);GO:0034484(raffinose catabolic process);GO:0047274(galactinol-sucrose galactosyltransferase activity);GO:0052692(raffinose alpha-galactosidase activity);GO:0080167(response to karrikin)	00052(Galactose metabolism)
bdi-miR5054	Os02t0670500-01	Os02g0670500	OsRALF-8	hypothetical protein OsI_08418 [Oryza sativa Indica Group]	4	GO:0009506(plasmodesma);GO:0019722(calcium-mediated signaling)	-
bdi-miR5054	Os08t0544600-01	Os08g0544600	-	unknown protein [Oryza sativa Japonica Group]	4	-	-
bdi-miR5054	Os07t0551600-01	Os07g0551600	OsCslF9	RecName: Full=Probable mixed-linked glucan synthase 9; AltName: Full=1,3;1,4-beta-D-glucan synthase 9; AltName: Full=Cellulose synthase-like protein F9; AltName: Full=OsCslF9	4	GO:0000139(Golgi membrane);GO:0000271(polysaccharide biosynthetic process);GO:0000919(cell plate assembly);GO:0000977(RNA polymerase II regulatory region sequence-specific DNA binding);GO:0005794(Golgi apparatus);GO:0006970(response to osmotic stress);GO:0009414(response to water deprivation);GO:0009651(response to salt stress);GO:0009832(plant-type cell wall biogenesis);GO:0016021(integral compo…	-
bdi-miR5054	Os03t0103400-01	Os03g0103400	-	Os03g0103400, partial [Oryza sativa Japonica Group]	3.5	GO:0003700(DNA binding transcription factor activity);GO:0005634(nucleus);GO:0006355(regulation of transcription, DNA-templated);GO:0030154(cell differentiation);GO:0043565(sequence-specific DNA binding)	-
bdi-miR5054	Os07t0603700-01	Os07g0603700	GE1	cytochrome P450 78A5 [Oryza sativa Japonica Group]	3.5	GO:0016020(membrane);GO:0016709(oxidoreductase activity, acting on paired donors, with incorporation or reduction of molecular oxygen, NAD(P)H as one donor, and incorporation of one atom of oxygen);GO:0044550(secondary metabolite biosynthetic process)	-
bdi-miR5054	Os08t0535700-00	Os08g0535700	OsSTA217	glycerophosphodiester phosphodiesterase GDPD1, chloroplastic isoform X1 [Oryza sativa Japonica Group]	4	GO:0008889(glycerophosphodiester phosphodiesterase activity);GO:0030643(cellular phosphate ion homeostasis);GO:0046475(glycerophospholipid catabolic process)	00564(Glycerophospholipid metabolism)
bdi-miR5054	Os06t0646700-01	Os06g0646700	-	unknown protein [Oryza sativa Japonica Group]	4	-	-
bdi-miR5054	Os11t0244200-01	Os11g0244200	-	21.9 kDa heat shock protein [Oryza sativa Japonica Group]	4	GO:0009408(response to heat)	04141(Protein processing in endoplasmic reticulum)
bdi-miR5054	Os02t0559300-01	Os02g0559300	Orysa	putative CRK1 protein [Oryza sativa Japonica Group]	4	GO:0005524(ATP binding);GO:0005634(nucleus);GO:0005886(plasma membrane);GO:0016301(kinase activity)	-
bdi-miR5054	Os02t0559300-02	Os02g0559300	Orysa	putative CRK1 protein [Oryza sativa Japonica Group]	4	GO:0005524(ATP binding);GO:0005634(nucleus);GO:0005886(plasma membrane);GO:0016301(kinase activity)	-
bdi-miR5054	Os03t0683816-00	Os03g0683816	-	hypothetical protein OsI_13052 [Oryza sativa Indica Group]	4	GO:0005576(extracellular region);GO:0016042(lipid catabolic process);GO:0016298(lipase activity);GO:0052689(carboxylic ester hydrolase activity)	00561(Glycerolipid metabolism)
bdi-miR5054	Os02t0257001-00	Os02g0257001	-	Os02g0257001 [Oryza sativa Japonica Group]	4	-	-
bdi-miR5054	Os07t0539900-01	Os07g0539900	-	glucan endo-1,3-beta-glucosidase 3 isoform X1 [Oryza sativa Japonica Group]	4	GO:0004553(hydrolase activity, hydrolyzing O-glycosyl compounds);GO:0030247(polysaccharide binding);GO:0046658(anchored component of plasma membrane)	00500(Starch and sucrose metabolism)
bdi-miR5054	Os07t0538000-01	Os07g0538000	-	glucan endo-1,3-beta-glucosidase 13 isoform X2 [Oryza sativa Japonica Group]	4	GO:0004553(hydrolase activity, hydrolyzing O-glycosyl compounds);GO:0030247(polysaccharide binding);GO:0046658(anchored component of plasma membrane)	00500(Starch and sucrose metabolism)
bdi-miR5054	Os11t0291201-00	Os11g0291201	-	hypothetical protein OsJ_33664 [Oryza sativa Japonica Group]	4	GO:0009044(xylan 1,4-beta-xylosidase activity);GO:0009505(plant-type cell wall);GO:0031222(arabinan catabolic process);GO:0045493(xylan catabolic process);GO:0046556(alpha-L-arabinofuranosidase activity)	00520(Amino sugar and nucleotide sugar metabolism)
bdi-miR5054	Os11t0297400-00	Os11g0297400	-	probable beta-D-xylosidase 7 [Oryza sativa Japonica Group]	4	GO:0009044(xylan 1,4-beta-xylosidase activity);GO:0009505(plant-type cell wall);GO:0031222(arabinan catabolic process);GO:0045493(xylan catabolic process);GO:0046556(alpha-L-arabinofuranosidase activity)	00520(Amino sugar and nucleotide sugar metabolism)
bdi-miR5054	Os11t0291475-00	Os11g0291475	-	probable beta-D-xylosidase 7 [Oryza sativa Japonica Group]	4	GO:0009044(xylan 1,4-beta-xylosidase activity);GO:0009505(plant-type cell wall);GO:0031222(arabinan catabolic process);GO:0045493(xylan catabolic process);GO:0046556(alpha-L-arabinofuranosidase activity)	00520(Amino sugar and nucleotide sugar metabolism)
bdi-miR5054	Os11t0696501-00	Os11g0696501	-	probable beta-D-xylosidase 2 [Oryza sativa Japonica Group]	4	GO:0009044(xylan 1,4-beta-xylosidase activity);GO:0009505(plant-type cell wall);GO:0031222(arabinan catabolic process);GO:0045493(xylan catabolic process);GO:0046556(alpha-L-arabinofuranosidase activity)	00520(Amino sugar and nucleotide sugar metabolism)
bdi-miR5054	Os07t0274400-01	Os07g0274400	-	uncharacterized protein LOC4342910 [Oryza sativa Japonica Group]	4	GO:0003674(molecular_function);GO:0005739(mitochondrion);GO:0005777(peroxisome);GO:0010150(leaf senescence);GO:0016021(integral component of membrane)	-
bdi-miR5054	Os02t0178500-01	Os02g0178500	-	protein CYPRO4 [Oryza sativa Japonica Group]	3.5	GO:0003674(molecular_function);GO:0005737(cytoplasm)	-
bdi-miR5054	Os03t0848250-00	Os03g0848250	-	purple acid phosphatase isoform b [Oryza sativa Japonica Group]	4	GO:0003993(acid phosphatase activity);GO:0004722(protein serine/threonine phosphatase activity);GO:0005576(extracellular region);GO:0009845(seed germination);GO:0009846(pollen germination);GO:0046872(metal ion binding)	-
bdi-miR5054	Os07t0589600-00	Os07g0589600	-	zinc finger CCCH domain-containing protein 18 [Oryza sativa Japonica Group]	3.5	-	-
bdi-miR5054	Os03t0448950-01	Os03g0448950	-	protein argonaute 7 [Oryza sativa Japonica Group]	4	GO:0010492(maintenance of shoot apical meristem identity);GO:0016246(RNA interference)	-
bdi-miR5054	Os05t0473401-02	Os05g0473401	OsCHX05	Os05g0473400 [Oryza sativa Japonica Group]	4	GO:0005451(monovalent cation:proton antiporter activity);GO:0006885(regulation of pH);GO:0012505(endomembrane system)	-
bdi-miR5054	Os05t0244900-00	Os05g0244900	-	Os05g0244900 [Oryza sativa Japonica Group]	4	GO:0006368(transcription elongation from RNA polymerase II promoter);GO:0070449(elongin complex)	-
bdi-miR5054	Os01t0746200-01	Os01g0746200	NUP85	putative nucleoporin Nup75 [Oryza sativa Japonica Group]	4	GO:0006406(mRNA export from nucleus);GO:0006606(protein import into nucleus);GO:0017056(structural constituent of nuclear pore);GO:0031080(nuclear pore outer ring);GO:0045893(positive regulation of transcription, DNA-templated)	03013(RNA transport)
bdi-miR5054	Os05t0473401-01	Os05g0473401	OsCHX05	Os05g0473400 [Oryza sativa Japonica Group]	4	GO:0005451(monovalent cation:proton antiporter activity);GO:0006885(regulation of pH);GO:0012505(endomembrane system)	-
bdi-miR5054	Os06t0356800-01	Os06g0356800	-	unnamed protein product [Oryza sativa Japonica Group]	4	GO:0004568(chitinase activity);GO:0005576(extracellular region);GO:0006032(chitin catabolic process);GO:0008061(chitin binding)	00520(Amino sugar and nucleotide sugar metabolism)
bdi-miR5054	Os02t0823100-01	Os02g0823100	OsPIP1	aquaporin PIP 1-3 [Oryza sativa Japonica Group]	4	GO:0005773(vacuole);GO:0005887(integral component of plasma membrane);GO:0009506(plasmodesma);GO:0009992(cellular water homeostasis);GO:0015250(water channel activity);GO:0015254(glycerol channel activity);GO:0034220(ion transmembrane transport)	-
bdi-miR5054	Os03t0314800-01	Os03g0314800	OsNIN1	neutral/alkaline invertase 1, mitochondrial [Oryza sativa Japonica Group]	4	GO:0004575(sucrose alpha-glucosidase activity);GO:0005739(mitochondrion);GO:0005987(sucrose catabolic process)	-
bdi-miR5054	Os10t0564150-00	Os10g0564150	-	trihelix transcription factor ASIL1 [Oryza sativa Japonica Group]	3.5	GO:0003700(DNA binding transcription factor activity);GO:0005634(nucleus);GO:0006355(regulation of transcription, DNA-templated);GO:0019760(glucosinolate metabolic process);GO:0043565(sequence-specific DNA binding);GO:0044212(transcription regulatory region DNA binding)	00130(Ubiquinone and other terpenoid-quinone biosynthesis)
bdi-miR5054	Os07t0115350-00	Os07g0115350	-	hypothetical protein OsJ_22874 [Oryza sativa Japonica Group]	4	GO:0004601(peroxidase activity);GO:0005515(protein binding);GO:0005576(extracellular region);GO:0006979(response to oxidative stress);GO:0009651(response to salt stress);GO:0020037(heme binding);GO:0042744(hydrogen peroxide catabolic process);GO:0046872(metal ion binding);GO:0055114(oxidation-reduction process)	00940(Phenylpropanoid biosynthesis)
bdi-miR5054	Os03t0306700-01	Os03g0306700	OsbZIP27	ocs element-binding factor 1 [Oryza sativa Japonica Group]	4	-	-
bdi-miR5054	Os08t0236800-01	Os08g0236800	-	LOW QUALITY PROTEIN: F-box protein SKIP14-like [Oryza sativa Japonica Group]	3.5	GO:0005515(protein binding);GO:0005634(nucleus);GO:0005829(cytosol);GO:0009788(negative regulation of abscisic acid-activated signaling pathway);GO:0016567(protein ubiquitination);GO:0016579(protein deubiquitination)	-
bdi-miR5054	Os04t0515400-00	Os04g0515400	-	dCTP pyrophosphatase 1 [Oryza sativa Japonica Group]	4	GO:0005737(cytoplasm);GO:0009143(nucleoside triphosphate catabolic process);GO:0046872(metal ion binding);GO:0047429(nucleoside-triphosphate diphosphatase activity)	00240(Pyrimidine metabolism)
bdi-miR5054	Os07t0578125-00	Os07g0578125	Os_F0741	Os07g0578125, partial [Oryza sativa Japonica Group]	3.5	-	-
bdi-miR5054	Os05t0281400-01	Os05g0281400	-	Os05g0281400, partial [Oryza sativa Japonica Group]	4	-	-
bdi-miR5054	Os09t0324000-02	Os09g0324000	OsOLE4	oleosin 16 kDa-like [Oryza sativa Japonica Group]	4	GO:0019915(lipid storage)	-
bdi-miR5054	Os03t0103033-00	Os03g0103033	-	protein NRT1/ PTR FAMILY 6.3 [Oryza sativa Japonica Group]	4	GO:0005215(transporter activity);GO:0005515(protein binding);GO:0005886(plasma membrane);GO:0006857(oligopeptide transport);GO:0009414(response to water deprivation);GO:0009635(response to herbicide);GO:0009734(auxin-activated signaling pathway);GO:0010167(response to nitrate);GO:0015112(nitrate transmembrane transporter activity);GO:0015293(symporter activity);GO:0015706(nitrate transport);GO:00…	-
bdi-miR5054	Os12t0191200-01	Os12g0191200	-	Os05g0281400 [Oryza sativa Japonica Group]	4	-	-
bdi-miR5054	Os01t0666000-01	Os01g0666000	-	lipid phosphate phosphatase 2 [Oryza sativa Japonica Group]	4	GO:0005887(integral component of plasma membrane);GO:0006644(phospholipid metabolic process);GO:0007165(signal transduction);GO:0008195(phosphatidate phosphatase activity);GO:0046839(phospholipid dephosphorylation)	00561(Glycerolipid metabolism);00564(Glycerophospholipid metabolism)
bdi-miR5054	Os01t0314800-01	Os01g0314800	OsLEA9	protein SENESCENCE-ASSOCIATED GENE 21, mitochondrial [Oryza sativa Japonica Group]	4	-	-
bdi-miR5054	Os02t0124501-00	Os02g0124501	-	L-gulonolactone oxidase 2 [Oryza sativa Japonica Group]	3.5	GO:0003885(D-arabinono-1,4-lactone oxidase activity);GO:0005576(extracellular region);GO:0016020(membrane);GO:0019853(L-ascorbic acid biosynthetic process);GO:0050105(L-gulonolactone oxidase activity);GO:0050660(flavin adenine dinucleotide binding);GO:0055114(oxidation-reduction process)	00053(Ascorbate and aldarate metabolism)
bdi-miR5054	Os08t0100150-01	Os08g0100150	-	hypothetical protein OsI_27465 [Oryza sativa Indica Group]	4	-	-
bdi-miR5054	Os11t0537900-01	Os11g0537900	-	NA	4	-	-
bdi-miR5054	Os04t0415100-01	Os04g0415100	OsOFP10	Os04g0415100, partial [Oryza sativa Japonica Group]	4	GO:0005515(protein binding);GO:0005634(nucleus);GO:0006351(transcription, DNA-templated);GO:0045892(negative regulation of transcription, DNA-templated)	-
bdi-miR5054	Os09t0503850-00	Os09g0503850	-	UDP-glucuronate 4-epimerase 6 [Oryza sativa Japonica Group]	4	GO:0003824(catalytic activity);GO:0005515(protein binding);GO:0005768(endosome);GO:0005794(Golgi apparatus);GO:0005802(trans-Golgi network);GO:0009225(nucleotide-sugar metabolic process);GO:0016021(integral component of membrane);GO:0032580(Golgi cisterna membrane);GO:0033481(galacturonate biosynthetic process);GO:0050378(UDP-glucuronate 4-epimerase activity);GO:0050829(defense response to Gram-n…	00520(Amino sugar and nucleotide sugar metabolism)
bdi-miR5054	Os06t0645500-01	Os06g0645500	-	hypothetical protein OsI_23888 [Oryza sativa Indica Group]	4	GO:0003674(molecular_function);GO:0008150(biological_process);GO:0009507(chloroplast)	-
bdi-miR5054	Os05t0356700-01	Os05g0356700	OsTBL4	protein trichome birefringence-like 33 [Oryza sativa Japonica Group]	4	GO:0005794(Golgi apparatus);GO:0016413(O-acetyltransferase activity);GO:0071554(cell wall organization or biogenesis)	-
bdi-miR5054	Os04t0206100-00	Os04g0206100	-	UDP-glucosyltransferase UGT13248 [Oryza sativa Japonica Group]	3.5	GO:0009813(flavonoid biosynthetic process);GO:0043231(intracellular membrane-bounded organelle);GO:0052696(flavonoid glucuronidation);GO:0080043(quercetin 3-O-glucosyltransferase activity);GO:0080044(quercetin 7-O-glucosyltransferase activity)	-
bdi-miR5054	Os04t0206850-00	Os04g0206850	-	UDP-glycosyltransferase 79-like [Oryza sativa Japonica Group]	3.5	GO:0009813(flavonoid biosynthetic process);GO:0043231(intracellular membrane-bounded organelle);GO:0052696(flavonoid glucuronidation);GO:0080043(quercetin 3-O-glucosyltransferase activity);GO:0080044(quercetin 7-O-glucosyltransferase activity)	-
bdi-miR5054	Os04t0583000-01	Os04g0583000	OsFbox229	pentatricopeptide repeat-containing protein At5g13770, chloroplastic [Oryza sativa Japonica Group]	4	GO:0000724(double-strand break repair via homologous recombination);GO:0003677(DNA binding);GO:0005634(nucleus);GO:0005694(chromosome);GO:0005737(cytoplasm);GO:0009378(four-way junction helicase activity);GO:0043140(ATP-dependent 3'-5' DNA helicase activity)	-
bdi-miR5054	Os01t0167750-00	Os01g0167750	-	pentatricopeptide repeat-containing protein At5g66631 [Oryza sativa Japonica Group]	3.5	GO:0003674(molecular_function);GO:0008150(biological_process);GO:0009507(chloroplast);GO:0043231(intracellular membrane-bounded organelle)	-
bdi-miR5054	Os08t0198300-01	Os08g0198300	-	Os08g0198300, partial [Oryza sativa Japonica Group]	4	GO:0005515(protein binding);GO:0005634(nucleus);GO:0006970(response to osmotic stress);GO:0016567(protein ubiquitination);GO:0042631(cellular response to water deprivation);GO:0071472(cellular response to salt stress)	-
bdi-miR5054	Os03t0105000-01	Os03g0105000	-	uncharacterized protein LOC4331312 [Oryza sativa Japonica Group]	4	-	-
bdi-miR5054	Os09t0518400-00	Os09g0518400	-	Os09g0518400 [Oryza sativa Japonica Group]	4	GO:0009813(flavonoid biosynthetic process);GO:0043231(intracellular membrane-bounded organelle);GO:0052696(flavonoid glucuronidation);GO:0080043(quercetin 3-O-glucosyltransferase activity);GO:0080044(quercetin 7-O-glucosyltransferase activity)	-
bdi-miR5054	Os01t0597400-00	Os01g0597400	OsATL16	amino acid transporter AVT1I [Oryza sativa Japonica Group]	4	GO:0003333(amino acid transmembrane transport);GO:0015171(amino acid transmembrane transporter activity)	-
bdi-miR5054	Os08t0466200-01	Os08g0466200	OsHAK4	probable potassium transporter 4 [Oryza sativa Japonica Group]	4	GO:0015079(potassium ion transmembrane transporter activity);GO:0016020(membrane)	-
bdi-miR5054	Os11t0202300-01	Os11g0202300	-	Os11g0202500 [Oryza sativa Japonica Group]	3.5	GO:0003674(molecular_function);GO:0005634(nucleus);GO:0008150(biological_process)	-
bdi-miR5054	Os04t0486350-00	Os04g0486350	-	trihelix transcription factor GT-4 [Oryza sativa Japonica Group]	4	GO:0000981(RNA polymerase II transcription factor activity, sequence-specific DNA binding);GO:0003677(DNA binding);GO:0003700(DNA binding transcription factor activity);GO:0005515(protein binding);GO:0005634(nucleus);GO:0006351(transcription, DNA-templated);GO:0006355(regulation of transcription, DNA-templated);GO:0042802(identical protein binding);GO:0043565(sequence-specific DNA binding)	-
bdi-miR5054	Os03t0203800-01	Os03g0203800	CycD5	cyclin-D5-3 [Oryza sativa Japonica Group]	4	GO:0005515(protein binding)	-
bdi-miR5054	Os08t0541400-01	Os08g0541400	OsFKBP16-3	peptidyl-prolyl cis-trans isomerase FKBP16-3, chloroplastic [Oryza sativa Japonica Group]	4	GO:0003755(peptidyl-prolyl cis-trans isomerase activity);GO:0005528(FK506 binding);GO:0005789(endoplasmic reticulum membrane);GO:0061077(chaperone-mediated protein folding)	-
bdi-miR5054	Os08t0541400-02	Os08g0541400	OsFKBP16-3	peptidyl-prolyl cis-trans isomerase FKBP16-3, chloroplastic [Oryza sativa Japonica Group]	4	GO:0003755(peptidyl-prolyl cis-trans isomerase activity);GO:0005528(FK506 binding);GO:0005789(endoplasmic reticulum membrane);GO:0061077(chaperone-mediated protein folding)	-
bdi-miR5054	Os06t0655500-01	Os06g0655500	OsFbox319	Os06g0655500, partial [Oryza sativa Japonica Group]	4	GO:0005515(protein binding);GO:0005737(cytoplasm);GO:0009585(red, far-red light phototransduction);GO:0010017(red or far-red light signaling pathway);GO:0016567(protein ubiquitination)	00260(Glycine, serine and threonine metabolism)
bdi-miR5054	Os06t0655500-02	Os06g0655500	OsFbox319	Os06g0655500, partial [Oryza sativa Japonica Group]	4	GO:0005515(protein binding);GO:0005737(cytoplasm);GO:0009585(red, far-red light phototransduction);GO:0010017(red or far-red light signaling pathway);GO:0016567(protein ubiquitination)	00260(Glycine, serine and threonine metabolism)
bdi-miR5054	Os10t0361876-01	Os10g0361876	-	Os10g0361875, partial [Oryza sativa Japonica Group]	4	-	-
bdi-miR5054	Os07t0677200-01	Os07g0677200	POX22.3	peroxidase [Oryza sativa Japonica Group]	4	GO:0004601(peroxidase activity);GO:0005515(protein binding);GO:0005576(extracellular region);GO:0005618(cell wall);GO:0005794(Golgi apparatus);GO:0005829(cytosol);GO:0006979(response to oxidative stress);GO:0009809(lignin biosynthetic process);GO:0010089(xylem development);GO:0020037(heme binding);GO:0042744(hydrogen peroxide catabolic process);GO:0046872(metal ion binding);GO:0048046(apoplast);G…	00940(Phenylpropanoid biosynthesis)
bdi-miR5054	Os12t0165400-00	Os12g0165400	-	Os12g0165400 [Oryza sativa Japonica Group]	4	-	-
bdi-miR5054	Os11t0634800-00	Os11g0634800	-	Os11g0634800 [Oryza sativa Japonica Group]	4	GO:0000103(sulfate assimilation);GO:0004020(adenylylsulfate kinase activity)	00920(Sulfur metabolism);00230(Purine metabolism)
bdi-miR5054_1ss10TA	Os01t0267600-01	Os01g0267600	-	SUN domain-containing protein 1 [Oryza sativa Japonica Group]	3	GO:0005635(nuclear envelope);GO:0006998(nuclear envelope organization)	-
bdi-miR5054_1ss10TA	Os11t0160500-01	Os11g0160500	OsbZIP81	unnamed protein product [Oryza sativa Japonica Group]	3	GO:0003700(DNA binding transcription factor activity);GO:0005634(nucleus)	04016(MAPK signaling pathway - plant)
bdi-miR5054_1ss10TA	Os11t0160500-02	Os11g0160500	OsbZIP81	unnamed protein product [Oryza sativa Japonica Group]	3	GO:0003700(DNA binding transcription factor activity);GO:0005634(nucleus)	04016(MAPK signaling pathway - plant)
bdi-miR5054_1ss10TA	Os03t0107850-00	Os03g0107850	-	RecName: Full=Probable glucuronosyltransferase Os03g0107900	3	GO:0000139(Golgi membrane);GO:0003824(catalytic activity);GO:0005794(Golgi apparatus);GO:0006486(protein glycosylation);GO:0010417(glucuronoxylan biosynthetic process);GO:0016020(membrane);GO:0016021(integral component of membrane);GO:0016757(transferase activity, transferring glycosyl groups);GO:0071555(cell wall organization)	-
bdi-miR5054_1ss10TA	Os04t0486400-01	Os04g0486400	rml1	trihelix transcription factor GT-4 [Oryza sativa Japonica Group]	3	GO:0000981(RNA polymerase II transcription factor activity, sequence-specific DNA binding);GO:0003677(DNA binding);GO:0003700(DNA binding transcription factor activity);GO:0005515(protein binding);GO:0005634(nucleus);GO:0006351(transcription, DNA-templated);GO:0006355(regulation of transcription, DNA-templated);GO:0042802(identical protein binding);GO:0043565(sequence-specific DNA binding)	-
bdi-miR5054_1ss10TA	Os07t0244200-01	Os07g0244200	-	benzyl alcohol O-benzoyltransferase [Oryza sativa Japonica Group]	4	GO:0005737(cytoplasm);GO:0016747(transferase activity, transferring acyl groups other than amino-acyl groups)	-
bdi-miR5054_1ss10TA	Os05t0361700-01	Os05g0361700	OsERF#061	Os05g0361700, partial [Oryza sativa Japonica Group]	3	GO:0003677(DNA binding);GO:0003700(DNA binding transcription factor activity);GO:0005515(protein binding);GO:0005634(nucleus);GO:0005737(cytoplasm);GO:0005886(plasma membrane);GO:0006351(transcription, DNA-templated);GO:0006355(regulation of transcription, DNA-templated);GO:0008219(cell death);GO:0009723(response to ethylene);GO:0009735(response to cytokinin);GO:0009753(response to jasmonic acid)…	-
bdi-miR5054_1ss10TA	Os05t0361700-02	Os05g0361700	OsERF#061	Os05g0361700, partial [Oryza sativa Japonica Group]	3	GO:0003677(DNA binding);GO:0003700(DNA binding transcription factor activity);GO:0005515(protein binding);GO:0005634(nucleus);GO:0005737(cytoplasm);GO:0005886(plasma membrane);GO:0006351(transcription, DNA-templated);GO:0006355(regulation of transcription, DNA-templated);GO:0008219(cell death);GO:0009723(response to ethylene);GO:0009735(response to cytokinin);GO:0009753(response to jasmonic acid)…	-
bdi-miR5054_1ss10TA	Os03t0683816-00	Os03g0683816	-	hypothetical protein OsI_13052 [Oryza sativa Indica Group]	2	GO:0005576(extracellular region);GO:0016042(lipid catabolic process);GO:0016298(lipase activity);GO:0052689(carboxylic ester hydrolase activity)	00561(Glycerolipid metabolism)
bdi-miR5054_1ss10TA	Os07t0195400-01	Os07g0195400	AGM1	phosphoacetylglucosamine mutase [Oryza sativa Japonica Group]	3.5	GO:0004610(phosphoacetylglucosamine mutase activity);GO:0005829(cytosol);GO:0006048(UDP-N-acetylglucosamine biosynthetic process)	00520(Amino sugar and nucleotide sugar metabolism)
bdi-miR5054_1ss10TA	Os01t0346400-01	Os01g0346400	-	uncharacterized protein LOC107280136 [Oryza sativa Japonica Group]	3.5	-	-
bdi-miR5054_1ss10TA	Os02t0562700-01	Os02g0562700	OsGLYR1	glyoxylate/succinic semialdehyde reductase 1 [Oryza sativa Japonica Group]	4	GO:0003858(3-hydroxybutyrate dehydrogenase activity);GO:0004616(phosphogluconate dehydrogenase (decarboxylating) activity);GO:0005739(mitochondrion);GO:0005829(cytosol);GO:0006979(response to oxidative stress);GO:0030267(glyoxylate reductase (NADP) activity);GO:0051287(NAD binding);GO:0055114(oxidation-reduction process)	00630(Glyoxylate and dicarboxylate metabolism);00650(Butanoate metabolism)
bdi-miR5054_1ss10TA	Os02t0562700-02	Os02g0562700	OsGLYR1	glyoxylate/succinic semialdehyde reductase 1 [Oryza sativa Japonica Group]	4	GO:0003858(3-hydroxybutyrate dehydrogenase activity);GO:0004616(phosphogluconate dehydrogenase (decarboxylating) activity);GO:0005739(mitochondrion);GO:0005829(cytosol);GO:0006979(response to oxidative stress);GO:0030267(glyoxylate reductase (NADP) activity);GO:0051287(NAD binding);GO:0055114(oxidation-reduction process)	00630(Glyoxylate and dicarboxylate metabolism);00650(Butanoate metabolism)
bdi-miR5054_1ss10TA	Os03t0183300-01	Os03g0183300	OsERF#064	Os03g0183300, partial [Oryza sativa Japonica Group]	4	GO:0003700(DNA binding transcription factor activity)	-
bdi-miR5054_1ss10TA	Os02t0230000-01	Os02g0230000	-	uncharacterized protein LOC4328802 isoform X3 [Oryza sativa Japonica Group]	3	-	-
bdi-miR5054_1ss10TA	Os02t0230000-02	Os02g0230000	-	uncharacterized protein LOC4328802 isoform X3 [Oryza sativa Japonica Group]	3	-	-
bdi-miR5054_1ss10TA	Os06t0211600-01	Os06g0211600	-	galactoside 2-alpha-L-fucosyltransferase [Oryza sativa Japonica Group]	4	GO:0005794(Golgi apparatus);GO:0008417(fucosyltransferase activity);GO:0009832(plant-type cell wall biogenesis);GO:0009969(xyloglucan biosynthetic process)	-
bdi-miR5054_1ss10TA	Os09t0386500-01	Os09g0386500	-	chromatin remodeling protein EBS isoform X2 [Oryza sativa Japonica Group]	3	GO:0000785(chromatin);GO:0000976(transcription regulatory region sequence-specific DNA binding);GO:0003682(chromatin binding);GO:0005677(chromatin silencing complex);GO:0006342(chromatin silencing);GO:0031507(heterochromatin assembly)	-
bdi-miR5054_1ss10TA	Os05t0126200-01	Os05g0126200	-	uncharacterized protein LOC4337680 [Oryza sativa Japonica Group]	3.5	GO:0003674(molecular_function);GO:0005739(mitochondrion);GO:0008150(biological_process);GO:0009507(chloroplast);GO:0009536(plastid)	-
bdi-miR5054_1ss10TA	Os03t0855500-00	Os03g0855500	OsFbox177	uncharacterized protein LOC4334832 [Oryza sativa Japonica Group]	4	GO:0004842(ubiquitin-protein transferase activity);GO:0019005(SCF ubiquitin ligase complex);GO:0031146(SCF-dependent proteasomal ubiquitin-dependent protein catabolic process)	-
bdi-miR5054_1ss10TA	Os01t0183600-01	Os01g0183600	OsCYP96E1	alkane hydroxylase MAH1 [Oryza sativa Japonica Group]	4	GO:0005576(extracellular region)	00073(Cutin, suberine and wax biosynthesis)
bdi-miR5054_1ss10TA	Os02t0252300-01	Os02g0252300	-	Os02g0252300, partial [Oryza sativa Japonica Group]	4	-	-
bdi-miR5054_1ss10TA	Os10t0412050-00	Os10g0412050	-	Os10g0412050 [Oryza sativa Japonica Group]	3	GO:0004012(phospholipid-translocating ATPase activity);GO:0005802(trans-Golgi network);GO:0005886(plasma membrane);GO:0048194(Golgi vesicle budding)	-
bdi-miR5054_1ss10TA	Os05t0560600-01	Os05g0560600	-	trihelix transcription factor ASIL2 [Oryza sativa Japonica Group]	3.5	GO:0003700(DNA binding transcription factor activity);GO:0005634(nucleus);GO:0006355(regulation of transcription, DNA-templated)	-
bdi-miR5054_1ss10TA	Os05t0560600-02	Os05g0560600	-	trihelix transcription factor ASIL2 [Oryza sativa Japonica Group]	3.5	GO:0003700(DNA binding transcription factor activity);GO:0005634(nucleus);GO:0006355(regulation of transcription, DNA-templated)	-
bdi-miR5054_1ss10TA	Os11t0151700-01	Os11g0151700	OsPAP21b	Os11g0151700, partial [Oryza sativa Japonica Group]	4	GO:0003993(acid phosphatase activity);GO:0004722(protein serine/threonine phosphatase activity);GO:0005576(extracellular region);GO:0016311(dephosphorylation);GO:0046872(metal ion binding)	-
bdi-miR5054_1ss10TA	Os01t0715700-00	Os01g0715700	-	putative pentatricopeptide repeat-containing protein At5g40405 [Oryza sativa Japonica Group]	4	GO:0003723(RNA binding);GO:0005739(mitochondrion);GO:0008150(biological_process);GO:0008270(zinc ion binding)	-
bdi-miR5054_1ss10TA	Os03t0797700-01	Os03g0797700	-	rRNA-processing protein efg1 [Oryza sativa Japonica Group]	4	GO:0003674(molecular_function);GO:0005634(nucleus)	-
bdi-miR5054_1ss10TA	Os03t0797700-02	Os03g0797700	-	rRNA-processing protein efg1 [Oryza sativa Japonica Group]	4	GO:0003674(molecular_function);GO:0005634(nucleus)	-
bdi-miR5054_1ss10TA	Os01t0731600-00	Os01g0731600	-	Os01g0731600 [Oryza sativa Japonica Group]	2.5	GO:0003674(molecular_function);GO:0005737(cytoplasm);GO:0008150(biological_process)	-
bdi-miR5054_1ss10TA	Os01t0170300-01	Os01g0170300	-	LRR receptor-like serine/threonine-protein kinase [Oryza sativa Japonica Group]	4	GO:0004672(protein kinase activity);GO:0004674(protein serine/threonine kinase activity);GO:0005524(ATP binding);GO:0005886(plasma membrane);GO:0006468(protein phosphorylation);GO:0010082(regulation of root meristem growth);GO:0016021(integral component of membrane);GO:0016301(kinase activity);GO:0046777(protein autophosphorylation)	-
bdi-miR5054_1ss10TA	Os07t0137900-02	Os07g0137900	-	Os07g0137900, partial [Oryza sativa Japonica Group]	3.5	GO:0003729(mRNA binding);GO:0009507(chloroplast);GO:0009737(response to abscisic acid);GO:0051607(defense response to virus)	-
bdi-miR5054_1ss10TA	Os06t0102100-01	Os06g0102100	CYP93G2	cytochrome P450 93G2-like [Oryza sativa Japonica Group]	4	GO:0016020(membrane);GO:0016709(oxidoreductase activity, acting on paired donors, with incorporation or reduction of molecular oxygen, NAD(P)H as one donor, and incorporation of one atom of oxygen);GO:0044550(secondary metabolite biosynthetic process)	-
bdi-miR5054_1ss10TA	Os11t0683800-01	Os11g0683800	OsPME34	Pectinesterase family protein, expressed [Oryza sativa Japonica Group]	3.5	GO:0005576(extracellular region);GO:0005618(cell wall);GO:0005737(cytoplasm);GO:0009505(plant-type cell wall);GO:0009507(chloroplast);GO:0030599(pectinesterase activity);GO:0042545(cell wall modification);GO:0045330(aspartyl esterase activity);GO:0045490(pectin catabolic process)	00040(Pentose and glucuronate interconversions)
bdi-miR5054_1ss10TA	Os11t0683800-02	Os11g0683800	OsPME34	Pectinesterase family protein, expressed [Oryza sativa Japonica Group]	3.5	GO:0005576(extracellular region);GO:0005618(cell wall);GO:0005737(cytoplasm);GO:0009505(plant-type cell wall);GO:0009507(chloroplast);GO:0030599(pectinesterase activity);GO:0042545(cell wall modification);GO:0045330(aspartyl esterase activity);GO:0045490(pectin catabolic process)	00040(Pentose and glucuronate interconversions)
bdi-miR5054_1ss10TA	Os03t0704700-01	Os03g0704700	-	oxysterol-binding protein-related protein 1C isoform X5 [Oryza sativa Japonica Group]	4	GO:0005634(nucleus);GO:0006869(lipid transport);GO:0007165(signal transduction);GO:0008142(oxysterol binding);GO:0008202(steroid metabolic process);GO:0008289(lipid binding);GO:0035091(phosphatidylinositol binding)	-
bdi-miR5054_1ss10TA	Os07t0143700-01	Os07g0143700	OsRH53	DEAD-box ATP-dependent RNA helicase 53 [Oryza sativa Japonica Group]	4	GO:0004004(ATP-dependent RNA helicase activity);GO:0010501(RNA secondary structure unwinding)	-
bdi-miR5054_1ss10TA	Os03t0699000-01	Os03g0699000	OLE18	oleosin 18 kDa [Oryza sativa Japonica Group]	3.5	GO:0010344(seed oilbody biogenesis);GO:0012511(monolayer-surrounded lipid storage body);GO:0019915(lipid storage);GO:0050826(response to freezing)	-
bdi-miR5054_1ss10TA	Os07t0102100-02	Os07g0102100	OsHAK22	RecName: Full=Potassium transporter 22; AltName: Full=OsHAK22	3.5	GO:0015079(potassium ion transmembrane transporter activity);GO:0016020(membrane)	-
bdi-miR5054_1ss10TA	Os07t0102100-01	Os07g0102100	OsHAK22	RecName: Full=Potassium transporter 22; AltName: Full=OsHAK22	3.5	GO:0015079(potassium ion transmembrane transporter activity);GO:0016020(membrane)	-
bdi-miR5054_1ss10TA	Os03t0209500-01	Os03g0209500	-	probable protein S-acyltransferase 22 [Oryza sativa Japonica Group]	3.5	GO:0005794(Golgi apparatus);GO:0005886(plasma membrane);GO:0016021(integral component of membrane);GO:0019706(protein-cysteine S-palmitoyltransferase activity);GO:0030659(cytoplasmic vesicle membrane)	-
bdi-miR5054_1ss10TA	Os04t0596900-00	Os04g0596900	-	phosphoribulokinase, chloroplastic [Oryza sativa Japonica Group]	4	GO:0004849(uridine kinase activity);GO:0005829(cytosol);GO:0006206(pyrimidine nucleobase metabolic process);GO:0009507(chloroplast);GO:0043097(pyrimidine nucleoside salvage)	00710(Carbon fixation in photosynthetic organisms)
bdi-miR5054_1ss10TA	Os02t0202700-01	Os02g0202700	-	probable serine acetyltransferase 1 isoform X2 [Oryza sativa Japonica Group]	4	GO:0005737(cytoplasm);GO:0005829(cytosol);GO:0006535(cysteine biosynthetic process from serine);GO:0009001(serine O-acetyltransferase activity);GO:0019344(cysteine biosynthetic process)	00920(Sulfur metabolism);00270(Cysteine and methionine metabolism)
bdi-miR5054_1ss10TA	Os01t0504100-01	Os01g0504100	OsPUP8	probable purine permease 4 [Oryza sativa Japonica Group]	3.5	GO:0005345(purine nucleobase transmembrane transporter activity);GO:0006863(purine nucleobase transport);GO:0016020(membrane);GO:0016021(integral component of membrane)	-
bdi-miR5054_1ss10TA	Os05t0149251-00	Os05g0149251	-	hypothetical protein [Oryza sativa Japonica Group]	4	GO:0003674(molecular_function);GO:0005634(nucleus);GO:0008150(biological_process)	00270(Cysteine and methionine metabolism)
bdi-miR5054_1ss10TA	Os07t0551600-01	Os07g0551600	OsCslF9	RecName: Full=Probable mixed-linked glucan synthase 9; AltName: Full=1,3;1,4-beta-D-glucan synthase 9; AltName: Full=Cellulose synthase-like protein F9; AltName: Full=OsCslF9	4	GO:0000139(Golgi membrane);GO:0000271(polysaccharide biosynthetic process);GO:0000919(cell plate assembly);GO:0000977(RNA polymerase II regulatory region sequence-specific DNA binding);GO:0005794(Golgi apparatus);GO:0006970(response to osmotic stress);GO:0009414(response to water deprivation);GO:0009651(response to salt stress);GO:0009832(plant-type cell wall biogenesis);GO:0016021(integral compo…	-
bdi-miR5054_1ss10TA	Os03t0103400-01	Os03g0103400	-	Os03g0103400, partial [Oryza sativa Japonica Group]	3.5	GO:0003700(DNA binding transcription factor activity);GO:0005634(nucleus);GO:0006355(regulation of transcription, DNA-templated);GO:0030154(cell differentiation);GO:0043565(sequence-specific DNA binding)	-
bdi-miR5054_1ss10TA	Os01t0886900-00	Os01g0886900	OsRUS6A	Os01g0886900 [Oryza sativa Japonica Group]	4	GO:0003674(molecular_function);GO:0009507(chloroplast);GO:0009793(embryo development ending in seed dormancy)	-
bdi-miR5054_1ss10TA	Os07t0603700-01	Os07g0603700	GE1	cytochrome P450 78A5 [Oryza sativa Japonica Group]	3.5	GO:0016020(membrane);GO:0016709(oxidoreductase activity, acting on paired donors, with incorporation or reduction of molecular oxygen, NAD(P)H as one donor, and incorporation of one atom of oxygen);GO:0044550(secondary metabolite biosynthetic process)	-
bdi-miR5054_1ss10TA	Os02t0232000-01	Os02g0232000	HSFC2A	heat stress transcription factor C-2a [Oryza sativa Japonica Group]	3	GO:0003677(DNA binding);GO:0003700(DNA binding transcription factor activity);GO:0005515(protein binding);GO:0005634(nucleus);GO:0006351(transcription, DNA-templated);GO:0006355(regulation of transcription, DNA-templated);GO:0043565(sequence-specific DNA binding);GO:0061408(positive regulation of transcription from RNA polymerase II promoter in response to heat stress)	-
bdi-miR5054_1ss10TA	Os02t0783000-01	Os02g0783000	OsPME9	pectinesterase [Oryza sativa Japonica Group]	3	GO:0030599(pectinesterase activity);GO:0046910(pectinesterase inhibitor activity);GO:0071944(cell periphery)	00040(Pentose and glucuronate interconversions)
bdi-miR5054_1ss10TA	Os06t0646700-01	Os06g0646700	-	unknown protein [Oryza sativa Japonica Group]	4	-	-
bdi-miR5054_1ss10TA	Os03t0816800-01	Os03g0816800	-	protein LURP-one-related 15 [Oryza sativa Japonica Group]	4	GO:0006952(defense response)	03010(Ribosome)
bdi-miR5054_1ss10TA	Os06t0151600-01	Os06g0151600	OSRADA	uncharacterized protein LOC4340150 [Oryza sativa Japonica Group]	3.5	GO:0000725(recombinational repair)	-
bdi-miR5054_1ss10TA	Os06t0151600-02	Os06g0151600	OSRADA	uncharacterized protein LOC4340150 [Oryza sativa Japonica Group]	3.5	GO:0000725(recombinational repair)	-
bdi-miR5054_1ss10TA	Os02t0559300-01	Os02g0559300	Orysa	putative CRK1 protein [Oryza sativa Japonica Group]	4	GO:0005524(ATP binding);GO:0005634(nucleus);GO:0005886(plasma membrane);GO:0016301(kinase activity)	-
bdi-miR5054_1ss10TA	Os02t0559300-02	Os02g0559300	Orysa	putative CRK1 protein [Oryza sativa Japonica Group]	4	GO:0005524(ATP binding);GO:0005634(nucleus);GO:0005886(plasma membrane);GO:0016301(kinase activity)	-
bdi-miR5054_1ss10TA	Os10t0562000-01	Os10g0562000	-	formin-like protein 1 [Oryza sativa Japonica Group]	4	-	-
bdi-miR5054_1ss10TA	Os01t0737100-01	Os01g0737100	-	hypothetical protein OsJ_03378 [Oryza sativa Japonica Group]	4	-	-
bdi-miR5054_1ss10TA	Os12t0637800-01	Os12g0637800	-	uncharacterized protein LOC4352902 [Oryza sativa Japonica Group]	4	GO:0005886(plasma membrane);GO:0016021(integral component of membrane)	-
bdi-miR5054_1ss10TA	Os04t0625600-01	Os04g0625600	OsMB6	BTB/POZ and MATH domain-containing protein 2 [Oryza sativa Japonica Group]	4	GO:0005515(protein binding);GO:0005634(nucleus);GO:0006970(response to osmotic stress);GO:0016567(protein ubiquitination);GO:0042631(cellular response to water deprivation);GO:0071472(cellular response to salt stress)	-
bdi-miR5054_1ss10TA	Os01t0571300-01	Os01g0571300	OsHsfA7	heat stress transcription factor A-6a [Oryza sativa Japonica Group]	4	GO:0042802(identical protein binding)	-
bdi-miR5054_1ss10TA	Os01t0625300-01	Os01g0625300	HSFC1A	heat stress transcription factor C-1a [Oryza sativa Japonica Group]	4	GO:0003677(DNA binding);GO:0003700(DNA binding transcription factor activity);GO:0005515(protein binding);GO:0005634(nucleus);GO:0006351(transcription, DNA-templated);GO:0006355(regulation of transcription, DNA-templated);GO:0043565(sequence-specific DNA binding);GO:0061408(positive regulation of transcription from RNA polymerase II promoter in response to heat stress)	-
bdi-miR5054_1ss10TA	Os03t0848250-00	Os03g0848250	-	purple acid phosphatase isoform b [Oryza sativa Japonica Group]	4	GO:0003993(acid phosphatase activity);GO:0004722(protein serine/threonine phosphatase activity);GO:0005576(extracellular region);GO:0009845(seed germination);GO:0009846(pollen germination);GO:0046872(metal ion binding)	-
bdi-miR5054_1ss10TA	Os06t0553100-01	Os06g0553100	HSfC2b	Os06g0553100 [Oryza sativa Japonica Group]	4	GO:0003677(DNA binding);GO:0003700(DNA binding transcription factor activity);GO:0005515(protein binding);GO:0005634(nucleus);GO:0006351(transcription, DNA-templated);GO:0006355(regulation of transcription, DNA-templated);GO:0043565(sequence-specific DNA binding);GO:0061408(positive regulation of transcription from RNA polymerase II promoter in response to heat stress)	-
bdi-miR5054_1ss10TA	Os01t0860450-01	Os01g0860450	-	hevamine-A [Oryza sativa Japonica Group]	4	GO:0004568(chitinase activity);GO:0005576(extracellular region);GO:0006032(chitin catabolic process);GO:0008061(chitin binding)	00520(Amino sugar and nucleotide sugar metabolism)
bdi-miR5054_1ss10TA	Os05t0473401-02	Os05g0473401	OsCHX05	Os05g0473400 [Oryza sativa Japonica Group]	4	GO:0005451(monovalent cation:proton antiporter activity);GO:0006885(regulation of pH);GO:0012505(endomembrane system)	-
bdi-miR5054_1ss10TA	Os05t0473401-01	Os05g0473401	OsCHX05	Os05g0473400 [Oryza sativa Japonica Group]	4	GO:0005451(monovalent cation:proton antiporter activity);GO:0006885(regulation of pH);GO:0012505(endomembrane system)	-
bdi-miR5054_1ss10TA	Os03t0645966-00	Os03g0645966	-	9-cis-epoxycarotenoid dioxygenase NCED3, chloroplastic [Oryza sativa Japonica Group]	4	GO:0006970(response to osmotic stress);GO:0009414(response to water deprivation);GO:0009507(chloroplast);GO:0009535(chloroplast thylakoid membrane);GO:0009570(chloroplast stroma);GO:0009688(abscisic acid biosynthetic process);GO:0042538(hyperosmotic salinity response);GO:0045549(9-cis-epoxycarotenoid dioxygenase activity);GO:0046872(metal ion binding);GO:0055114(oxidation-reduction process)	00906(Carotenoid biosynthesis)
bdi-miR5054_1ss10TA	Os08t0439600-00	Os08g0439600	-	uncharacterized protein LOC4345678 [Oryza sativa Japonica Group]	4	GO:0003674(molecular_function);GO:0005886(plasma membrane);GO:0008150(biological_process);GO:0009507(chloroplast)	-
bdi-miR5054_1ss10TA	Os03t0314800-01	Os03g0314800	OsNIN1	neutral/alkaline invertase 1, mitochondrial [Oryza sativa Japonica Group]	4	GO:0004575(sucrose alpha-glucosidase activity);GO:0005739(mitochondrion);GO:0005987(sucrose catabolic process)	-
bdi-miR5054_1ss10TA	Os10t0564150-00	Os10g0564150	-	trihelix transcription factor ASIL1 [Oryza sativa Japonica Group]	3.5	GO:0003700(DNA binding transcription factor activity);GO:0005634(nucleus);GO:0006355(regulation of transcription, DNA-templated);GO:0019760(glucosinolate metabolic process);GO:0043565(sequence-specific DNA binding);GO:0044212(transcription regulatory region DNA binding)	00130(Ubiquinone and other terpenoid-quinone biosynthesis)
bdi-miR5054_1ss10TA	Os09t0426000-01	Os09g0426000	OsUMAMIT13	WAT1-related protein At4g28040 isoform X1 [Oryza sativa Japonica Group]	4	GO:0005886(plasma membrane);GO:0006810(transport);GO:0022857(transmembrane transporter activity)	-
bdi-miR5054_1ss10TA	Os10t0508000-00	Os10g0508000	-	Os10g0508000 [Oryza sativa Japonica Group]	4	GO:0005507(copper ion binding);GO:0009505(plant-type cell wall);GO:0009506(plasmodesma);GO:0016722(oxidoreductase activity, oxidizing metal ions)	-
bdi-miR5054_1ss10TA	Os07t0592600-01	Os07g0592600	GH3-8	probable indole-3-acetic acid-amido synthetase GH3.8 [Oryza sativa Japonica Group]	4	GO:0009416(response to light stimulus);GO:0009733(response to auxin)	04075(Plant hormone signal transduction)
bdi-miR5054_1ss10TA	Os01t0920400-01	Os01g0920400	OsDRP3A	NA	4	GO:0000266(mitochondrial fission);GO:0003924(GTPase activity);GO:0005515(protein binding);GO:0005525(GTP binding);GO:0005739(mitochondrion);GO:0005777(peroxisome);GO:0005829(cytosol);GO:0005886(plasma membrane);GO:0007031(peroxisome organization);GO:0007049(cell cycle);GO:0007165(signal transduction);GO:0008017(microtubule binding);GO:0009791(post-embryonic development);GO:0016021(integral compon…	-
bdi-miR5054_1ss10TA	Os03t0817200-01	Os03g0817200	OsANT2	amino acid transporter ANT1 [Oryza sativa Japonica Group]	4	GO:0003333(amino acid transmembrane transport);GO:0015171(amino acid transmembrane transporter activity)	-
bdi-miR5054_1ss10TA	Os04t0643750-00	Os04g0643750	-	pentatricopeptide repeat-containing protein At1g80550, mitochondrial [Oryza sativa Japonica Group]	4	GO:0005739(mitochondrion);GO:0008150(biological_process)	-
bdi-miR5054_1ss10TA	Os01t0975900-01	Os01g0975900	OsTIP1	probable aquaporin TIP1-2 [Oryza sativa Japonica Group]	3.5	GO:0005887(integral component of plasma membrane);GO:0009705(plant-type vacuole membrane);GO:0009992(cellular water homeostasis);GO:0015250(water channel activity);GO:0015254(glycerol channel activity);GO:0034220(ion transmembrane transport);GO:0042807(central vacuole)	-
bdi-miR5054_1ss10TA	Os01t0975900-02	Os01g0975900	OsTIP1	probable aquaporin TIP1-2 [Oryza sativa Japonica Group]	3.5	GO:0005887(integral component of plasma membrane);GO:0009705(plant-type vacuole membrane);GO:0009992(cellular water homeostasis);GO:0015250(water channel activity);GO:0015254(glycerol channel activity);GO:0034220(ion transmembrane transport);GO:0042807(central vacuole)	-
bdi-miR5054_1ss10TA	Os03t0103033-00	Os03g0103033	-	protein NRT1/ PTR FAMILY 6.3 [Oryza sativa Japonica Group]	4	GO:0005215(transporter activity);GO:0005515(protein binding);GO:0005886(plasma membrane);GO:0006857(oligopeptide transport);GO:0009414(response to water deprivation);GO:0009635(response to herbicide);GO:0009734(auxin-activated signaling pathway);GO:0010167(response to nitrate);GO:0015112(nitrate transmembrane transporter activity);GO:0015293(symporter activity);GO:0015706(nitrate transport);GO:00…	-
bdi-miR5054_1ss10TA	Os01t0666000-01	Os01g0666000	-	lipid phosphate phosphatase 2 [Oryza sativa Japonica Group]	4	GO:0005887(integral component of plasma membrane);GO:0006644(phospholipid metabolic process);GO:0007165(signal transduction);GO:0008195(phosphatidate phosphatase activity);GO:0046839(phospholipid dephosphorylation)	00561(Glycerolipid metabolism);00564(Glycerophospholipid metabolism)
bdi-miR5054_1ss10TA	Os03t0337500-01	Os03g0337500	OsHAK8	putative potassium transporter 8 isoform X1 [Oryza sativa Japonica Group]	4	GO:0005886(plasma membrane);GO:0015079(potassium ion transmembrane transporter activity)	-
bdi-miR5054_1ss10TA	Os02t0626100-01	Os02g0626100	OsPAL	phenylalanine ammonia-lyase [Oryza sativa Japonica Group]	3	GO:0005515(protein binding);GO:0005737(cytoplasm);GO:0005829(cytosol);GO:0006559(L-phenylalanine catabolic process);GO:0006952(defense response);GO:0006979(response to oxidative stress);GO:0009611(response to wounding);GO:0009699(phenylpropanoid biosynthetic process);GO:0009800(cinnamic acid biosynthetic process);GO:0045548(phenylalanine ammonia-lyase activity);GO:0080167(response to karrikin);GO…	00360(Phenylalanine metabolism);00940(Phenylpropanoid biosynthesis)
bdi-miR5054_1ss10TA	Os07t0684900-01	Os07g0684900	WOX11	WUSCHEL-related homeobox 11 [Oryza sativa Japonica Group]	4	GO:0003677(DNA binding);GO:0003700(DNA binding transcription factor activity);GO:0005634(nucleus);GO:0006351(transcription, DNA-templated);GO:0006355(regulation of transcription, DNA-templated);GO:0007275(multicellular organism development);GO:0009734(auxin-activated signaling pathway);GO:0016021(integral component of membrane);GO:0048830(adventitious root development)	-
bdi-miR5054_1ss10TA	Os01t0634600-00	Os01g0634600	OsPME4	Os01g0634600 [Oryza sativa Japonica Group]	3.5	GO:0005618(cell wall);GO:0009505(plant-type cell wall);GO:0016021(integral component of membrane);GO:0030599(pectinesterase activity);GO:0042545(cell wall modification);GO:0045330(aspartyl esterase activity);GO:0045490(pectin catabolic process)	00040(Pentose and glucuronate interconversions)
bdi-miR5054_1ss10TA	Os01t0256800-01	Os01g0256800	OsC3H4	zinc finger CCCH domain-containing protein 4 [Oryza sativa Japonica Group]	3.5	GO:0004004(ATP-dependent RNA helicase activity);GO:0005634(nucleus);GO:0005737(cytoplasm);GO:0006396(RNA processing)	-
bdi-miR5054_1ss10TA	Os03t0305550-00	Os03g0305550	-	Os03g0305550, partial [Oryza sativa Japonica Group]	3.5	GO:0005744(mitochondrial inner membrane presequence translocase complex);GO:0030150(protein import into mitochondrial matrix);GO:0031305(integral component of mitochondrial inner membrane)	-
bdi-miR5054_1ss10TA	Os02t0614400-01	Os02g0614400	-	hypothetical protein OsJ_07518 [Oryza sativa Japonica Group]	4	GO:0005515(protein binding);GO:0005622(intracellular);GO:0005623(cell);GO:0009507(chloroplast);GO:0009706(chloroplast inner membrane);GO:0016020(membrane);GO:0016021(integral component of membrane);GO:0045037(protein import into chloroplast stroma)	-
bdi-miR5054_1ss10TA	Os11t0672800-01	Os11g0672800	-	serine/arginine repetitive matrix protein 1 [Oryza sativa Japonica Group]	4	GO:0003674(molecular_function);GO:0005634(nucleus);GO:0008150(biological_process)	-
bdi-miR5054_1ss10TA	Os01t0937012-00	Os01g0937012	-	uncharacterized protein LOC4326529 [Oryza sativa Japonica Group]	4	GO:0004190(aspartic-type endopeptidase activity);GO:0006508(proteolysis);GO:0030163(protein catabolic process)	-
bdi-miR5054_1ss10TA	Os03t0796600-01	Os03g0796600	-	uncharacterized protein LOC4334422 [Oryza sativa Japonica Group]	4	GO:0003674(molecular_function);GO:0005634(nucleus);GO:0008150(biological_process)	-
bdi-miR5054_1ss10TA	Os04t0583000-01	Os04g0583000	OsFbox229	pentatricopeptide repeat-containing protein At5g13770, chloroplastic [Oryza sativa Japonica Group]	4	GO:0000724(double-strand break repair via homologous recombination);GO:0003677(DNA binding);GO:0005634(nucleus);GO:0005694(chromosome);GO:0005737(cytoplasm);GO:0009378(four-way junction helicase activity);GO:0043140(ATP-dependent 3'-5' DNA helicase activity)	-
bdi-miR5054_1ss10TA	Os01t0167750-00	Os01g0167750	-	pentatricopeptide repeat-containing protein At5g66631 [Oryza sativa Japonica Group]	3.5	GO:0003674(molecular_function);GO:0008150(biological_process);GO:0009507(chloroplast);GO:0043231(intracellular membrane-bounded organelle)	-
bdi-miR5054_1ss10TA	Os08t0495500-01	Os08g0495500	-	BTB/POZ domain-containing protein At1g55760 [Oryza sativa Japonica Group]	4	GO:0005515(protein binding);GO:0005737(cytoplasm);GO:0031463(Cul3-RING ubiquitin ligase complex);GO:0043161(proteasome-mediated ubiquitin-dependent protein catabolic process)	-
bdi-miR5054_1ss10TA	Os01t0803900-01	Os01g0803900	-	cytochrome P450 94B3 [Oryza sativa Japonica Group]	4	GO:0004497(monooxygenase activity);GO:0005506(iron ion binding);GO:0009507(chloroplast);GO:0016705(oxidoreductase activity, acting on paired donors, with incorporation or reduction of molecular oxygen);GO:0019825(oxygen binding);GO:0020037(heme binding);GO:0055114(oxidation-reduction process)	00073(Cutin, suberine and wax biosynthesis)
bdi-miR5054_1ss10TA	Os01t0803800-01	Os01g0803800	-	cytochrome P450 94B3 [Oryza sativa Japonica Group]	4	GO:0004497(monooxygenase activity);GO:0005506(iron ion binding);GO:0009507(chloroplast);GO:0016705(oxidoreductase activity, acting on paired donors, with incorporation or reduction of molecular oxygen);GO:0019825(oxygen binding);GO:0020037(heme binding);GO:0055114(oxidation-reduction process)	00073(Cutin, suberine and wax biosynthesis)
bdi-miR5054_1ss10TA	Os07t0181100-01	Os07g0181100	SLAC	S-type anion channel SLAH2 [Oryza sativa Japonica Group]	4	GO:0005215(transporter activity);GO:0005515(protein binding);GO:0005886(plasma membrane);GO:0006821(chloride transport);GO:0006873(cellular ion homeostasis);GO:0008308(voltage-gated anion channel activity);GO:0009414(response to water deprivation);GO:0009651(response to salt stress);GO:0016021(integral component of membrane)	-
bdi-miR5054_1ss10TA	Os01t0130900-01	Os01g0130900	-	zinc finger protein ZIC 2 [Oryza sativa Japonica Group]	4	-	-
bdi-miR5054_1ss10TA	Os11t0272900-01	Os11g0272900	-	transposon protein, putative, unclassified [Oryza sativa Japonica Group]	4	GO:0005515(protein binding);GO:0005634(nucleus);GO:0006355(regulation of transcription, DNA-templated);GO:0008270(zinc ion binding);GO:0009585(red, far-red light phototransduction);GO:0009639(response to red or far red light);GO:0045893(positive regulation of transcription, DNA-templated)	04016(MAPK signaling pathway - plant);04075(Plant hormone signal transduction)
bdi-miR5054_1ss10TA	Os08t0541400-01	Os08g0541400	OsFKBP16-3	peptidyl-prolyl cis-trans isomerase FKBP16-3, chloroplastic [Oryza sativa Japonica Group]	4	GO:0003755(peptidyl-prolyl cis-trans isomerase activity);GO:0005528(FK506 binding);GO:0005789(endoplasmic reticulum membrane);GO:0061077(chaperone-mediated protein folding)	-
bdi-miR5054_1ss10TA	Os08t0541400-02	Os08g0541400	OsFKBP16-3	peptidyl-prolyl cis-trans isomerase FKBP16-3, chloroplastic [Oryza sativa Japonica Group]	4	GO:0003755(peptidyl-prolyl cis-trans isomerase activity);GO:0005528(FK506 binding);GO:0005789(endoplasmic reticulum membrane);GO:0061077(chaperone-mediated protein folding)	-
bdi-miR5054_1ss10TA	Os05t0179300-01	Os05g0179300	OsAT7	acyl transferase 7 [Oryza sativa Japonica Group]	3.5	GO:0005737(cytoplasm);GO:0016740(transferase activity)	-
bdi-miR5054_1ss10TA	Os04t0286300-01	Os04g0286300	OsWAK33	Os04g0286300 [Oryza sativa Japonica Group]	4	GO:0004674(protein serine/threonine kinase activity);GO:0005886(plasma membrane);GO:0007166(cell surface receptor signaling pathway)	-
bdi-miR5054_1ss10TA	Os05t0325400-01	Os05g0325400	-	unknown protein [Oryza sativa Japonica Group]	3.5	-	-
bdi-miR5054_1ss10TA	Os05t0325400-02	Os05g0325400	-	unknown protein [Oryza sativa Japonica Group]	3.5	-	-
bdi-miR5054_1ss10TA	Os02t0716500-04	Os02g0716500	OsFAD2	Os02g0716500, partial [Oryza sativa Japonica Group]	4	GO:0005634(nucleus);GO:0005783(endoplasmic reticulum);GO:0005789(endoplasmic reticulum membrane);GO:0006636(unsaturated fatty acid biosynthetic process);GO:0016021(integral component of membrane);GO:0016720(delta12-fatty acid dehydrogenase activity);GO:0031090(organelle membrane);GO:0045485(omega-6 fatty acid desaturase activity);GO:0055114(oxidation-reduction process);GO:0102985(Delta12-fatty-ac…	01040(Biosynthesis of unsaturated fatty acids)
bdi-miR5054_1ss10TA	Os01t0748150-01	Os01g0748150	OsENODL1	early nodulin-like protein 1 [Oryza sativa Japonica Group]	4	GO:0032578(aleurone grain membrane);GO:0046658(anchored component of plasma membrane)	00230(Purine metabolism);00240(Pyrimidine metabolism);03020(RNA polymerase)
bdi-miR5054_1ss10TA	Os02t0716500-03	Os02g0716500	OsFAD2	Os02g0716500, partial [Oryza sativa Japonica Group]	4	GO:0005634(nucleus);GO:0005783(endoplasmic reticulum);GO:0005789(endoplasmic reticulum membrane);GO:0006636(unsaturated fatty acid biosynthetic process);GO:0016021(integral component of membrane);GO:0016720(delta12-fatty acid dehydrogenase activity);GO:0031090(organelle membrane);GO:0045485(omega-6 fatty acid desaturase activity);GO:0055114(oxidation-reduction process);GO:0102985(Delta12-fatty-ac…	01040(Biosynthesis of unsaturated fatty acids)
bdi-miR5054_1ss10TA	Os06t0570900-00	Os06g0570900	OsbHLH030	basic helix-loop-helix protein-like [Oryza sativa Japonica Group]	4	GO:0005634(nucleus)	-
bna-MIR169c-p3_2ss12GC17TG	Os03t0319400-01	Os03g0319400	CK1	CBL-interacting protein kinase 31 isoform X2 [Oryza sativa Japonica Group]	4	GO:0004674(protein serine/threonine kinase activity);GO:0005634(nucleus);GO:0005737(cytoplasm);GO:0006468(protein phosphorylation);GO:0035556(intracellular signal transduction)	-
bna-MIR169c-p3_2ss12GC17TG	Os03t0319400-02	Os03g0319400	CK1	CBL-interacting protein kinase 31 isoform X2 [Oryza sativa Japonica Group]	4	GO:0004674(protein serine/threonine kinase activity);GO:0005634(nucleus);GO:0005737(cytoplasm);GO:0006468(protein phosphorylation);GO:0035556(intracellular signal transduction)	-
bna-MIR169c-p3_2ss12GC17TG	Os03t0319400-03	Os03g0319400	CK1	CBL-interacting protein kinase 31 isoform X2 [Oryza sativa Japonica Group]	4	GO:0004674(protein serine/threonine kinase activity);GO:0005634(nucleus);GO:0005737(cytoplasm);GO:0006468(protein phosphorylation);GO:0035556(intracellular signal transduction)	-
bna-MIR169c-p3_2ss12GC17TG	Os08t0413850-01	Os08g0413850	-	Os08g0413500 [Oryza sativa Japonica Group]	4	-	-
bna-MIR169c-p3_2ss12GC17TG	Os11t0156800-01	Os11g0156800	-	Os11g0156800, partial [Oryza sativa Japonica Group]	4	GO:0005737(cytoplasm);GO:0006351(transcription, DNA-templated);GO:0006355(regulation of transcription, DNA-templated);GO:0019538(protein metabolic process)	-
bna-MIR169c-p3_2ss12GC17TG	Os01t0818200-02	Os01g0818200	-	uncharacterized protein LOC107275876 [Oryza sativa Japonica Group]	3	GO:0003674(molecular_function);GO:0005739(mitochondrion);GO:0008150(biological_process);GO:0005575(cellular_component)	-
bna-MIR169c-p3_2ss12GC17TG	Os01t0818200-01	Os01g0818200	-	uncharacterized protein LOC107275876 [Oryza sativa Japonica Group]	3	GO:0003674(molecular_function);GO:0005739(mitochondrion);GO:0008150(biological_process);GO:0005575(cellular_component)	-
bna-MIR169c-p3_2ss12GC17TG	Os11t0242500-01	Os11g0242500	Orysa	protein kinase homolog F21B7.1 - Arabidopsis thaliana [Oryza sativa Japonica Group]	3.5	GO:0005524(ATP binding);GO:0005634(nucleus);GO:0005886(plasma membrane);GO:0016301(kinase activity)	-
bna-MIR169c-p3_2ss12GC17TG	Os03t0760000-01	Os03g0760000	OsCYP81A5	Cytochrome P450 81E1, putative, expressed [Oryza sativa Japonica Group]	3	GO:0016020(membrane);GO:0016709(oxidoreductase activity, acting on paired donors, with incorporation or reduction of molecular oxygen, NAD(P)H as one donor, and incorporation of one atom of oxygen);GO:0042343(indole glucosinolate metabolic process);GO:0044550(secondary metabolite biosynthetic process);GO:0098542(defense response to other organism)	-
bna-MIR169c-p3_2ss12GC17TG	Os03t0198500-01	Os03g0198500	-	deSI-like protein At4g17486 [Oryza sativa Japonica Group]	3.5	GO:0003674(molecular_function);GO:0005737(cytoplasm);GO:0008150(biological_process)	-
bna-MIR169c-p3_2ss12GC17TG	Os03t0198500-03	Os03g0198500	-	deSI-like protein At4g17486 [Oryza sativa Japonica Group]	3.5	GO:0003674(molecular_function);GO:0005737(cytoplasm);GO:0008150(biological_process)	-
bna-MIR169c-p3_2ss12GC17TG	Os03t0198500-02	Os03g0198500	-	deSI-like protein At4g17486 [Oryza sativa Japonica Group]	3.5	GO:0003674(molecular_function);GO:0005737(cytoplasm);GO:0008150(biological_process)	-
bna-MIR169c-p3_2ss12GC17TG	Os11t0683500-01	Os11g0683500	Os11bglu36	beta-glucosidase-like SFR2, chloroplastic [Oryza sativa Japonica Group]	3.5	GO:0008422(beta-glucosidase activity);GO:1901657(glycosyl compound metabolic process)	00561(Glycerolipid metabolism)
bna-MIR169c-p3_2ss12GC17TG	Os12t0589400-01	Os12g0589400	hsa1(t)	expressed protein [Oryza sativa Japonica Group]	3	-	-
bna-MIR169c-p3_2ss12GC17TG	Os02t0718000-01	Os02g0718000	-	uncharacterized protein LOC4330535 [Oryza sativa Japonica Group]	3.5	GO:0003674(molecular_function);GO:0005739(mitochondrion);GO:0008150(biological_process);GO:0016021(integral component of membrane)	-
bna-MIR169c-p3_2ss12GC17TG	Os08t0109150-00	Os08g0109150	-	phosphoinositide phosphatase SAC1 isoform X2 [Oryza sativa Japonica Group]	3.5	GO:0004439(phosphatidylinositol-4,5-bisphosphate 5-phosphatase activity);GO:0005634(nucleus);GO:0005774(vacuolar membrane);GO:0005794(Golgi apparatus);GO:0007010(cytoskeleton organization);GO:0009826(unidimensional cell growth);GO:0009832(plant-type cell wall biogenesis);GO:0016311(dephosphorylation);GO:0036092(phosphatidylinositol-3-phosphate biosynthetic process);GO:0043813(phosphatidylinositol…	00562(Inositol phosphate metabolism);04070(Phosphatidylinositol signaling system)
bna-MIR169c-p3_2ss12GC17TG	Os02t0690550-00	Os02g0690550	-	probable protein phosphatase 2C 26 [Oryza sativa Japonica Group]	4	GO:0004722(protein serine/threonine phosphatase activity);GO:0005543(phospholipid binding);GO:0005634(nucleus);GO:0005886(plasma membrane);GO:0006355(regulation of transcription, DNA-templated);GO:0006470(protein dephosphorylation);GO:0007275(multicellular organism development);GO:0009826(unidimensional cell growth);GO:0009933(meristem structural organization);GO:0010074(maintenance of meristem i…	-
bna-MIR169c-p3_2ss12GC17TG	Os01t0969100-01	Os01g0969100	-	UDP-D-apiose/UDP-D-xylose synthase [Oryza sativa Japonica Group]	3.5	GO:0003824(catalytic activity);GO:0005634(nucleus);GO:0005737(cytoplasm);GO:0005829(cytosol);GO:0009226(nucleotide-sugar biosynthetic process);GO:0048040(UDP-glucuronate decarboxylase activity);GO:0048046(apoplast);GO:0050662(coenzyme binding);GO:0071555(cell wall organization)	00520(Amino sugar and nucleotide sugar metabolism)
bna-MIR169c-p3_2ss12GC17TG	Os06t0506600-01	Os06g0506600	OsUBC17	Os06g0506600 [Oryza sativa Japonica Group]	4	GO:0004842(ubiquitin-protein transferase activity);GO:0016567(protein ubiquitination)	04141(Protein processing in endoplasmic reticulum);04120(Ubiquitin mediated proteolysis)
gma-MIR4995-p5_1ss18GC	Os03t0722800-01	Os03g0722800	OsFbox171	Os03g0722800, partial [Oryza sativa Japonica Group]	3	-	-
gma-MIR4995-p5_1ss18GC	Os03t0722800-02	Os03g0722800	OsFbox171	Os03g0722800, partial [Oryza sativa Japonica Group]	3	-	-
gma-MIR4995-p5_1ss18GC	Os03t0637900-01	Os03g0637900	-	putative kinase interacting protein [Oryza sativa Japonica Group]	4	-	-
gma-MIR4995-p5_1ss18GC	Os03t0596400-01	Os03g0596400	-	putative polyprotein [Oryza sativa Japonica Group]	3.5	GO:0004526(ribonuclease P activity);GO:0005655(nucleolar ribonuclease P complex);GO:0090502(RNA phosphodiester bond hydrolysis, endonucleolytic)	-
gma-MIR4995-p5_1ss18GC	Os01t0549000-00	Os01g0549000	-	Os01g0549000 [Oryza sativa Japonica Group]	3.5	GO:0004650(polygalacturonase activity);GO:0005576(extracellular region);GO:0005975(carbohydrate metabolic process);GO:0009826(unidimensional cell growth);GO:0016829(lyase activity);GO:0045490(pectin catabolic process);GO:0048046(apoplast);GO:0052546(cell wall pectin metabolic process);GO:0060773(flower phyllotactic patterning)	00040(Pentose and glucuronate interconversions)
gma-MIR4995-p5_1ss18GC	Os01t0749200-01	Os01g0749200	WLP1	50S ribosomal protein L13, chloroplastic [Oryza sativa Japonica Group]	4	GO:0003729(mRNA binding);GO:0003735(structural constituent of ribosome);GO:0006412(translation);GO:0022625(cytosolic large ribosomal subunit)	03010(Ribosome)
gma-MIR4995-p5_1ss18GC	Os01t0616100-01	Os01g0616100	-	Os01g0616100, partial [Oryza sativa Japonica Group]	3.5	GO:0005737(cytoplasm);GO:0005829(cytosol);GO:0016301(kinase activity)	-
gma-MIR4995-p5_1ss18GC	Os01t0500750-00	Os01g0500750	-	NA	3.5	-	-
gma-MIR4995-p5_1ss18GC	Os01t0631700-01	Os01g0631700	-	probable receptor-like protein kinase At2g42960 [Oryza sativa Japonica Group]	3.5	GO:0004190(aspartic-type endopeptidase activity);GO:0006508(proteolysis);GO:0030163(protein catabolic process)	-
gma-MIR4995-p5_1ss18GC	Os11t0152400-02	Os11g0152400	-	Os11g0152400, partial [Oryza sativa Japonica Group]	4	GO:0008429(phosphatidylethanolamine binding);GO:0010229(inflorescence development);GO:0048510(regulation of timing of transition from vegetative to reproductive phase)	04712(Circadian rhythm - plant)
gma-MIR4995-p5_1ss18GC	Os01t0898400-01	Os01g0898400	-	uncharacterized protein LOC4325110 [Oryza sativa Japonica Group]	2.5	-	-
gma-MIR4995-p5_1ss18GC	Os04t0643550-00	Os04g0643550	-	probable cyclic nucleotide-gated ion channel 6 [Oryza sativa Japonica Group]	3.5	GO:0005249(voltage-gated potassium channel activity);GO:0005887(integral component of plasma membrane);GO:0042391(regulation of membrane potential)	04626(Plant-pathogen interaction)
gma-MIR4995-p5_1ss18GC	Os10t0567900-01	Os10g0567900	-	putative transposase protein, 5'-partial, partial [Oryza sativa Japonica Group]	4	GO:0000981(RNA polymerase II transcription factor activity, sequence-specific DNA binding);GO:0003677(DNA binding);GO:0005654(nucleoplasm);GO:0005737(cytoplasm)	-
gma-MIR4995-p5_1ss18GC	Os06t0621600-01	Os06g0621600	-	hypothetical protein OsI_23732 [Oryza sativa Indica Group]	4	GO:0005515(protein binding);GO:0005524(ATP binding);GO:0005576(extracellular region);GO:0006952(defense response);GO:0043531(ADP binding)	-
gma-MIR4995-p5_1ss18GC	Os06t0257200-01	Os06g0257200	-	Os06g0257200 [Oryza sativa Japonica Group]	4	GO:0005047(signal recognition particle binding);GO:0005785(signal recognition particle receptor complex);GO:0005786(signal recognition particle, endoplasmic reticulum targeting);GO:0006616(SRP-dependent cotranslational protein targeting to membrane, translocation)	03060(Protein export)
gma-MIR4995-p5_1ss19GC	Os03t0722800-01	Os03g0722800	OsFbox171	Os03g0722800, partial [Oryza sativa Japonica Group]	3	-	-
gma-MIR4995-p5_1ss19GC	Os03t0722800-02	Os03g0722800	OsFbox171	Os03g0722800, partial [Oryza sativa Japonica Group]	3	-	-
gma-MIR4995-p5_1ss19GC	Os01t0616100-01	Os01g0616100	-	Os01g0616100, partial [Oryza sativa Japonica Group]	3.5	GO:0005737(cytoplasm);GO:0005829(cytosol);GO:0016301(kinase activity)	-
gma-MIR4995-p5_1ss19GC	Os01t0549000-00	Os01g0549000	-	Os01g0549000 [Oryza sativa Japonica Group]	4	GO:0004650(polygalacturonase activity);GO:0005576(extracellular region);GO:0005975(carbohydrate metabolic process);GO:0009826(unidimensional cell growth);GO:0016829(lyase activity);GO:0045490(pectin catabolic process);GO:0048046(apoplast);GO:0052546(cell wall pectin metabolic process);GO:0060773(flower phyllotactic patterning)	00040(Pentose and glucuronate interconversions)
gma-MIR4995-p5_1ss19GC	Os11t0104800-01	Os11g0104800	OsTBL10	protein trichome birefringence-like 28 [Oryza sativa Japonica Group]	4	GO:0005794(Golgi apparatus);GO:0016413(O-acetyltransferase activity);GO:0071554(cell wall organization or biogenesis)	-
gma-MIR4995-p5_1ss19GC	Os01t0799000-00	Os01g0799000	-	NBS-LRR resistance protein RGH1-like [Oryza sativa Japonica Group]	4	GO:0003674(molecular_function);GO:0005634(nucleus);GO:0008150(biological_process);GO:0009507(chloroplast)	-
gma-MIR4995-p5_1ss19GC	Os10t0567900-01	Os10g0567900	-	putative transposase protein, 5'-partial, partial [Oryza sativa Japonica Group]	4	GO:0000981(RNA polymerase II transcription factor activity, sequence-specific DNA binding);GO:0003677(DNA binding);GO:0005654(nucleoplasm);GO:0005737(cytoplasm)	-
gma-MIR4995-p5_1ss19GC	Os01t0631700-01	Os01g0631700	-	probable receptor-like protein kinase At2g42960 [Oryza sativa Japonica Group]	4	GO:0004190(aspartic-type endopeptidase activity);GO:0006508(proteolysis);GO:0030163(protein catabolic process)	-
gma-MIR4995-p5_1ss19GC	Os06t0257200-01	Os06g0257200	-	Os06g0257200 [Oryza sativa Japonica Group]	4	GO:0005047(signal recognition particle binding);GO:0005785(signal recognition particle receptor complex);GO:0005786(signal recognition particle, endoplasmic reticulum targeting);GO:0006616(SRP-dependent cotranslational protein targeting to membrane, translocation)	03060(Protein export)
gma-MIR4995-p5_1ss19GC	Os01t0898400-01	Os01g0898400	-	uncharacterized protein LOC4325110 [Oryza sativa Japonica Group]	3.5	-	-
gma-MIR4995-p5_1ss20GC	Os10t0567900-01	Os10g0567900	-	putative transposase protein, 5'-partial, partial [Oryza sativa Japonica Group]	4	GO:0000981(RNA polymerase II transcription factor activity, sequence-specific DNA binding);GO:0003677(DNA binding);GO:0005654(nucleoplasm);GO:0005737(cytoplasm)	-
gma-MIR4995-p5_1ss20GC	Os11t0170000-01	Os11g0170000	-	Os11g0170000, partial [Oryza sativa Japonica Group]	4	GO:0004040(amidase activity);GO:0005773(vacuole);GO:0005774(vacuolar membrane);GO:0005783(endoplasmic reticulum);GO:0005789(endoplasmic reticulum membrane);GO:0005794(Golgi apparatus);GO:0005886(plasma membrane);GO:0016021(integral component of membrane);GO:0042742(defense response to bacterium);GO:0047412(N-(long-chain-acyl)ethanolamine deacylase activity);GO:0070291(N-acylethanolamine metabolic…	00970(Aminoacyl-tRNA biosynthesis)
gma-MIR4995-p5_1ss20GC	Os01t0916200-02	Os01g0916200	-	AP-4 complex subunit epsilon [Oryza sativa Japonica Group]	4	GO:0005794(Golgi apparatus);GO:0005829(cytosol);GO:0005886(plasma membrane);GO:0005905(clathrin-coated pit);GO:0006886(intracellular protein transport);GO:0009506(plasmodesma);GO:0016192(vesicle-mediated transport);GO:0030124(AP-4 adaptor complex);GO:0030276(clathrin binding)	-
gma-MIR5368-p3_1ss17CA	Os09t0552800-01	Os09g0552800	ONAC109	NAC domain-containing protein 86 [Oryza sativa Japonica Group]	3.5	GO:0003677(DNA binding);GO:0003700(DNA binding transcription factor activity);GO:0005634(nucleus);GO:0006351(transcription, DNA-templated);GO:0006355(regulation of transcription, DNA-templated);GO:0007275(multicellular organism development)	03013(RNA transport);03015(mRNA surveillance pathway);03018(RNA degradation)
gma-MIR5368-p3_1ss17CA	Os07t0646200-00	Os07g0646200	-	Os07g0646200, partial [Oryza sativa Japonica Group]	2.5	-	-
gma-MIR5368-p3_1ss17CA	Os05t0534900-01	Os05g0534900	-	pentatricopeptide repeat-containing protein At4g39530 [Oryza sativa Japonica Group]	3.5	GO:0003674(molecular_function);GO:0005739(mitochondrion);GO:0008150(biological_process)	00500(Starch and sucrose metabolism)
gma-MIR5368-p3_1ss17CA	Os05t0536400-01	Os05g0536400	-	probable aldehyde dehydrogenase [Oryza sativa Japonica Group]	4	GO:0003842(1-pyrroline-5-carboxylate dehydrogenase activity);GO:0004028(3-chloroallyl aldehyde dehydrogenase activity);GO:0004029(aldehyde dehydrogenase (NAD) activity)	00250(Alanine, aspartate and glutamate metabolism);00330(Arginine and proline metabolism)
gma-MIR5368-p3_1ss17CA	Os05t0536400-01	Os05g0536400	-	probable aldehyde dehydrogenase [Oryza sativa Japonica Group]	4	GO:0003842(1-pyrroline-5-carboxylate dehydrogenase activity);GO:0004028(3-chloroallyl aldehyde dehydrogenase activity);GO:0004029(aldehyde dehydrogenase (NAD) activity)	00250(Alanine, aspartate and glutamate metabolism);00330(Arginine and proline metabolism)
gma-MIR5368-p3_1ss17CA	Os08t0232700-01	Os08g0232700	OsEXO70FX4	exocyst complex component EXO70E2 isoform X1 [Oryza sativa Japonica Group]	4	-	-
gma-MIR5368-p3_1ss17CA	Os03t0759600-00	Os03g0759600	OsCrRLK1L1	probable receptor-like protein kinase At5g61350 [Oryza sativa Japonica Group]	3	GO:0004672(protein kinase activity);GO:0004674(protein serine/threonine kinase activity);GO:0005524(ATP binding);GO:0005623(cell);GO:0006468(protein phosphorylation);GO:0009705(plant-type vacuole membrane);GO:0009755(hormone-mediated signaling pathway);GO:0016021(integral component of membrane);GO:0016301(kinase activity);GO:0051924(regulation of calcium ion transport);GO:0080147(root hair cell d…	-
gma-MIR5368-p3_1ss17CA	Os03t0309200-02	Os03g0309200	PHYB	phytochrome B isoform X2 [Oryza sativa Japonica Group]	3.5	GO:0005634(nucleus)	04712(Circadian rhythm - plant)
gma-MIR5368-p3_1ss17CA	Os01t0827200-01	Os01g0827200	-	uncharacterized protein LOC4327520 [Oryza sativa Japonica Group]	3.5	GO:0005768(endosome);GO:0006897(endocytosis);GO:0016050(vesicle organization);GO:0019898(extrinsic component of membrane);GO:0035091(phosphatidylinositol binding)	04144(Endocytosis)
gma-MIR5368-p3_1ss17CA	Os03t0309200-01	Os03g0309200	PHYB	phytochrome B isoform X2 [Oryza sativa Japonica Group]	3.5	GO:0005634(nucleus)	04712(Circadian rhythm - plant)
gma-MIR5368-p3_1ss17CA	Os01t0113500-01	Os01g0113500	-	putative rust resistance kinase Lr10 [Oryza sativa Japonica Group]	3.5	GO:0005886(plasma membrane)	-
gma-MIR5368-p3_1ss17CA	Os01t0150100-01	Os01g0150100	-	very-long-chain (3R)-3-hydroxyacyl-CoA dehydratase PASTICCINO 2B [Oryza sativa Japonica Group]	3.5	GO:0004662(CAAX-protein geranylgeranyltransferase activity);GO:0005953(CAAX-protein geranylgeranyltransferase complex);GO:0018344(protein geranylgeranylation)	-
gma-MIR5368-p3_1ss17CA	Os03t0430000-01	Os03g0430000	-	uncharacterized protein LOC4333173 isoform X2 [Oryza sativa Japonica Group]	4	GO:0005515(protein binding);GO:0005739(mitochondrion);GO:0008150(biological_process)	-
gma-MIR5368-p3_1ss17CA	Os04t0610100-01	Os04g0610100	-	uncharacterized protein LOC9270831 isoform X4 [Oryza sativa Japonica Group]	4	-	-
gma-MIR5368-p3_1ss17CA	Os01t0246100-01	Os01g0246100	OsHAC701	probable histone acetyltransferase HAC-like 3 [Oryza sativa Japonica Group]	2.5	GO:0003712(transcription cofactor activity);GO:0004402(histone acetyltransferase activity);GO:0005634(nucleus);GO:0006351(transcription, DNA-templated);GO:0006355(regulation of transcription, DNA-templated);GO:0006473(protein acetylation);GO:0008270(zinc ion binding);GO:0009908(flower development);GO:0016573(histone acetylation)	-
gma-MIR5368-p3_1ss17CA	Os08t0163400-01	Os08g0163400	OsSIG1	RNA polymerase sigma factor sigA [Oryza sativa Japonica Group]	3.5	GO:0009416(response to light stimulus)	-
gma-MIR5368-p3_1ss17CA	Os08t0163400-02	Os08g0163400	OsSIG1	RNA polymerase sigma factor sigA [Oryza sativa Japonica Group]	3.5	GO:0009416(response to light stimulus)	-
gma-MIR5368-p3_1ss17CA	Os08t0163400-03	Os08g0163400	OsSIG1	RNA polymerase sigma factor sigA [Oryza sativa Japonica Group]	3.5	GO:0009416(response to light stimulus)	-
gma-MIR5368-p3_1ss17CA	Os03t0246800-01	Os03g0246800	-	Os03g0246800 [Oryza sativa Japonica Group]	3.5	GO:0005086(ARF guanyl-nucleotide exchange factor activity);GO:0005802(trans-Golgi network);GO:0005829(cytosol);GO:0016192(vesicle-mediated transport)	04144(Endocytosis)
gma-MIR5368-p3_1ss17CA	Os02t0138200-01	Os02g0138200	-	uncharacterized RNA-binding protein P16F5.06 [Oryza sativa Japonica Group]	4	GO:0003676(nucleic acid binding);GO:0003723(RNA binding);GO:0005634(nucleus);GO:0016458(gene silencing);GO:0080111(DNA demethylation)	-
gma-MIR5368-p3_1ss17CA	Os03t0246800-02	Os03g0246800	-	Os03g0246800 [Oryza sativa Japonica Group]	3.5	GO:0005086(ARF guanyl-nucleotide exchange factor activity);GO:0005802(trans-Golgi network);GO:0005829(cytosol);GO:0016192(vesicle-mediated transport)	04144(Endocytosis)
gma-MIR5368-p3_1ss17CA	Os02t0173800-01	Os02g0173800	-	ALA-interacting subunit 1 [Oryza sativa Japonica Group]	4	GO:0000139(Golgi membrane);GO:0005789(endoplasmic reticulum membrane);GO:0005794(Golgi apparatus);GO:0015914(phospholipid transport);GO:0016020(membrane);GO:0016021(integral component of membrane);GO:0031902(late endosome membrane)	-
gma-MIR5368-p3_1ss17CA	Os01t0173900-01	Os01g0173900	OsABCC3	ABC transporter C family member 3 [Oryza sativa Japonica Group]	4	GO:0000325(plant-type vacuole);GO:0005524(ATP binding);GO:0005773(vacuole);GO:0005774(vacuolar membrane);GO:0005886(plasma membrane);GO:0008559(xenobiotic transmembrane transporting ATPase activity);GO:0009506(plasmodesma);GO:0010290(chlorophyll catabolite transmembrane transporter activity);GO:0015431(glutathione S-conjugate-exporting ATPase activity);GO:0016021(integral component of membrane);G…	02010(ABC transporters)
gma-MIR5368-p3_1ss17CA	Os02t0634600-02	Os02g0634600	-	uncharacterized protein LOC4330072 [Oryza sativa Japonica Group]	4	GO:0003674(molecular_function);GO:0005575(cellular_component);GO:0008150(biological_process)	-
gma-MIR5368-p3_1ss17CA	Os02t0634600-01	Os02g0634600	-	uncharacterized protein LOC4330072 [Oryza sativa Japonica Group]	4	GO:0003674(molecular_function);GO:0005575(cellular_component);GO:0008150(biological_process)	-
gma-MIR5368-p3_1ss17CA	Os07t0212300-01	Os07g0212300	-	nudix hydrolase 16, mitochondrial [Oryza sativa Japonica Group]	4	GO:0005634(nucleus);GO:0005737(cytoplasm);GO:0005739(mitochondrion);GO:0016787(hydrolase activity);GO:0016818(hydrolase activity, acting on acid anhydrides, in phosphorus-containing anhydrides);GO:0046872(metal ion binding)	-
gma-MIR5368-p3_1ss17CA	Os07t0300900-02	Os07g0300900	-	aspartokinase 2, chloroplastic isoform X2 [Oryza sativa Japonica Group]	4	GO:0004072(aspartate kinase activity);GO:0005524(ATP binding);GO:0008652(cellular amino acid biosynthetic process);GO:0009088(threonine biosynthetic process);GO:0009089(lysine biosynthetic process via diaminopimelate);GO:0009507(chloroplast);GO:0009570(chloroplast stroma);GO:0016310(phosphorylation)	00260(Glycine, serine and threonine metabolism);00270(Cysteine and methionine metabolism);00300(Lysine biosynthesis);00261(Monobactam biosynthesis)
gma-MIR5368-p3_1ss17CA	Os07t0300900-01	Os07g0300900	-	aspartokinase 2, chloroplastic isoform X2 [Oryza sativa Japonica Group]	4	GO:0004072(aspartate kinase activity);GO:0005524(ATP binding);GO:0008652(cellular amino acid biosynthetic process);GO:0009088(threonine biosynthetic process);GO:0009089(lysine biosynthetic process via diaminopimelate);GO:0009507(chloroplast);GO:0009570(chloroplast stroma);GO:0016310(phosphorylation)	00260(Glycine, serine and threonine metabolism);00270(Cysteine and methionine metabolism);00300(Lysine biosynthesis);00261(Monobactam biosynthesis)
gma-MIR5368-p3_1ss17CA	Os11t0631900-01	Os11g0631900	-	transposon protein, putative, unclassified [Oryza sativa Japonica Group]	4	-	-
gma-MIR5368-p3_1ss17CA	Os06t0146900-01	Os06g0146900	-	Os06g0146900 [Oryza sativa Japonica Group]	4	-	-
gma-MIR5368-p3_1ss17CA	Os04t0349500-01	Os04g0349500	-	40S ribosomal protein S8-like [Oryza sativa Japonica Group]	4	GO:0000462(maturation of SSU-rRNA from tricistronic rRNA transcript (SSU-rRNA, 5.8S rRNA, LSU-rRNA));GO:0003735(structural constituent of ribosome);GO:0022627(cytosolic small ribosomal subunit)	03010(Ribosome)
gma-MIR5368-p3_1ss17CA	Os01t0953000-01	Os01g0953000	-	uncharacterized protein LOC4325753 [Oryza sativa Japonica Group]	4	GO:0003674(molecular_function);GO:0005739(mitochondrion);GO:0008150(biological_process);GO:0016021(integral component of membrane)	03013(RNA transport)
gma-MIR5368-p3_1ss17CA	Os12t0163250-01	Os12g0163250	-	nucleolar complex protein 2 homolog [Oryza sativa Japonica Group]	3.5	GO:0005654(nucleoplasm);GO:0005730(nucleolus);GO:0030690(Noc1p-Noc2p complex);GO:0030691(Noc2p-Noc3p complex);GO:0042273(ribosomal large subunit biogenesis)	-
gma-MIR5368-p3_1ss17CA	Os01t0953400-01	Os01g0953400	-	disease resistance RPP13-like protein 4 [Oryza sativa Japonica Group]	4	GO:0004553(hydrolase activity, hydrolyzing O-glycosyl compounds);GO:0030247(polysaccharide binding);GO:0046658(anchored component of plasma membrane)	03013(RNA transport)
gma-MIR5368-p5_1ss20TC	Os08t0472600-01	Os08g0472600	OsFUT11	glycoprotein 3-alpha-L-fucosyltransferase A [Oryza sativa Japonica Group]	4	GO:0005768(endosome);GO:0005794(Golgi apparatus);GO:0005802(trans-Golgi network);GO:0006486(protein glycosylation);GO:0008417(fucosyltransferase activity);GO:0016021(integral component of membrane);GO:0016757(transferase activity, transferring glycosyl groups);GO:0032580(Golgi cisterna membrane);GO:0071555(cell wall organization)	-
gma-MIR5368-p5_1ss3AT	Os01t0874700-02	Os01g0874700	-	hypothetical protein OsI_04628 [Oryza sativa Indica Group]	2.5	GO:0005215(transporter activity);GO:0005634(nucleus);GO:0006810(transport);GO:0007049(cell cycle);GO:0008289(lipid binding);GO:0009507(chloroplast);GO:0016020(membrane);GO:0051301(cell division);GO:0071365(cellular response to auxin stimulus);GO:1901703(protein localization involved in auxin polar transport);GO:0002020(protease binding);GO:0005773(vacuole);GO:0005794(Golgi apparatus);GO:0005829(c…	-
gma-MIR5368-p5_1ss3AT	Os01t0874700-01	Os01g0874700	-	hypothetical protein OsI_04628 [Oryza sativa Indica Group]	2.5	GO:0005215(transporter activity);GO:0005634(nucleus);GO:0006810(transport);GO:0007049(cell cycle);GO:0008289(lipid binding);GO:0009507(chloroplast);GO:0016020(membrane);GO:0051301(cell division);GO:0071365(cellular response to auxin stimulus);GO:1901703(protein localization involved in auxin polar transport);GO:0002020(protease binding);GO:0005773(vacuole);GO:0005794(Golgi apparatus);GO:0005829(c…	-
gma-MIR5368-p5_1ss3AT	Os07t0483500-01	Os07g0483500	-	FT-interacting protein 1 [Oryza sativa Japonica Group]	4	GO:0005509(calcium ion binding);GO:0005544(calcium-dependent phospholipid binding);GO:0005886(plasma membrane)	00270(Cysteine and methionine metabolism);00450(Selenocompound metabolism)
gma-MIR5368-p5_1ss3AT	Os07t0483500-02	Os07g0483500	-	FT-interacting protein 1 [Oryza sativa Japonica Group]	4	GO:0005509(calcium ion binding);GO:0005544(calcium-dependent phospholipid binding);GO:0005886(plasma membrane)	00270(Cysteine and methionine metabolism);00450(Selenocompound metabolism)
gma-MIR5368-p5_1ss3AT	Os07t0483500-03	Os07g0483500	-	FT-interacting protein 1 [Oryza sativa Japonica Group]	4	GO:0005509(calcium ion binding);GO:0005544(calcium-dependent phospholipid binding);GO:0005886(plasma membrane)	00270(Cysteine and methionine metabolism);00450(Selenocompound metabolism)
gma-MIR5368-p5_1ss3AT	Os05t0536400-01	Os05g0536400	-	probable aldehyde dehydrogenase [Oryza sativa Japonica Group]	4	GO:0003842(1-pyrroline-5-carboxylate dehydrogenase activity);GO:0004028(3-chloroallyl aldehyde dehydrogenase activity);GO:0004029(aldehyde dehydrogenase (NAD) activity)	00250(Alanine, aspartate and glutamate metabolism);00330(Arginine and proline metabolism)
gma-MIR5368-p5_1ss3AT	Os03t0174600-01	Os03g0174600	-	uncharacterized protein LOC4331793 [Oryza sativa Japonica Group]	3	GO:0002143(tRNA wobble position uridine thiolation)	-
gma-MIR5368-p5_1ss3AT	Os10t0101125-00	Os10g0101125	-	Putative serine carboxypeptidase [Oryza sativa Japonica Group]	2	GO:0004185(serine-type carboxypeptidase activity);GO:0016747(transferase activity, transferring acyl groups other than amino-acyl groups);GO:0019748(secondary metabolic process);GO:0051603(proteolysis involved in cellular protein catabolic process)	-
gma-MIR5368-p5_1ss3AT	Os04t0349500-01	Os04g0349500	-	40S ribosomal protein S8-like [Oryza sativa Japonica Group]	3	GO:0000462(maturation of SSU-rRNA from tricistronic rRNA transcript (SSU-rRNA, 5.8S rRNA, LSU-rRNA));GO:0003735(structural constituent of ribosome);GO:0022627(cytosolic small ribosomal subunit)	03010(Ribosome)
gma-MIR5368-p5_1ss3AT	Os11t0298400-01	Os11g0298400	-	pre-rRNA-processing protein TSR1 homolog [Oryza sativa Japonica Group]	3.5	GO:0000462(maturation of SSU-rRNA from tricistronic rRNA transcript (SSU-rRNA, 5.8S rRNA, LSU-rRNA));GO:0000479(endonucleolytic cleavage of tricistronic rRNA transcript (SSU-rRNA, 5.8S rRNA, LSU-rRNA));GO:0003924(GTPase activity);GO:0005525(GTP binding);GO:0030688(preribosome, small subunit precursor);GO:0034511(U3 snoRNA binding)	-
gma-MIR5368-p5_1ss3AT	Os11t0619500-00	Os11g0619500	-	Os11g0619500 [Oryza sativa Japonica Group]	3.5	GO:0000502(proteasome complex);GO:0004843(thiol-dependent ubiquitin-specific protease activity);GO:0005634(nucleus);GO:0006511(ubiquitin-dependent protein catabolic process);GO:0008270(zinc ion binding);GO:0009507(chloroplast);GO:0016579(protein deubiquitination);GO:0036459(thiol-dependent ubiquitinyl hydrolase activity)	-
gma-MIR5368-p5_1ss3AT	Os01t0534900-01	Os01g0534900	OsOSCA1.1	calcium permeable stress-gated cation channel 1 [Oryza sativa Japonica Group]	4	GO:0005227(calcium activated cation channel activity);GO:0005886(plasma membrane);GO:0006812(cation transport);GO:0016021(integral component of membrane)	-
gma-MIR5368-p5_1ss3AT	Os06t0587900-00	Os06g0587900	-	Os06g0587900 [Oryza sativa Japonica Group]	4	-	04016(MAPK signaling pathway - plant);04626(Plant-pathogen interaction)
gma-MIR5368-p5_1ss3AT	Os11t0227800-01	Os11g0227800	-	disease resistance protein RPM1 [Oryza sativa Japonica Group]	4	GO:0000166(nucleotide binding);GO:0005515(protein binding);GO:0005524(ATP binding);GO:0005886(plasma membrane);GO:0006952(defense response);GO:0007165(signal transduction);GO:0009626(plant-type hypersensitive response);GO:0012505(endomembrane system);GO:0019897(extrinsic component of plasma membrane);GO:0043531(ADP binding)	04626(Plant-pathogen interaction)
gma-MIR5368-p5_1ss3AT	Os08t0532600-01	Os08g0532600	-	peroxidase 55 [Oryza sativa Japonica Group]	4	GO:0004601(peroxidase activity);GO:0005576(extracellular region);GO:0006979(response to oxidative stress);GO:0020037(heme binding);GO:0042744(hydrogen peroxide catabolic process);GO:0046872(metal ion binding);GO:0055114(oxidation-reduction process)	00940(Phenylpropanoid biosynthesis)
gma-MIR5368-p5_1ss3AT	Os05t0378800-02	Os05g0378800	-	probable methyltransferase PMT7 [Oryza sativa Japonica Group]	4	GO:0005768(endosome);GO:0005774(vacuolar membrane);GO:0005802(trans-Golgi network);GO:0008757(S-adenosylmethionine-dependent methyltransferase activity);GO:0032259(methylation)	-
gma-MIR5368-p5_1ss3AT	Os05t0378800-01	Os05g0378800	-	probable methyltransferase PMT7 [Oryza sativa Japonica Group]	4	GO:0005768(endosome);GO:0005774(vacuolar membrane);GO:0005802(trans-Golgi network);GO:0008757(S-adenosylmethionine-dependent methyltransferase activity);GO:0032259(methylation)	-
gma-MIR5368-p5_1ss3AT	Os02t0208600-01	Os02g0208600	-	Os02g0208600, partial [Oryza sativa Japonica Group]	4	GO:0005634(nucleus)	04144(Endocytosis)
gma-miR6300_1ss18GC	Os07t0688200-01	Os07g0688200	R2R3-MYB	transcription factor JAMYB-like [Oryza sativa Japonica Group]	3	GO:0000981(RNA polymerase II transcription factor activity, sequence-specific DNA binding);GO:0001135(transcription factor activity, RNA polymerase II transcription factor recruiting);GO:0003677(DNA binding);GO:0003700(DNA binding transcription factor activity);GO:0005634(nucleus);GO:0006351(transcription, DNA-templated);GO:0006355(regulation of transcription, DNA-templated);GO:0006357(regulation…	-
gma-miR6300_1ss18GC	Os03t0348900-01	Os03g0348900	OsSRFP1	E3 ubiquitin-protein ligase SRFP1-like [Oryza sativa Japonica Group]	4	GO:0004842(ubiquitin-protein transferase activity);GO:0005634(nucleus);GO:0005737(cytoplasm);GO:0006952(defense response);GO:0008134(transcription factor binding);GO:0008270(zinc ion binding);GO:0016567(protein ubiquitination);GO:1900425(negative regulation of defense response to bacterium);GO:1901485(positive regulation of transcription factor catabolic process)	04120(Ubiquitin mediated proteolysis)
gma-miR6300_1ss18GC	Os03t0348900-02	Os03g0348900	OsSRFP1	E3 ubiquitin-protein ligase SRFP1-like [Oryza sativa Japonica Group]	4	GO:0004842(ubiquitin-protein transferase activity);GO:0005634(nucleus);GO:0005737(cytoplasm);GO:0006952(defense response);GO:0008134(transcription factor binding);GO:0008270(zinc ion binding);GO:0016567(protein ubiquitination);GO:1900425(negative regulation of defense response to bacterium);GO:1901485(positive regulation of transcription factor catabolic process)	04120(Ubiquitin mediated proteolysis)
gma-miR6300_1ss18GC	Os06t0211600-01	Os06g0211600	-	galactoside 2-alpha-L-fucosyltransferase [Oryza sativa Japonica Group]	4	GO:0005794(Golgi apparatus);GO:0008417(fucosyltransferase activity);GO:0009832(plant-type cell wall biogenesis);GO:0009969(xyloglucan biosynthetic process)	-
gma-miR6300_1ss18GC	Os06t0691200-01	Os06g0691200	-	thaumatin-like protein [Oryza sativa Japonica Group]	3.5	GO:0005576(extracellular region);GO:0009506(plasmodesma);GO:0016020(membrane);GO:0051707(response to other organism)	03440(Homologous recombination)
gma-miR6300_1ss18GC	Os05t0482600-01	Os05g0482600	-	uncharacterized protein LOC4339132 [Oryza sativa Japonica Group]	4	GO:0003674(molecular_function);GO:0005739(mitochondrion);GO:0008150(biological_process);GO:0016021(integral component of membrane)	-
gma-miR6300_1ss18GC	Os06t0693500-01	Os06g0693500	-	cytoplasmic 60S subunit biogenesis factor REI1 homolog 1 [Oryza sativa Japonica Group]	3	GO:0022625(cytosolic large ribosomal subunit);GO:0030687(preribosome, large subunit precursor);GO:0042273(ribosomal large subunit biogenesis)	-
gma-miR6300_1ss18GC	Os03t0118800-01	Os03g0118800	-	hypothetical protein OsJ_09191 [Oryza sativa Japonica Group]	1.5	GO:0003985(acetyl-CoA C-acetyltransferase activity);GO:0004421(hydroxymethylglutaryl-CoA synthase activity);GO:0005739(mitochondrion);GO:0005829(cytosol);GO:0009506(plasmodesma);GO:0016126(sterol biosynthetic process);GO:0019287(isopentenyl diphosphate biosynthetic process, mevalonate pathway)	00650(Butanoate metabolism);00072(Synthesis and degradation of ketone bodies);00280(Valine, leucine and isoleucine degradation);00900(Terpenoid backbone biosynthesis)
gma-miR6300_1ss18GC	Os03t0219100-01	Os03g0219100	-	uncharacterized protein LOC4332081 [Oryza sativa Japonica Group]	3	GO:0003674(molecular_function);GO:0005739(mitochondrion);GO:0008150(biological_process)	-
gma-miR6300_1ss18GC	Os05t0120300-01	Os05g0120300	-	uncharacterized protein LOC4337646 [Oryza sativa Japonica Group]	4	GO:0003674(molecular_function);GO:0005634(nucleus);GO:0008150(biological_process)	-
gma-miR6300_1ss18GC	Os04t0618100-01	Os04g0618100	-	Os04g0618100 [Oryza sativa Japonica Group]	4	-	-
gma-miR6300_1ss18GC	Os02t0781800-01	Os02g0781800	-	uncharacterized protein LOC4330929 [Oryza sativa Japonica Group]	4	GO:0003674(molecular_function);GO:0005739(mitochondrion);GO:0008150(biological_process);GO:0016021(integral component of membrane)	-
gma-miR6300_1ss18GC	Os02t0781800-02	Os02g0781800	-	uncharacterized protein LOC4330929 [Oryza sativa Japonica Group]	4	GO:0003674(molecular_function);GO:0005739(mitochondrion);GO:0008150(biological_process);GO:0016021(integral component of membrane)	-
gma-miR6300_1ss18GC	Os09t0518750-00	Os09g0518750	-	uncharacterized protein LOC107276463 [Oryza sativa Japonica Group]	4	-	-
gma-miR6300_1ss18GC	Os05t0448675-00	Os05g0448675	-	Os05g0448675 [Oryza sativa Japonica Group]	4	-	-
gma-miR6300_1ss18GC	Os07t0245200-01	Os07g0245200	OsPGL27	probable polygalacturonase isoform X2 [Oryza sativa Japonica Group]	3.5	GO:0004650(polygalacturonase activity);GO:0005576(extracellular region);GO:0005773(vacuole);GO:0005975(carbohydrate metabolic process);GO:0016829(lyase activity);GO:0071555(cell wall organization)	00040(Pentose and glucuronate interconversions)
gma-miR6300_1ss18GC	Os09t0506800-02	Os09g0506800	PAIR2	meiosis-specific protein PAIR2 isoform X2 [Oryza sativa Japonica Group]	4	GO:0000228(nuclear chromosome);GO:0005634(nucleus);GO:0007129(synapsis);GO:0009554(megasporogenesis);GO:0009556(microsporogenesis)	-
gma-miR6300_1ss18GC	Os09t0506800-01	Os09g0506800	PAIR2	meiosis-specific protein PAIR2 isoform X2 [Oryza sativa Japonica Group]	4	GO:0000228(nuclear chromosome);GO:0005634(nucleus);GO:0007129(synapsis);GO:0009554(megasporogenesis);GO:0009556(microsporogenesis)	-
gma-miR6300_1ss18GC	Os05t0318600-01	Os05g0318600	-	LOW QUALITY PROTEIN: receptor-like protein kinase FERONIA [Oryza sativa Japonica Group]	3	GO:0004672(protein kinase activity);GO:0004674(protein serine/threonine kinase activity);GO:0005515(protein binding);GO:0005524(ATP binding);GO:0005576(extracellular region);GO:0005886(plasma membrane);GO:0007338(single fertilization);GO:0009506(plasmodesma);GO:0009723(response to ethylene);GO:0009738(abscisic acid-activated signaling pathway);GO:0009741(response to brassinosteroid);GO:0009742(br…	-
gma-miR6300_1ss18GC	Os07t0531500-01	Os07g0531500	-	NDR1/HIN1-like protein 2 [Oryza sativa Japonica Group]	3	GO:0006952(defense response);GO:0009506(plasmodesma);GO:0046658(anchored component of plasma membrane)	-
gma-miR6300_1ss18GC	Os01t0198000-01	Os01g0198000	OsRDR4	probable RNA-dependent RNA polymerase 4 [Oryza sativa Japonica Group]	3.5	GO:0003723(RNA binding);GO:0003968(RNA-directed 5'-3' RNA polymerase activity);GO:0005575(cellular_component);GO:0016441(posttranscriptional gene silencing);GO:0031047(gene silencing by RNA)	-
gma-miR6300_1ss18GC	Os02t0653200-01	Os02g0653200	OsUCL4	Os02g0653200, partial [Oryza sativa Japonica Group]	3.5	GO:0046658(anchored component of plasma membrane)	-
gma-miR6300_1ss18GC	Os11t0134700-01	Os11g0134700	OsMC7	protein ZINC INDUCED FACILITATOR-LIKE 1 [Oryza sativa Japonica Group]	4	GO:0005634(nucleus);GO:0006508(proteolysis);GO:0008234(cysteine-type peptidase activity);GO:0048046(apoplast)	-
gma-miR6300_1ss18GC	Os06t0266000-01	Os06g0266000	OsTBL62	Os06g0266000, partial [Oryza sativa Japonica Group]	4	GO:0005794(Golgi apparatus);GO:0016413(O-acetyltransferase activity);GO:0071554(cell wall organization or biogenesis)	-
gma-miR6300_1ss18GC	Os01t0139200-03	Os01g0139200	-	Os01g0139200, partial [Oryza sativa Japonica Group]	3	GO:0005634(nucleus);GO:0005829(cytosol)	-
gma-miR6300_1ss18GC	Os01t0139200-01	Os01g0139200	-	Os01g0139200, partial [Oryza sativa Japonica Group]	3	GO:0005634(nucleus);GO:0005829(cytosol)	-
gma-miR6300_1ss18GC	Os02t0767200-02	Os02g0767200	-	uncharacterized protein LOC4330842 [Oryza sativa Japonica Group]	4	GO:0004806(triglyceride lipase activity);GO:0005576(extracellular region);GO:0006629(lipid metabolic process)	-
gma-miR6300_1ss18GC	Os02t0767200-01	Os02g0767200	-	uncharacterized protein LOC4330842 [Oryza sativa Japonica Group]	4	GO:0004806(triglyceride lipase activity);GO:0005576(extracellular region);GO:0006629(lipid metabolic process)	-
gma-miR6300_1ss18GC	Os01t0139200-02	Os01g0139200	-	Os01g0139200, partial [Oryza sativa Japonica Group]	3	GO:0005634(nucleus);GO:0005829(cytosol)	-
gma-miR6300_1ss18GC	Os01t0205900-01	Os01g0205900	prx2	peroxidase P7 [Oryza sativa Japonica Group]	3	GO:0004601(peroxidase activity);GO:0005515(protein binding);GO:0005576(extracellular region);GO:0005618(cell wall);GO:0005794(Golgi apparatus);GO:0005829(cytosol);GO:0006979(response to oxidative stress);GO:0009809(lignin biosynthetic process);GO:0010089(xylem development);GO:0020037(heme binding);GO:0042744(hydrogen peroxide catabolic process);GO:0046872(metal ion binding);GO:0048046(apoplast);G…	00940(Phenylpropanoid biosynthesis)
gma-miR6300_1ss18GC	Os01t0205900-02	Os01g0205900	prx2	peroxidase P7 [Oryza sativa Japonica Group]	3	GO:0004601(peroxidase activity);GO:0005515(protein binding);GO:0005576(extracellular region);GO:0005618(cell wall);GO:0005794(Golgi apparatus);GO:0005829(cytosol);GO:0006979(response to oxidative stress);GO:0009809(lignin biosynthetic process);GO:0010089(xylem development);GO:0020037(heme binding);GO:0042744(hydrogen peroxide catabolic process);GO:0046872(metal ion binding);GO:0048046(apoplast);G…	00940(Phenylpropanoid biosynthesis)
gma-miR6300_1ss18GC	Os07t0262800-01	Os07g0262800	-	unnamed protein product [Oryza sativa Japonica Group]	3	GO:0004674(protein serine/threonine kinase activity);GO:0005524(ATP binding);GO:0005886(plasma membrane);GO:0006468(protein phosphorylation);GO:0009751(response to salicylic acid);GO:0016021(integral component of membrane);GO:0016301(kinase activity);GO:0030246(carbohydrate binding)	-
gma-miR6300_1ss18GC	Os10t0326100-00	Os10g0326100	OsWAK113	Hypothetical protein similiar to putative kinases [Oryza sativa Japonica Group]	4	GO:0004674(protein serine/threonine kinase activity);GO:0005886(plasma membrane);GO:0007166(cell surface receptor signaling pathway)	-
gma-miR6300_1ss18GC	Os07t0648900-00	Os07g0648900	-	Os07g0648900 [Oryza sativa Japonica Group]	3.5	GO:0008150(biological_process);GO:0016021(integral component of membrane)	-
gma-miR6300_1ss18GC	Os01t0930800-01	Os01g0930800	Os1bglu5	RecName: Full=Beta-glucosidase 5; Short=Os1bglu5; Flags: Precursor	3	GO:0008422(beta-glucosidase activity);GO:1901657(glycosyl compound metabolic process)	00500(Starch and sucrose metabolism);00460(Cyanoamino acid metabolism);00940(Phenylpropanoid biosynthesis)
gma-miR6300_1ss18GC	Os01t0229200-03	Os01g0229200	-	TOM1-like protein 9 [Oryza sativa Japonica Group]	4	GO:0005622(intracellular);GO:0005795(Golgi stack);GO:0006886(intracellular protein transport);GO:0006891(intra-Golgi vesicle-mediated transport);GO:0016020(membrane)	-
gma-miR6300_1ss18GC	Os04t0483600-02	Os04g0483600	-	Os04g0483600, partial [Oryza sativa Japonica Group]	3	GO:0005737(cytoplasm);GO:0008150(biological_process)	03040(Spliceosome)
gma-miR6300_1ss18GC	Os05t0571000-02	Os05g0571000	OsWD40-123	protein SUPPRESSOR OF PHYA-105 1 [Oryza sativa Japonica Group]	4	GO:0004672(protein kinase activity);GO:0005515(protein binding);GO:0005524(ATP binding);GO:0005634(nucleus);GO:0005834(heterotrimeric G-protein complex);GO:0006468(protein phosphorylation);GO:0009585(red, far-red light phototransduction);GO:0009637(response to blue light);GO:0009640(photomorphogenesis);GO:0009658(chloroplast organization);GO:0010017(red or far-red light signaling pathway);GO:0010…	04712(Circadian rhythm - plant)
gma-miR6300_1ss18GC	Os01t0229200-01	Os01g0229200	-	TOM1-like protein 9 [Oryza sativa Japonica Group]	4	GO:0005622(intracellular);GO:0005795(Golgi stack);GO:0006886(intracellular protein transport);GO:0006891(intra-Golgi vesicle-mediated transport);GO:0016020(membrane)	-
gma-miR6300_1ss18GC	Os01t0229200-02	Os01g0229200	-	TOM1-like protein 9 [Oryza sativa Japonica Group]	4	GO:0005622(intracellular);GO:0005795(Golgi stack);GO:0006886(intracellular protein transport);GO:0006891(intra-Golgi vesicle-mediated transport);GO:0016020(membrane)	-
gma-miR6300_1ss18GC	Os01t0229200-04	Os01g0229200	-	TOM1-like protein 9 [Oryza sativa Japonica Group]	4	GO:0005622(intracellular);GO:0005795(Golgi stack);GO:0006886(intracellular protein transport);GO:0006891(intra-Golgi vesicle-mediated transport);GO:0016020(membrane)	-
gma-miR6300_1ss18GC	Os05t0571000-01	Os05g0571000	OsWD40-123	protein SUPPRESSOR OF PHYA-105 1 [Oryza sativa Japonica Group]	4	GO:0004672(protein kinase activity);GO:0005515(protein binding);GO:0005524(ATP binding);GO:0005634(nucleus);GO:0005834(heterotrimeric G-protein complex);GO:0006468(protein phosphorylation);GO:0009585(red, far-red light phototransduction);GO:0009637(response to blue light);GO:0009640(photomorphogenesis);GO:0009658(chloroplast organization);GO:0010017(red or far-red light signaling pathway);GO:0010…	04712(Circadian rhythm - plant)
gma-miR6300_1ss18GC	Os03t0271600-01	Os03g0271600	-	E3 ubiquitin-protein ligase RDUF2 [Oryza sativa Japonica Group]	3.5	GO:0000209(protein polyubiquitination);GO:0043161(proteasome-mediated ubiquitin-dependent protein catabolic process);GO:0061630(ubiquitin protein ligase activity)	-
gma-miR6300_1ss18GC	Os05t0518600-02	Os05g0518600	OsTPS1	hypothetical protein OsI_20647 [Oryza sativa Indica Group]	4	GO:0003825(alpha,alpha-trehalose-phosphate synthase (UDP-forming) activity);GO:0005576(extracellular region);GO:0005618(cell wall);GO:0005737(cytoplasm);GO:0005773(vacuole);GO:0005991(trehalose metabolic process);GO:0005992(trehalose biosynthetic process);GO:0009793(embryo development ending in seed dormancy);GO:0009832(plant-type cell wall biogenesis);GO:0010182(sugar mediated signaling pathway)…	00500(Starch and sucrose metabolism)
gma-miR6300_1ss18GC	Os03t0823700-02	Os03g0823700	OsRab11B2	ras-related protein Rab11C [Oryza sativa Japonica Group]	4	GO:0003924(GTPase activity);GO:0005525(GTP binding);GO:0005768(endosome);GO:0005794(Golgi apparatus);GO:0005886(plasma membrane);GO:0009504(cell plate);GO:0010008(endosome membrane);GO:0015031(protein transport);GO:0032482(Rab protein signal transduction);GO:0042546(cell wall biogenesis)	04144(Endocytosis)
gma-miR6300_1ss18GC	Os06t0572300-00	Os06g0572300	OsCKX10	Os06g0572300 [Oryza sativa Japonica Group]	4	GO:0010229(inflorescence development);GO:0019139(cytokinin dehydrogenase activity)	00908(Zeatin biosynthesis)
gma-miR6300_1ss18GC	Os09t0551150-00	Os09g0551150	-	Os09g0551150 [Oryza sativa Japonica Group]	4	GO:0004674(protein serine/threonine kinase activity);GO:0005886(plasma membrane);GO:0006468(protein phosphorylation);GO:0006952(defense response);GO:0009506(plasmodesma)	-
gma-miR6300_1ss18GC	Os09t0551251-00	Os09g0551251	-	Os09g0551251 [Oryza sativa Japonica Group]	4	GO:0004674(protein serine/threonine kinase activity);GO:0005886(plasma membrane);GO:0006468(protein phosphorylation);GO:0006952(defense response);GO:0009506(plasmodesma)	-
gma-miR6300_1ss18GC	Os09t0551500-00	Os09g0551500	-	receptor-like serine/threonine-protein kinase SD1-8 [Oryza sativa Japonica Group]	4	GO:0004674(protein serine/threonine kinase activity);GO:0005886(plasma membrane);GO:0006468(protein phosphorylation);GO:0006952(defense response);GO:0009506(plasmodesma)	-
gma-miR6300_1ss18GC	Os10t0547500-01	Os10g0547500	LSI3	silicon efflux transporter LSI3-like [Oryza sativa Japonica Group]	3.5	GO:0005215(transporter activity);GO:0016021(integral component of membrane);GO:0098656(anion transmembrane transport)	-
gma-miR6300_1ss18GC	Os09t0279600-01	Os09g0279600	OsTOP6B	DNA topoisomerase 6 subunit B isoform X1 [Oryza sativa Japonica Group]	4	GO:0005515(protein binding);GO:0005829(cytosol);GO:0006412(translation);GO:0015935(small ribosomal subunit);GO:0042254(ribosome biogenesis);GO:0042803(protein homodimerization activity)	-
gma-miR6300_1ss18GC	Os02t0617600-02	Os02g0617600	-	serine/threonine protein phosphatase 2A 55 kDa regulatory subunit B beta isoform isoform X1 [Oryza sativa Japonica Group]	4	GO:0000159(protein phosphatase type 2A complex);GO:0000166(nucleotide binding);GO:0000278(mitotic cell cycle);GO:0004722(protein serine/threonine phosphatase activity);GO:0005515(protein binding);GO:0005737(cytoplasm);GO:0005829(cytosol);GO:0006470(protein dephosphorylation);GO:0019888(protein phosphatase regulator activity);GO:0032502(developmental process);GO:0050790(regulation of catalytic act…	03015(mRNA surveillance pathway)
gma-miR6300_1ss18GC	Os07t0196700-00	Os07g0196700	-	Os07g0196700 [Oryza sativa Japonica Group]	4	-	-
gma-miR6300_1ss18GC	Os02t0617600-01	Os02g0617600	-	serine/threonine protein phosphatase 2A 55 kDa regulatory subunit B beta isoform isoform X1 [Oryza sativa Japonica Group]	4	GO:0000159(protein phosphatase type 2A complex);GO:0000166(nucleotide binding);GO:0000278(mitotic cell cycle);GO:0004722(protein serine/threonine phosphatase activity);GO:0005515(protein binding);GO:0005737(cytoplasm);GO:0005829(cytosol);GO:0006470(protein dephosphorylation);GO:0019888(protein phosphatase regulator activity);GO:0032502(developmental process);GO:0050790(regulation of catalytic act…	03015(mRNA surveillance pathway)
gma-miR6300_1ss18GC	Os02t0617600-03	Os02g0617600	-	serine/threonine protein phosphatase 2A 55 kDa regulatory subunit B beta isoform isoform X1 [Oryza sativa Japonica Group]	4	GO:0000159(protein phosphatase type 2A complex);GO:0000166(nucleotide binding);GO:0000278(mitotic cell cycle);GO:0004722(protein serine/threonine phosphatase activity);GO:0005515(protein binding);GO:0005737(cytoplasm);GO:0005829(cytosol);GO:0006470(protein dephosphorylation);GO:0019888(protein phosphatase regulator activity);GO:0032502(developmental process);GO:0050790(regulation of catalytic act…	03015(mRNA surveillance pathway)
gma-miR6300_1ss18GC	Os03t0753600-03	Os03g0753600	-	Os03g0753600, partial [Oryza sativa Japonica Group]	4	-	-
gma-miR6300_1ss18GC	Os03t0206100-01	Os03g0206100	-	Os03g0206100, partial [Oryza sativa Japonica Group]	4	-	-
gma-miR6300_1ss18GC	Os02t0220000-00	Os02g0220000	OsCKX6	cytokinin dehydrogenase 6 [Oryza sativa Japonica Group]	3.5	GO:0010229(inflorescence development);GO:0019139(cytokinin dehydrogenase activity)	00908(Zeatin biosynthesis)
gma-miR6300_1ss18GC	Os01t0546100-01	Os01g0546100	-	Os01g0546100, partial [Oryza sativa Japonica Group]	4	GO:0005886(plasma membrane);GO:0006810(transport);GO:0022857(transmembrane transporter activity)	-
gma-miR6300_1ss18GC	Os05t0253200-01	Os05g0253200	-	putative receptor-like serine/threonine kinase [Oryza sativa Japonica Group]	3	GO:0004674(protein serine/threonine kinase activity);GO:0005886(plasma membrane)	-
gma-miR6300_1ss18GC	Os10t0152000-00	Os10g0152000	OsWAK105	wall-associated receptor kinase 2 [Oryza sativa Japonica Group]	4	GO:0004674(protein serine/threonine kinase activity);GO:0005886(plasma membrane);GO:0007166(cell surface receptor signaling pathway)	-
gma-miR6300_1ss18GC	Os06t0708900-01	Os06g0708900	-	uncharacterized zinc finger CCHC domain-containing protein At4g19190 isoform X2 [Oryza sativa Japonica Group]	3.5	GO:0000301(retrograde transport, vesicle recycling within Golgi);GO:0006890(retrograde vesicle-mediated transport, Golgi to ER);GO:0007030(Golgi organization);GO:0017119(Golgi transport complex);GO:0048213(Golgi vesicle prefusion complex stabilization)	-
gma-miR6300_1ss18GC	Os04t0434300-01	Os04g0434300	-	threonylcarbamoyladenosine tRNA methylthiotransferase [Oryza sativa Japonica Group]	4	GO:0005783(endoplasmic reticulum);GO:0035598(N6-threonylcarbomyladenosine methylthiotransferase activity);GO:0051539(4 iron, 4 sulfur cluster binding)	-
gma-miR6300_1ss18GC	Os06t0167000-02	Os06g0167000	-	Os06g0167000, partial [Oryza sativa Japonica Group]	4	GO:0000244(spliceosomal tri-snRNP complex assembly);GO:0000386(second spliceosomal transesterification activity);GO:0005682(U5 snRNP);GO:0017070(U6 snRNA binding);GO:0030619(U1 snRNA binding);GO:0030620(U2 snRNA binding);GO:0030623(U5 snRNA binding);GO:0071013(catalytic step 2 spliceosome);GO:0097157(pre-mRNA intronic binding)	03040(Spliceosome)
gma-miR6300_1ss18GC	Os06t0167000-04	Os06g0167000	-	Os06g0167000, partial [Oryza sativa Japonica Group]	4	GO:0000244(spliceosomal tri-snRNP complex assembly);GO:0000386(second spliceosomal transesterification activity);GO:0005682(U5 snRNP);GO:0017070(U6 snRNA binding);GO:0030619(U1 snRNA binding);GO:0030620(U2 snRNA binding);GO:0030623(U5 snRNA binding);GO:0071013(catalytic step 2 spliceosome);GO:0097157(pre-mRNA intronic binding)	03040(Spliceosome)
gma-miR6300_1ss18GC	Os06t0167000-01	Os06g0167000	-	Os06g0167000, partial [Oryza sativa Japonica Group]	4	GO:0000244(spliceosomal tri-snRNP complex assembly);GO:0000386(second spliceosomal transesterification activity);GO:0005682(U5 snRNP);GO:0017070(U6 snRNA binding);GO:0030619(U1 snRNA binding);GO:0030620(U2 snRNA binding);GO:0030623(U5 snRNA binding);GO:0071013(catalytic step 2 spliceosome);GO:0097157(pre-mRNA intronic binding)	03040(Spliceosome)
gma-miR6300_1ss18GC	Os06t0167000-03	Os06g0167000	-	Os06g0167000, partial [Oryza sativa Japonica Group]	4	GO:0000244(spliceosomal tri-snRNP complex assembly);GO:0000386(second spliceosomal transesterification activity);GO:0005682(U5 snRNP);GO:0017070(U6 snRNA binding);GO:0030619(U1 snRNA binding);GO:0030620(U2 snRNA binding);GO:0030623(U5 snRNA binding);GO:0071013(catalytic step 2 spliceosome);GO:0097157(pre-mRNA intronic binding)	03040(Spliceosome)
gma-miR6300_1ss18GC	Os02t0577400-01	Os02g0577400	-	beta-1,3-galactosyltransferase GALT1 [Oryza sativa Japonica Group]	4	GO:0000139(Golgi membrane);GO:0005515(protein binding);GO:0005794(Golgi apparatus);GO:0006486(protein glycosylation);GO:0010488(UDP-galactose:N-glycan beta-1,3-galactosyltransferase activity);GO:0010493(Lewis a epitope biosynthetic process);GO:0016021(integral component of membrane);GO:0016757(transferase activity, transferring glycosyl groups);GO:0016758(transferase activity, transferring hexosy…	-
gma-miR6300_1ss18GC	Os10t0577900-01	Os10g0577900	GPAT	glycerol-3-phosphate acyltransferase, chloroplastic [Oryza sativa Japonica Group]	3.5	GO:0004366(glycerol-3-phosphate O-acyltransferase activity);GO:0006655(phosphatidylglycerol biosynthetic process);GO:0009507(chloroplast);GO:0009536(plastid);GO:0009570(chloroplast stroma);GO:0016024(CDP-diacylglycerol biosynthetic process);GO:0102420(sn-1-glycerol-3-phosphate C16:0-DCA-CoA acyl transferase activity)	00561(Glycerolipid metabolism);00564(Glycerophospholipid metabolism)
gma-miR6300_R+1	Os06t0211600-01	Os06g0211600	-	galactoside 2-alpha-L-fucosyltransferase [Oryza sativa Japonica Group]	4	GO:0005794(Golgi apparatus);GO:0008417(fucosyltransferase activity);GO:0009832(plant-type cell wall biogenesis);GO:0009969(xyloglucan biosynthetic process)	-
gma-miR6300_R+1	Os05t0120300-01	Os05g0120300	-	uncharacterized protein LOC4337646 [Oryza sativa Japonica Group]	3	GO:0003674(molecular_function);GO:0005634(nucleus);GO:0008150(biological_process)	-
gma-miR6300_R+1	Os05t0318600-01	Os05g0318600	-	LOW QUALITY PROTEIN: receptor-like protein kinase FERONIA [Oryza sativa Japonica Group]	2	GO:0004672(protein kinase activity);GO:0004674(protein serine/threonine kinase activity);GO:0005515(protein binding);GO:0005524(ATP binding);GO:0005576(extracellular region);GO:0005886(plasma membrane);GO:0007338(single fertilization);GO:0009506(plasmodesma);GO:0009723(response to ethylene);GO:0009738(abscisic acid-activated signaling pathway);GO:0009741(response to brassinosteroid);GO:0009742(br…	-
gma-miR6300_R+1	Os01t0198000-01	Os01g0198000	OsRDR4	probable RNA-dependent RNA polymerase 4 [Oryza sativa Japonica Group]	3.5	GO:0003723(RNA binding);GO:0003968(RNA-directed 5'-3' RNA polymerase activity);GO:0005575(cellular_component);GO:0016441(posttranscriptional gene silencing);GO:0031047(gene silencing by RNA)	-
gma-miR6300_R+1	Os06t0496400-01	Os06g0496400	OsbHLH127	transcription factor PHYTOCHROME INTERACTING FACTOR-LIKE 13-like [Oryza sativa Japonica Group]	3.5	GO:0001046(core promoter sequence-specific DNA binding);GO:0001228(transcriptional activator activity, RNA polymerase II transcription regulatory region sequence-specific DNA binding);GO:0005634(nucleus);GO:0006366(transcription by RNA polymerase II)	04075(Plant hormone signal transduction)
gma-miR6300_R+1	Os07t0245200-01	Os07g0245200	OsPGL27	probable polygalacturonase isoform X2 [Oryza sativa Japonica Group]	3	GO:0004650(polygalacturonase activity);GO:0005576(extracellular region);GO:0005773(vacuole);GO:0005975(carbohydrate metabolic process);GO:0016829(lyase activity);GO:0071555(cell wall organization)	00040(Pentose and glucuronate interconversions)
gma-miR6300_R+1	Os09t0506800-02	Os09g0506800	PAIR2	meiosis-specific protein PAIR2 isoform X2 [Oryza sativa Japonica Group]	4	GO:0000228(nuclear chromosome);GO:0005634(nucleus);GO:0007129(synapsis);GO:0009554(megasporogenesis);GO:0009556(microsporogenesis)	-
gma-miR6300_R+1	Os09t0506800-01	Os09g0506800	PAIR2	meiosis-specific protein PAIR2 isoform X2 [Oryza sativa Japonica Group]	4	GO:0000228(nuclear chromosome);GO:0005634(nucleus);GO:0007129(synapsis);GO:0009554(megasporogenesis);GO:0009556(microsporogenesis)	-
gma-miR6300_R+1	Os01t0966700-01	Os01g0966700	OsCIN4	Os01g0966700, partial [Oryza sativa Japonica Group]	4	GO:0016787(hydrolase activity)	-
gma-miR6300_R+1	Os01t0930800-01	Os01g0930800	Os1bglu5	RecName: Full=Beta-glucosidase 5; Short=Os1bglu5; Flags: Precursor	3	GO:0008422(beta-glucosidase activity);GO:1901657(glycosyl compound metabolic process)	00500(Starch and sucrose metabolism);00460(Cyanoamino acid metabolism);00940(Phenylpropanoid biosynthesis)
gma-miR6300_R+1	Os01t0139200-03	Os01g0139200	-	Os01g0139200, partial [Oryza sativa Japonica Group]	2.5	GO:0005634(nucleus);GO:0005829(cytosol)	-
gma-miR6300_R+1	Os01t0139200-01	Os01g0139200	-	Os01g0139200, partial [Oryza sativa Japonica Group]	2.5	GO:0005634(nucleus);GO:0005829(cytosol)	-
gma-miR6300_R+1	Os07t0262800-01	Os07g0262800	-	unnamed protein product [Oryza sativa Japonica Group]	3	GO:0004674(protein serine/threonine kinase activity);GO:0005524(ATP binding);GO:0005886(plasma membrane);GO:0006468(protein phosphorylation);GO:0009751(response to salicylic acid);GO:0016021(integral component of membrane);GO:0016301(kinase activity);GO:0030246(carbohydrate binding)	-
gma-miR6300_R+1	Os01t0139200-02	Os01g0139200	-	Os01g0139200, partial [Oryza sativa Japonica Group]	2.5	GO:0005634(nucleus);GO:0005829(cytosol)	-
gma-miR6300_R+1	Os07t0531500-01	Os07g0531500	-	NDR1/HIN1-like protein 2 [Oryza sativa Japonica Group]	3.5	GO:0006952(defense response);GO:0009506(plasmodesma);GO:0046658(anchored component of plasma membrane)	-
gma-miR6300_R+1	Os09t0518750-00	Os09g0518750	-	uncharacterized protein LOC107276463 [Oryza sativa Japonica Group]	4	-	-
gma-miR6300_R+1	Os10t0547500-01	Os10g0547500	LSI3	silicon efflux transporter LSI3-like [Oryza sativa Japonica Group]	3.5	GO:0005215(transporter activity);GO:0016021(integral component of membrane);GO:0098656(anion transmembrane transport)	-
gma-miR6300_R+1	Os08t0509100-02	Os08g0509100	OsLOX8	probable lipoxygenase 8, chloroplastic [Oryza sativa Japonica Group]	4	GO:0009611(response to wounding);GO:0016166(phytoene dehydrogenase activity);GO:0051707(response to other organism)	00591(Linoleic acid metabolism);00592(alpha-Linolenic acid metabolism)
gma-miR6300_R+1	Os08t0509100-01	Os08g0509100	OsLOX8	probable lipoxygenase 8, chloroplastic [Oryza sativa Japonica Group]	4	GO:0009611(response to wounding);GO:0016166(phytoene dehydrogenase activity);GO:0051707(response to other organism)	00591(Linoleic acid metabolism);00592(alpha-Linolenic acid metabolism)
gma-miR6300_R+1	Os10t0136400-00	Os10g0136400	-	Os10g0136400 [Oryza sativa Japonica Group]	3.5	GO:0004674(protein serine/threonine kinase activity);GO:0005886(plasma membrane);GO:0006468(protein phosphorylation);GO:0006952(defense response);GO:0009506(plasmodesma)	-
gma-miR6300_R+1	Os03t0118800-01	Os03g0118800	-	hypothetical protein OsJ_09191 [Oryza sativa Japonica Group]	3.5	GO:0003985(acetyl-CoA C-acetyltransferase activity);GO:0004421(hydroxymethylglutaryl-CoA synthase activity);GO:0005739(mitochondrion);GO:0005829(cytosol);GO:0009506(plasmodesma);GO:0016126(sterol biosynthetic process);GO:0019287(isopentenyl diphosphate biosynthetic process, mevalonate pathway)	00650(Butanoate metabolism);00072(Synthesis and degradation of ketone bodies);00280(Valine, leucine and isoleucine degradation);00900(Terpenoid backbone biosynthesis)
gma-miR6300_R+1	Os02t0220000-00	Os02g0220000	OsCKX6	cytokinin dehydrogenase 6 [Oryza sativa Japonica Group]	3	GO:0010229(inflorescence development);GO:0019139(cytokinin dehydrogenase activity)	00908(Zeatin biosynthesis)
gma-miR6300_R+1	Os12t0567800-01	Os12g0567800	OsMT1f	metallothionein-like protein 4C [Oryza sativa Japonica Group]	4	-	-
gma-miR6300_R+1	Os11t0584100-01	Os11g0584100	OsFbox616	uncharacterized protein LOC4350794 [Oryza sativa Japonica Group]	4	-	-
gma-miR6300_R+1	Os11t0584100-02	Os11g0584100	OsFbox616	uncharacterized protein LOC4350794 [Oryza sativa Japonica Group]	4	-	-
gma-miR6300_R+1	Os12t0541300-01	Os12g0541300	RBOHH	respiratory burst oxidase homolog protein B [Oryza sativa Japonica Group]	4	GO:0005886(plasma membrane)	04016(MAPK signaling pathway - plant);04626(Plant-pathogen interaction)
gma-miR6300_R+1	Os10t0142900-01	Os10g0142900	-	Hypothetical protein [Oryza sativa]	4	GO:0001510(RNA methylation);GO:0003723(RNA binding);GO:0008168(methyltransferase activity)	-
gma-miR6300_R+1	Os10t0392500-00	Os10g0392500	-	Hypothetical protein [Oryza sativa]	4	GO:0001510(RNA methylation);GO:0003723(RNA binding);GO:0008168(methyltransferase activity)	-
gma-miR6300_R+1	Os10t0456400-02	Os10g0456400	-	uncharacterized protein LOC4348793 [Oryza sativa Japonica Group]	4	GO:0005768(endosome);GO:0005794(Golgi apparatus);GO:0005802(trans-Golgi network);GO:0008150(biological_process);GO:0016021(integral component of membrane);GO:0016757(transferase activity, transferring glycosyl groups)	-
gma-miR6300_R+1	Os10t0456400-01	Os10g0456400	-	uncharacterized protein LOC4348793 [Oryza sativa Japonica Group]	4	GO:0005768(endosome);GO:0005794(Golgi apparatus);GO:0005802(trans-Golgi network);GO:0008150(biological_process);GO:0016021(integral component of membrane);GO:0016757(transferase activity, transferring glycosyl groups)	-
gma-miR6300_R+1	Os02t0240300-01	Os02g0240300	prx29	peroxidase P7 [Oryza sativa Japonica Group]	4	GO:0004601(peroxidase activity);GO:0005515(protein binding);GO:0005576(extracellular region);GO:0005618(cell wall);GO:0005794(Golgi apparatus);GO:0005829(cytosol);GO:0006979(response to oxidative stress);GO:0009809(lignin biosynthetic process);GO:0010089(xylem development);GO:0020037(heme binding);GO:0042744(hydrogen peroxide catabolic process);GO:0046872(metal ion binding);GO:0048046(apoplast);G…	00940(Phenylpropanoid biosynthesis)
gma-miR6300_R+1	Os01t0172100-01	Os01g0172100	OsPPT3	phosphoenolpyruvate/phosphate translocator 3, chloroplastic [Oryza sativa Japonica Group]	4	GO:0015121(phosphoenolpyruvate:phosphate antiporter activity);GO:0015714(phosphoenolpyruvate transport);GO:0034219(carbohydrate transmembrane transport);GO:0035436(triose phosphate transmembrane transport);GO:0071917(triose-phosphate transmembrane transporter activity)	-
gma-miR6300_R+1	Os12t0173400-01	Os12g0173400	-	uncharacterized protein LOC4351639 isoform X2 [Oryza sativa Japonica Group]	4	-	-
gma-miR6300_R+1	Os07t0685700-01	Os07g0685700	EIL2	ETHYLENE INSENSITIVE 3-like 1 protein [Oryza sativa Japonica Group]	3.5	GO:0003700(DNA binding transcription factor activity);GO:0005515(protein binding);GO:0005622(intracellular);GO:0005634(nucleus);GO:0006351(transcription, DNA-templated);GO:0006355(regulation of transcription, DNA-templated);GO:0009723(response to ethylene);GO:0009873(ethylene-activated signaling pathway);GO:0016491(oxidoreductase activity);GO:0042742(defense response to bacterium);GO:0043565(sequ…	04016(MAPK signaling pathway - plant);04075(Plant hormone signal transduction)
gma-miR6300_R+1	Os12t0156400-01	Os12g0156400	-	mRNA-decapping enzyme-like protein [Oryza sativa Japonica Group]	4	GO:0000290(deadenylation-dependent decapping of nuclear-transcribed mRNA);GO:0000932(P-body);GO:0003729(mRNA binding);GO:0030234(enzyme regulator activity);GO:0031087(deadenylation-independent decapping of nuclear-transcribed mRNA)	03018(RNA degradation)
gma-miR6300_R+1	Os08t0529800-01	Os08g0529800	-	triacylglycerol lipase 2 [Oryza sativa Japonica Group]	4	GO:0002213(defense response to insect);GO:0003824(catalytic activity);GO:0004806(triglyceride lipase activity);GO:0005576(extracellular region);GO:0016042(lipid catabolic process);GO:0016298(lipase activity)	00100(Steroid biosynthesis)
gma-miR6300_R+4	Os07t0262800-01	Os07g0262800	-	unnamed protein product [Oryza sativa Japonica Group]	4	GO:0004674(protein serine/threonine kinase activity);GO:0005524(ATP binding);GO:0005886(plasma membrane);GO:0006468(protein phosphorylation);GO:0009751(response to salicylic acid);GO:0016021(integral component of membrane);GO:0016301(kinase activity);GO:0030246(carbohydrate binding)	-
gma-miR6300_R+5	Os07t0262800-01	Os07g0262800	-	unnamed protein product [Oryza sativa Japonica Group]	4	GO:0004674(protein serine/threonine kinase activity);GO:0005524(ATP binding);GO:0005886(plasma membrane);GO:0006468(protein phosphorylation);GO:0009751(response to salicylic acid);GO:0016021(integral component of membrane);GO:0016301(kinase activity);GO:0030246(carbohydrate binding)	-
gma-miR6300_R+6_2	Os07t0262800-01	Os07g0262800	-	unnamed protein product [Oryza sativa Japonica Group]	4	GO:0004674(protein serine/threonine kinase activity);GO:0005524(ATP binding);GO:0005886(plasma membrane);GO:0006468(protein phosphorylation);GO:0009751(response to salicylic acid);GO:0016021(integral component of membrane);GO:0016301(kinase activity);GO:0030246(carbohydrate binding)	-
gma-MIR6300-p5_1ss6AG	Os05t0510400-01	Os05g0510400	OsFbox266	F-box protein At5g46170 [Oryza sativa Japonica Group]	3.5	GO:0003674(molecular_function);GO:0005634(nucleus);GO:0010286(heat acclimation)	-
gma-MIR6300-p5_1ss6AG	Os05t0510400-02	Os05g0510400	OsFbox266	F-box protein At5g46170 [Oryza sativa Japonica Group]	3.5	GO:0003674(molecular_function);GO:0005634(nucleus);GO:0010286(heat acclimation)	-
gma-MIR6300-p5_1ss6AG	Os11t0466966-01	Os11g0466966	-	Os11g0466966, partial [Oryza sativa Japonica Group]	4	GO:0009061(anaerobic respiration);GO:0018171(peptidyl-cysteine oxidation);GO:0070483(detection of hypoxia)	-
gma-MIR6300-p5_1ss6AG	Os11t0466966-02	Os11g0466966	-	Os11g0466966, partial [Oryza sativa Japonica Group]	4	GO:0009061(anaerobic respiration);GO:0018171(peptidyl-cysteine oxidation);GO:0070483(detection of hypoxia)	-
gma-MIR6300-p5_1ss6AG	Os01t0226600-02	Os01g0226600	SLAC	S-type anion channel SLAH3 isoform X2 [Oryza sativa Japonica Group]	3	GO:0005215(transporter activity);GO:0005515(protein binding);GO:0005886(plasma membrane);GO:0006821(chloride transport);GO:0006873(cellular ion homeostasis);GO:0008308(voltage-gated anion channel activity);GO:0009414(response to water deprivation);GO:0009651(response to salt stress);GO:0016021(integral component of membrane)	-
gma-MIR6300-p5_1ss6AG	Os01t0226600-01	Os01g0226600	SLAC	S-type anion channel SLAH3 isoform X2 [Oryza sativa Japonica Group]	3	GO:0005215(transporter activity);GO:0005515(protein binding);GO:0005886(plasma membrane);GO:0006821(chloride transport);GO:0006873(cellular ion homeostasis);GO:0008308(voltage-gated anion channel activity);GO:0009414(response to water deprivation);GO:0009651(response to salt stress);GO:0016021(integral component of membrane)	-
gma-MIR6300-p5_1ss6AG	Os04t0487400-00	Os04g0487400	-	OJ991113_30.9 [Oryza sativa Japonica Group]	4	GO:0005770(late endosome);GO:0005783(endoplasmic reticulum);GO:0005794(Golgi apparatus);GO:0016021(integral component of membrane);GO:0016567(protein ubiquitination);GO:0031647(regulation of protein stability);GO:0042036(negative regulation of cytokine biosynthetic process);GO:0061630(ubiquitin protein ligase activity)	-
gma-MIR6300-p5_1ss6AG	Os07t0169700-01	Os07g0169700	GA20OX3	RecName: Full=Gibberellin 20 oxidase 3; Short=OsGA20ox3; AltName: Full=GA 20-oxidase 3; AltName: Full=Gibberellin C-20 oxidase 3	4	GO:0009416(response to light stimulus);GO:0009685(gibberellin metabolic process);GO:0009686(gibberellin biosynthetic process);GO:0009740(gibberellic acid mediated signaling pathway);GO:0009826(unidimensional cell growth);GO:0009908(flower development);GO:0045544(gibberellin 20-oxidase activity)	-
gma-MIR6300-p5_1ss6AG	Os09t0536200-00	Os09g0536200	-	uncharacterized protein LOC4347698 [Oryza sativa Japonica Group]	4	GO:0005634(nucleus);GO:0005737(cytoplasm)	00260(Glycine, serine and threonine metabolism);00350(Tyrosine metabolism);00360(Phenylalanine metabolism);00410(beta-Alanine metabolism);00950(Isoquinoline alkaloid biosynthesis);00960(Tropane, piperidine and pyridine alkaloid biosynthesis)
gma-MIR6300-p5_1ss6AG	Os06t0724600-02	Os06g0724600	-	serine/arginine-rich splicing factor SR45a [Oryza sativa Japonica Group]	4	GO:0000028(ribosomal small subunit assembly);GO:0003735(structural constituent of ribosome);GO:0022627(cytosolic small ribosomal subunit)	03040(Spliceosome)
gma-MIR6300-p5_1ss6AG	Os06t0724600-01	Os06g0724600	-	serine/arginine-rich splicing factor SR45a [Oryza sativa Japonica Group]	4	GO:0000028(ribosomal small subunit assembly);GO:0003735(structural constituent of ribosome);GO:0022627(cytosolic small ribosomal subunit)	03040(Spliceosome)
gma-MIR6300-p5_1ss6AG	Os01t0872100-01	Os01g0872100	-	uncharacterized protein LOC4324947 [Oryza sativa Japonica Group]	4	GO:0005215(transporter activity);GO:0005886(plasma membrane);GO:0006857(oligopeptide transport);GO:0015706(nitrate transport);GO:0016020(membrane);GO:0016021(integral component of membrane);GO:0022857(transmembrane transporter activity);GO:0042938(dipeptide transport);GO:0055085(transmembrane transport)	-
gma-MIR6300-p5_1ss6AG	Os03t0425000-01	Os03g0425000	AL1a	RAP domain-containing protein, chloroplastic [Oryza sativa Japonica Group]	4	GO:0003723(RNA binding);GO:0005634(nucleus);GO:0006952(defense response);GO:0009507(chloroplast);GO:0042644(chloroplast nucleoid);GO:0042646(plastid nucleoid);GO:1901259(chloroplast rRNA processing)	-
gma-MIR6300-p5_1ss6AG	Os01t0694000-01	Os01g0694000	-	Os01g0694000, partial [Oryza sativa Japonica Group]	2.5	GO:0005515(protein binding)	04075(Plant hormone signal transduction)
gma-MIR6300-p5_1ss6AG	Os03t0425000-02	Os03g0425000	AL1a	RAP domain-containing protein, chloroplastic [Oryza sativa Japonica Group]	4	GO:0003723(RNA binding);GO:0005634(nucleus);GO:0006952(defense response);GO:0009507(chloroplast);GO:0042644(chloroplast nucleoid);GO:0042646(plastid nucleoid);GO:1901259(chloroplast rRNA processing)	-
gma-MIR6300-p5_1ss6AG	Os03t0425000-03	Os03g0425000	AL1a	RAP domain-containing protein, chloroplastic [Oryza sativa Japonica Group]	4	GO:0003723(RNA binding);GO:0005634(nucleus);GO:0006952(defense response);GO:0009507(chloroplast);GO:0042644(chloroplast nucleoid);GO:0042646(plastid nucleoid);GO:1901259(chloroplast rRNA processing)	-
gma-MIR6300-p5_1ss6AG	Os11t0607900-01	Os11g0607900	OsRLCK336	hypothetical protein OsJ_26865 [Oryza sativa Japonica Group]	3.5	GO:0004674(protein serine/threonine kinase activity);GO:0005886(plasma membrane);GO:0006468(protein phosphorylation);GO:0006952(defense response);GO:0009506(plasmodesma)	-
gma-MIR6300-p5_1ss6AG	Os01t0112500-01	Os01g0112500	-	U-box domain-containing protein 4 [Oryza sativa Japonica Group]	4	GO:0005634(nucleus);GO:0005737(cytoplasm)	-
gma-MIR6300-p5_1ss6AG	Os01t0112500-02	Os01g0112500	-	U-box domain-containing protein 4 [Oryza sativa Japonica Group]	4	GO:0005634(nucleus);GO:0005737(cytoplasm)	-
gma-MIR6300-p5_1ss6AG	Os02t0154300-01	Os02g0154300	-	putative leucine-rich repeat receptor-like kinase [Oryza sativa Indica Group]	4	GO:0004857(enzyme inhibitor activity);GO:0008134(transcription factor binding);GO:0010228(vegetative to reproductive phase transition of meristem);GO:0048510(regulation of timing of transition from vegetative to reproductive phase);GO:0048574(long-day photoperiodism, flowering)	04075(Plant hormone signal transduction)
gma-MIR6300-p5_1ss6AG	Os02t0153450-01	Os02g0153450	-	tyrosine-sulfated glycopeptide receptor 1-like [Oryza sativa Japonica Group]	4	GO:0004674(protein serine/threonine kinase activity);GO:0005886(plasma membrane);GO:0006468(protein phosphorylation);GO:0006952(defense response);GO:0009506(plasmodesma)	04075(Plant hormone signal transduction)
gma-MIR6300-p5_1ss6AG	Os09t0544000-01	Os09g0544000	-	putrescine hydroxycinnamoyltransferase [Oryza sativa Japonica Group]	4	GO:0047634(agmatine N4-coumaroyltransferase activity)	00940(Phenylpropanoid biosynthesis);00945(Stilbenoid, diarylheptanoid and gingerol biosynthesis);00941(Flavonoid biosynthesis)
gma-MIR6300-p5_1ss6AG	Os03t0825800-01	Os03g0825800	OsRLCK120	calmodulin-binding receptor-like cytoplasmic kinase 2 isoform X2 [Oryza sativa Japonica Group]	4	GO:0005886(plasma membrane)	-
gma-MIR6300-p5_1ss6AG	Os04t0451000-01	Os04g0451000	-	Os04g0451000, partial [Oryza sativa Japonica Group]	4	-	-
gma-MIR6300-p5_1ss6AG	Os06t0527201-01	Os06g0527201	-	cyclic nucleotide-gated ion channel 1 isoform X2 [Oryza sativa Japonica Group]	4	GO:0005249(voltage-gated potassium channel activity);GO:0005887(integral component of plasma membrane);GO:0042391(regulation of membrane potential)	04626(Plant-pathogen interaction)
gma-MIR6300-p5_1ss6AG	Os12t0230200-02	Os12g0230200	OsCDPK29	Os12g0230200 [Oryza sativa Japonica Group]	4	GO:0004683(calmodulin-dependent protein kinase activity);GO:0005516(calmodulin binding);GO:0005634(nucleus);GO:0005737(cytoplasm);GO:0005886(plasma membrane);GO:0009738(abscisic acid-activated signaling pathway);GO:0009931(calcium-dependent protein serine/threonine kinase activity);GO:0018105(peptidyl-serine phosphorylation);GO:0035556(intracellular signal transduction);GO:0046777(protein autopho…	04626(Plant-pathogen interaction)
gma-MIR6300-p5_1ss6AG	Os07t0215500-01	Os07g0215500	RA16	seed allergenic protein RA5 [Oryza sativa Japonica Group]	4	GO:0004867(serine-type endopeptidase inhibitor activity)	-
gma-MIR6300-p5_1ss6AG	Os03t0842400-01	Os03g0842400	-	retrotransposon protein, putative, unclassified [Oryza sativa Japonica Group]	4	-	04075(Plant hormone signal transduction)
gma-MIR6300-p5_1ss6AG	Os10t0432650-00	Os10g0432650	-	Os10g0432650 [Oryza sativa Japonica Group]	3.5	-	-
gma-MIR6300-p5_1ss6AG	Os02t0189800-00	Os02g0189800	-	putative multidrug resistance protein [Oryza sativa Japonica Group]	4	GO:0016021(integral component of membrane);GO:0042626(ATPase activity, coupled to transmembrane movement of substances);GO:0055085(transmembrane transport)	02010(ABC transporters)
gma-MIR6300-p5_1ss6AG	Os02t0190000-00	Os02g0190000	-	putative multidrug resistance protein [Oryza sativa Japonica Group]	4	GO:0016021(integral component of membrane);GO:0042626(ATPase activity, coupled to transmembrane movement of substances);GO:0055085(transmembrane transport)	02010(ABC transporters)
gma-MIR6300-p5_1ss6AG	Os02t0190300-01	Os02g0190300	OsABCB9	putative multidrug resistance protein [Oryza sativa Japonica Group]	4	GO:0016021(integral component of membrane);GO:0042626(ATPase activity, coupled to transmembrane movement of substances);GO:0055085(transmembrane transport)	02010(ABC transporters)
gma-MIR6300-p5_1ss6AG	Os02t0597300-01	Os02g0597300	-	Os02g0597300, partial [Oryza sativa Japonica Group]	3.5	GO:0000287(magnesium ion binding);GO:0005737(cytoplasm);GO:0006020(inositol metabolic process);GO:0007165(signal transduction);GO:0008934(inositol monophosphate 1-phosphatase activity);GO:0046855(inositol phosphate dephosphorylation)	-
gma-MIR6300-p5_1ss6AG	Os03t0424500-01	Os03g0424500	RPS4	40S ribosomal protein S19-like [Oryza sativa Japonica Group]	4	GO:0000028(ribosomal small subunit assembly);GO:0003735(structural constituent of ribosome);GO:0022627(cytosolic small ribosomal subunit)	03010(Ribosome)
gma-MIR6300-p5_1ss6AG	Os05t0219900-01	Os05g0219900	SLAC	S-type anion channel SLAH2 [Oryza sativa Japonica Group]	4	GO:0005215(transporter activity);GO:0005515(protein binding);GO:0005886(plasma membrane);GO:0006821(chloride transport);GO:0006873(cellular ion homeostasis);GO:0008308(voltage-gated anion channel activity);GO:0009414(response to water deprivation);GO:0009651(response to salt stress);GO:0016021(integral component of membrane)	-
lus-miR162a_R+2	Os03t0121800-01	Os03g0121800	DCL1	RecName: Full=Endoribonuclease Dicer homolog 1; AltName: Full=Dicer-like protein 1; Short=OsDCL1	4	GO:0003723(RNA binding);GO:0004525(ribonuclease III activity);GO:0005634(nucleus);GO:0005737(cytoplasm);GO:0007275(multicellular organism development);GO:0016442(RISC complex);GO:0030422(production of siRNA involved in RNA interference);GO:0035196(production of miRNAs involved in gene silencing by miRNA)	-
mtr-miR166a_L+1R-1_1ss21CT	Os03t0109400-02	Os03g0109400	HOX10	homeobox-leucine zipper protein HOX10 [Oryza sativa Japonica Group]	2.5	GO:0003677(DNA binding);GO:0003700(DNA binding transcription factor activity);GO:0005634(nucleus);GO:0006351(transcription, DNA-templated);GO:0006355(regulation of transcription, DNA-templated);GO:0008289(lipid binding);GO:0009855(determination of bilateral symmetry);GO:0009944(polarity specification of adaxial/abaxial axis);GO:0009956(radial pattern formation);GO:0010014(meristem initiation);GO:…	-
mtr-miR166a_L+1R-1_1ss21CT	Os12t0612700-01	Os12g0612700	HOX33	homeobox-leucine zipper protein HOX33 [Oryza sativa Japonica Group]	2.5	GO:0003677(DNA binding);GO:0003700(DNA binding transcription factor activity);GO:0005634(nucleus);GO:0006351(transcription, DNA-templated);GO:0006355(regulation of transcription, DNA-templated);GO:0008289(lipid binding);GO:0009855(determination of bilateral symmetry);GO:0009944(polarity specification of adaxial/abaxial axis);GO:0009955(adaxial/abaxial pattern specification);GO:0010014(meristem in…	-
mtr-miR166a_L+1R-1_1ss21CT	Os10t0480200-02	Os10g0480200	Oshox9	homeobox-leucine zipper protein HOX9 [Oryza sativa Japonica Group]	2.5	GO:0003677(DNA binding);GO:0003700(DNA binding transcription factor activity);GO:0005634(nucleus);GO:0006351(transcription, DNA-templated);GO:0006355(regulation of transcription, DNA-templated);GO:0008289(lipid binding);GO:0009855(determination of bilateral symmetry);GO:0009944(polarity specification of adaxial/abaxial axis);GO:0009956(radial pattern formation);GO:0010014(meristem initiation);GO:…	-
mtr-miR166a_L+1R-1_1ss21CT	Os03t0640800-01	Os03g0640800	OsHB4	homeobox-leucine zipper protein HOX32 [Oryza sativa Japonica Group]	2.5	GO:0003677(DNA binding);GO:0003700(DNA binding transcription factor activity);GO:0005634(nucleus);GO:0006351(transcription, DNA-templated);GO:0006355(regulation of transcription, DNA-templated);GO:0008289(lipid binding);GO:0009855(determination of bilateral symmetry);GO:0009944(polarity specification of adaxial/abaxial axis);GO:0009955(adaxial/abaxial pattern specification);GO:0010014(meristem in…	-
mtr-miR166a_L+1R-1_1ss21CT	Os10t0480200-01	Os10g0480200	Oshox9	homeobox-leucine zipper protein HOX9 [Oryza sativa Japonica Group]	2.5	GO:0003677(DNA binding);GO:0003700(DNA binding transcription factor activity);GO:0005634(nucleus);GO:0006351(transcription, DNA-templated);GO:0006355(regulation of transcription, DNA-templated);GO:0008289(lipid binding);GO:0009855(determination of bilateral symmetry);GO:0009944(polarity specification of adaxial/abaxial axis);GO:0009956(radial pattern formation);GO:0010014(meristem initiation);GO:…	-
mtr-miR166a_L+1R-1_1ss21CT	Os02t0729300-01	Os02g0729300	-	hypothetical protein OsI_08793 [Oryza sativa Indica Group]	2.5	-	-
mtr-miR166a_L+1R-1_1ss21CT	Os03t0651201-01	Os03g0651201	-	Os03g0651201 [Oryza sativa Japonica Group]	3	-	-
osa-MIR11343-p3	Os02t0179250-01	Os02g0179250	-	putative transposon protein [Oryza sativa Indica Group]	0.5	-	-
osa-MIR11343-p3	Os10t0476900-01	Os10g0476900	-	Os10g0476900, partial [Oryza sativa Japonica Group]	0	-	-
osa-MIR11343-p3	Os12t0288000-03	Os12g0288000	OsSTA278	WAT1-related protein At1g09380 isoform X1 [Oryza sativa Japonica Group]	1	GO:0005886(plasma membrane);GO:0006810(transport);GO:0022857(transmembrane transporter activity)	-
osa-MIR11343-p3	Os01t0126401-01	Os01g0126401	-	protein INVOLVED IN DE NOVO 2 [Oryza sativa Japonica Group]	1	GO:0004526(ribonuclease P activity);GO:0005655(nucleolar ribonuclease P complex);GO:0090502(RNA phosphodiester bond hydrolysis, endonucleolytic)	-
osa-MIR11343-p3	Os04t0420500-01	Os04g0420500	-	G-type lectin S-receptor-like serine/threonine-protein kinase At2g19130 [Oryza sativa Japonica Group]	0.5	GO:0004674(protein serine/threonine kinase activity);GO:0005886(plasma membrane);GO:0006468(protein phosphorylation)	-
osa-MIR11343-p3	Os02t0768100-01	Os02g0768100	-	uncharacterized protein LOC4330848 [Oryza sativa Japonica Group]	2	-	-
osa-MIR11343-p3	Os10t0424400-00	Os10g0424400	OsMB28	BTB/POZ and MATH domain-containing protein 1 [Oryza sativa Japonica Group]	1.5	GO:0005515(protein binding);GO:0005634(nucleus);GO:0006970(response to osmotic stress);GO:0016567(protein ubiquitination);GO:0042631(cellular response to water deprivation);GO:0071472(cellular response to salt stress)	-
osa-MIR11343-p3	Os02t0176100-03	Os02g0176100	-	protein STRUBBELIG-RECEPTOR FAMILY 3 isoform X1 [Oryza sativa Japonica Group]	3	GO:0004674(protein serine/threonine kinase activity);GO:0004675(transmembrane receptor protein serine/threonine kinase activity);GO:0005524(ATP binding);GO:0005886(plasma membrane);GO:0006468(protein phosphorylation);GO:0007166(cell surface receptor signaling pathway);GO:0007169(transmembrane receptor protein tyrosine kinase signaling pathway);GO:0007623(circadian rhythm);GO:0016021(integral comp…	-
osa-MIR11343-p3	Os02t0280700-01	Os02g0280700	-	protein SRG1 [Oryza sativa Japonica Group]	1.5	GO:0051213(dioxygenase activity)	00941(Flavonoid biosynthesis)
osa-MIR11343-p3	Os09t0447300-01	Os09g0447300	CYP76L1	cytochrome P450 76M5-like [Oryza sativa Japonica Group]	1	GO:0016020(membrane);GO:0016709(oxidoreductase activity, acting on paired donors, with incorporation or reduction of molecular oxygen, NAD(P)H as one donor, and incorporation of one atom of oxygen);GO:0044550(secondary metabolite biosynthetic process)	-
osa-MIR11343-p3	Os01t0667100-01	Os01g0667100	-	60S ribosomal protein L18a-like protein [Oryza sativa Japonica Group]	1.5	GO:0003735(structural constituent of ribosome);GO:0006412(translation);GO:0022625(cytosolic large ribosomal subunit)	03010(Ribosome)
osa-MIR11343-p3	Os01t0894600-03	Os01g0894600	OsRFPV-7	zinc finger protein-like [Oryza sativa Japonica Group]	3	GO:0004842(ubiquitin-protein transferase activity);GO:0005886(plasma membrane);GO:0008270(zinc ion binding);GO:0016021(integral component of membrane);GO:0016567(protein ubiquitination);GO:0005634(nucleus)	-
osa-MIR11343-p3	Os09t0572400-01	Os09g0572400	OsABCF5	ABC transporter F family member 1 [Oryza sativa Japonica Group]	3.5	GO:0005215(transporter activity);GO:0005524(ATP binding);GO:0005886(plasma membrane);GO:0016887(ATPase activity)	-
osa-MIR11343-p3	Os02t0264700-01	Os02g0264700	-	Os02g0264700, partial [Oryza sativa Japonica Group]	3.5	GO:0051213(dioxygenase activity)	-
osa-MIR11343-p3	Os08t0437050-01	Os08g0437050	-	Os08g0437050, partial [Oryza sativa Japonica Group]	4	-	-
osa-MIR11343-p3	Os04t0528100-01	Os04g0528100	-	UPF0426 protein At1g28150, chloroplastic isoform X2 [Oryza sativa Japonica Group]	1.5	GO:0003674(molecular_function);GO:0008150(biological_process);GO:0009507(chloroplast);GO:0010287(plastoglobule)	-
osa-MIR11343-p3	Os03t0804600-00	Os03g0804600	OsGLP3-9	Os03g0804600, partial [Oryza sativa Japonica Group]	3.5	GO:0005618(cell wall);GO:0033609(oxalate metabolic process);GO:0046564(oxalate decarboxylase activity)	-
osa-MIR11343-p3	Os12t0568350-01	Os12g0568350	OsMTL1	F-box domain containing protein [Oryza sativa Japonica Group]	2.5	GO:0000981(RNA polymerase II transcription factor activity, sequence-specific DNA binding);GO:0003677(DNA binding);GO:0005654(nucleoplasm);GO:0005737(cytoplasm)	-
osa-MIR11343-p3	Os11t0513700-01	Os11g0513700	-	uncharacterized protein LOC4350579 [Oryza sativa Japonica Group]	3.5	-	-
osa-MIR11343-p3	Os01t0392800-01	Os01g0392800	-	hypothetical protein OsI_02069 [Oryza sativa Indica Group]	3.5	GO:0000977(RNA polymerase II regulatory region sequence-specific DNA binding);GO:0003700(DNA binding transcription factor activity);GO:0005634(nucleus);GO:0006357(regulation of transcription by RNA polymerase II)	04120(Ubiquitin mediated proteolysis)
osa-MIR11343-p3	Os04t0290450-01	Os04g0290450	-	Os04g0290400 [Oryza sativa Japonica Group]	2	GO:0005720(nuclear heterochromatin);GO:0010216(maintenance of DNA methylation);GO:0016567(protein ubiquitination);GO:0061630(ubiquitin protein ligase activity);GO:0090308(regulation of methylation-dependent chromatin silencing)	-
osa-MIR11343-p3	Os08t0530100-01	Os08g0530100	-	Os08g0530100, partial [Oryza sativa Japonica Group]	3	GO:0005737(cytoplasm);GO:0008150(biological_process);GO:0009451(RNA modification);GO:0043231(intracellular membrane-bounded organelle)	-
osa-MIR11343-p3	Os03t0362500-00	Os03g0362500	-	Os03g0362500 [Oryza sativa Japonica Group]	2.5	GO:0047461((+)-delta-cadinene synthase activity);GO:1901928(cadinene biosynthetic process)	00909(Sesquiterpenoid and triterpenoid biosynthesis)
osa-MIR11343-p3	Os03t0255200-02	Os03g0255200	-	protein CHAPERONE-LIKE PROTEIN OF POR1, chloroplastic [Oryza sativa Japonica Group]	4	GO:0008150(biological_process);GO:0009507(chloroplast);GO:0009706(chloroplast inner membrane);GO:0009941(chloroplast envelope);GO:0016021(integral component of membrane)	-
osa-MIR11343-p3	Os08t0396401-01	Os08g0396401	-	NA	3.5	-	-
osa-MIR11343-p3	Os03t0807400-01	Os03g0807400	-	Os03g0807400, partial [Oryza sativa Japonica Group]	3.5	GO:0005634(nucleus);GO:0005737(cytoplasm);GO:0008150(biological_process);GO:0008270(zinc ion binding);GO:0009507(chloroplast);GO:0043231(intracellular membrane-bounded organelle)	04141(Protein processing in endoplasmic reticulum);04145(Phagosome)
osa-MIR11343-p3	Os02t0553400-01	Os02g0553400	-	NA	4	-	-
osa-MIR11343-p3	Os04t0382550-00	Os04g0382550	-	hypothetical protein OsJ_14536 [Oryza sativa Japonica Group]	4	GO:0030599(pectinesterase activity);GO:0046910(pectinesterase inhibitor activity);GO:0071944(cell periphery)	-
osa-MIR11343-p3	Os04t0432200-00	Os04g0432200	-	hypothetical protein OsI_15944 [Oryza sativa Indica Group]	3	GO:0004004(ATP-dependent RNA helicase activity);GO:0005634(nucleus);GO:0005739(mitochondrion);GO:0006396(RNA processing)	-
osa-MIR11343-p3	Os05t0512200-01	Os05g0512200	-	uncharacterized protein LOC4339294 [Oryza sativa Japonica Group]	3	GO:0007623(circadian rhythm);GO:0009507(chloroplast);GO:0016874(ligase activity)	03030(DNA replication);03420(Nucleotide excision repair);03430(Mismatch repair)
osa-MIR11343-p3	Os09t0240850-01	Os09g0240850	-	Os09g0240850, partial [Oryza sativa Japonica Group]	3	-	-
osa-MIR11343-p3	Os02t0184100-01	Os02g0184100	-	Os02g0184100 [Oryza sativa Japonica Group]	3	-	-
osa-MIR11343-p3	Os08t0288000-02	Os08g0288000	-	Os08g0288000, partial [Oryza sativa Japonica Group]	3	GO:0009061(anaerobic respiration);GO:0018171(peptidyl-cysteine oxidation);GO:0070483(detection of hypoxia)	-
osa-MIR11343-p3	Os06t0303800-01	Os06g0303800	-	Os06g0303800, partial [Oryza sativa Japonica Group]	3	GO:0005515(protein binding);GO:0005886(plasma membrane);GO:0031225(anchored component of membrane);GO:0045927(positive regulation of growth);GO:0090406(pollen tube)	-
osa-MIR11343-p3	Os03t0577800-01	Os03g0577800	-	hypothetical protein [Oryza sativa Japonica Group]	4	-	-
osa-MIR11343-p3	Os08t0501700-01	Os08g0501700	OsWAK76	Os08g0501700, partial [Oryza sativa Japonica Group]	4	GO:0004674(protein serine/threonine kinase activity);GO:0005886(plasma membrane);GO:0007166(cell surface receptor signaling pathway)	-
osa-MIR11343-p3	Os12t0568350-01	Os12g0568350	OsMTL1	F-box domain containing protein [Oryza sativa Japonica Group]	3.5	GO:0000981(RNA polymerase II transcription factor activity, sequence-specific DNA binding);GO:0003677(DNA binding);GO:0005654(nucleoplasm);GO:0005737(cytoplasm)	-
osa-MIR11343-p3	Os04t0623901-01	Os04g0623901	miR171c	NA	4	-	-
osa-MIR11343-p3	Os12t0231100-01	Os12g0231100	-	uncharacterized protein LOC9267507 [Oryza sativa Japonica Group]	4	GO:0043995(histone acetyltransferase activity (H4-K5 specific));GO:0043996(histone acetyltransferase activity (H4-K8 specific));GO:0044545(NSL complex);GO:0046972(histone acetyltransferase activity (H4-K16 specific))	-
osa-MIR11343-p3	Os03t0836900-00	Os03g0836900	-	NA	3.5	-	-
osa-MIR11343-p3	Os04t0472200-01	Os04g0472200	OsFLA13	Os04g0472200, partial [Oryza sativa Japonica Group]	4	GO:0005886(plasma membrane);GO:0016020(membrane);GO:0031225(anchored component of membrane);GO:0046658(anchored component of plasma membrane)	-
osa-MIR11343-p3	Os02t0807700-01	Os02g0807700	-	protein LOL1 isoform X1 [Oryza sativa Japonica Group]	4	GO:0005634(nucleus);GO:0031348(negative regulation of defense response);GO:0034051(negative regulation of plant-type hypersensitive response);GO:0045595(regulation of cell differentiation)	04144(Endocytosis)
osa-MIR11343-p3	Os06t0648200-01	Os06g0648200	-	unknown protein [Oryza sativa Japonica Group]	3.5	-	-
osa-MIR11343-p3	Os06t0693600-00	Os06g0693600	-	Os06g0693600 [Oryza sativa Japonica Group]	3.5	GO:0022625(cytosolic large ribosomal subunit);GO:0030687(preribosome, large subunit precursor);GO:0042273(ribosomal large subunit biogenesis)	-
osa-MIR11343-p3	Os12t0221400-01	Os12g0221400	-	hypothetical protein LOC_Os12g11980 [Oryza sativa Japonica Group]	3.5	-	-
osa-MIR11343-p3	Os10t0407400-01	Os10g0407400	-	protein NEN1 isoform X1 [Oryza sativa Japonica Group]	3.5	GO:0003676(nucleic acid binding);GO:0004527(exonuclease activity);GO:0005622(intracellular);GO:0005634(nucleus);GO:0005737(cytoplasm);GO:0008408(3'-5' exonuclease activity);GO:0046872(metal ion binding)	-
osa-MIR11343-p3	Os09t0271000-01	Os09g0271000	-	unnamed protein product [Oryza sativa Japonica Group]	4	-	-
osa-MIR1430-p3	Os01t0777700-00	Os01g0777700	-	inositol hexakisphosphate and diphosphoinositol-pentakisphosphate kinase VIP1 [Oryza sativa Japonica Group]	3	GO:0000828(inositol hexakisphosphate kinase activity);GO:0000829(inositol heptakisphosphate kinase activity);GO:0005737(cytoplasm);GO:0005886(plasma membrane);GO:0006020(inositol metabolic process);GO:0009817(defense response to fungus, incompatible interaction);GO:0009861(jasmonic acid and ethylene-dependent systemic resistance);GO:0032958(inositol phosphate biosynthetic process);GO:0033857(diph…	04070(Phosphatidylinositol signaling system)
osa-MIR1430-p3	Os02t0496100-01	Os02g0496100	HSFA5	heat stress transcription factor A-5 [Oryza sativa Japonica Group]	3.5	GO:0003677(DNA binding);GO:0003700(DNA binding transcription factor activity);GO:0005634(nucleus);GO:0005737(cytoplasm);GO:0006351(transcription, DNA-templated);GO:0006355(regulation of transcription, DNA-templated);GO:0043565(sequence-specific DNA binding)	-
osa-MIR1430-p3	Os06t0185933-00	Os06g0185933	-	hypothetical protein OsI_21947 [Oryza sativa Indica Group]	4	GO:0004602(glutathione peroxidase activity);GO:0006979(response to oxidative stress);GO:0009507(chloroplast);GO:0055114(oxidation-reduction process);GO:0080167(response to karrikin)	00590(Arachidonic acid metabolism);00480(Glutathione metabolism)
osa-MIR1430-p3	Os06t0542350-01	Os06g0542350	-	Os06g0542350 [Oryza sativa Japonica Group]	4	GO:0005737(cytoplasm);GO:0030001(metal ion transport);GO:0046914(transition metal ion binding);GO:0046916(cellular transition metal ion homeostasis)	-
osa-MIR1430-p3	Os03t0314750-01	Os03g0314750	-	Os03g0314750, partial [Oryza sativa Japonica Group]	3	-	-
osa-MIR1441-p5_2ss19TC24TC	Os03t0839600-01	Os03g0839600	-	NA	0	-	-
osa-MIR1441-p5_2ss19TC24TC	Os05t0172000-01	Os05g0172000	OsFbox249	unknown protein [Oryza sativa Japonica Group]	0	GO:0004462(lactoylglutathione lyase activity);GO:0005737(cytoplasm);GO:0005975(carbohydrate metabolic process);GO:0016829(lyase activity)	-
osa-MIR1441-p5_2ss19TC24TC	Os06t0472600-01	Os06g0472600	-	hypothetical protein OsI_22946 [Oryza sativa Indica Group]	0	-	-
osa-MIR1441-p5_2ss19TC24TC	Os07t0587500-01	Os07g0587500	-	unnamed protein product [Oryza sativa Japonica Group]	0	GO:0005634(nucleus);GO:0005737(cytoplasm)	-
osa-MIR1441-p5_2ss19TC24TC	Os03t0576600-01	Os03g0576600	OsACBP3	RecName: Full=Acyl-CoA-binding domain-containing protein 3; Short=Acyl-CoA binding protein 3; Short=OsACBP3	2	GO:0000062(fatty-acyl-CoA binding);GO:0001666(response to hypoxia);GO:0005737(cytoplasm);GO:0005829(cytosol);GO:0005886(plasma membrane);GO:0006869(lipid transport);GO:0009409(response to cold);GO:0009646(response to absence of light);GO:0031210(phosphatidylcholine binding);GO:0050826(response to freezing)	-
osa-MIR1441-p5_2ss19TC24TC	Os02t0252600-01	Os02g0252600	-	uncharacterized protein LOC4328904 isoform X3 [Oryza sativa Japonica Group]	1	GO:0008152(metabolic process);GO:0008483(transaminase activity);GO:0009507(chloroplast)	-
osa-MIR1441-p5_2ss19TC24TC	Os01t0112600-01	Os01g0112600	-	NA	2	-	-
osa-MIR1441-p5_2ss19TC24TC	Os12t0210000-01	Os12g0210000	-	Os12g0210000, partial [Oryza sativa Japonica Group]	3	-	-
osa-MIR1441-p5_2ss19TC24TC	Os03t0162800-01	Os03g0162800	-	Os03g0162800 [Oryza sativa Japonica Group]	3	GO:0005634(nucleus);GO:0006633(fatty acid biosynthetic process);GO:0009409(response to cold);GO:0009416(response to light stimulus);GO:0009922(fatty acid elongase activity);GO:0016021(integral component of membrane);GO:0102336(3-oxo-arachidoyl-CoA synthase activity);GO:0102337(3-oxo-cerotoyl-CoA synthase activity);GO:0102338(3-oxo-lignoceronyl-CoA synthase activity);GO:0102756(very-long-chain 3-k…	00062(Fatty acid elongation)
osa-MIR156a-p3	Os11t0653300-01	Os11g0653300	-	disease resistance protein PIK6-NP-like [Oryza sativa Japonica Group]	4	GO:0004674(protein serine/threonine kinase activity);GO:0005886(plasma membrane);GO:0007166(cell surface receptor signaling pathway)	04626(Plant-pathogen interaction)
osa-MIR156a-p3	Os03t0111600-01	Os03g0111600	-	uncharacterized protein LOC4331365 isoform X1 [Oryza sativa Japonica Group]	4	GO:0005829(cytosol);GO:0008171(O-methyltransferase activity);GO:0008757(S-adenosylmethionine-dependent methyltransferase activity);GO:0019438(aromatic compound biosynthetic process)	-
osa-MIR156a-p3	Os01t0187200-01	Os01g0187200	-	hypothetical protein BRADI_2g05545v3 [Brachypodium distachyon]	4	-	-
osa-MIR159a-p5	Os05t0218100-01	Os05g0218100	OsEnS-74	uncharacterized protein LOC4338121 [Oryza sativa Japonica Group]	2.5	-	-
osa-MIR159a-p5	Os12t0425800-01	Os12g0425800	-	uncharacterized protein LOC4352102 [Oryza sativa Japonica Group]	4	-	-
osa-MIR159a-p5	Os06t0161400-01	Os06g0161400	-	uncharacterized protein LOC4340211 [Oryza sativa Japonica Group]	4	-	-
osa-MIR159a-p5	Os04t0461600-01	Os04g0461600	-	Os04g0461600, partial [Oryza sativa Japonica Group]	4	GO:0003674(molecular_function);GO:0005737(cytoplasm);GO:0005886(plasma membrane);GO:0006979(response to oxidative stress);GO:0016021(integral component of membrane)	-
osa-MIR159a-p5	Os06t0509100-02	Os06g0509100	-	hypothetical protein OsI_23155 [Oryza sativa Indica Group]	3.5	GO:0015194(L-serine transmembrane transporter activity);GO:0016021(integral component of membrane)	04016(MAPK signaling pathway - plant)
osa-MIR159a-p5	Os02t0633400-01	Os02g0633400	RPA2B	replication protein A 32 kDa subunit B [Oryza sativa Japonica Group]	3.5	GO:0005515(protein binding)	03030(DNA replication);03420(Nucleotide excision repair);03430(Mismatch repair);03440(Homologous recombination)
osa-MIR159a-p5	Os06t0509100-01	Os06g0509100	-	hypothetical protein OsI_23155 [Oryza sativa Indica Group]	3.5	GO:0015194(L-serine transmembrane transporter activity);GO:0016021(integral component of membrane)	04016(MAPK signaling pathway - plant)
osa-MIR159a-p5	Os06t0730500-01	Os06g0730500	-	uncharacterized protein LOC4342147 isoform X1 [Oryza sativa Japonica Group]	3.5	-	-
osa-MIR159a-p5	Os04t0554800-01	Os04g0554800	OsHyPRP08	pEARLI1-like lipid transfer protein 1 [Oryza sativa Japonica Group]	3	GO:0005576(extracellular region);GO:0006869(lipid transport);GO:0008289(lipid binding);GO:0009535(chloroplast thylakoid membrane)	-
osa-MIR159a-p5	Os11t0245400-01	Os11g0245400	-	Os11g0245400, partial [Oryza sativa Japonica Group]	4	GO:0003674(molecular_function);GO:0008150(biological_process);GO:0009507(chloroplast)	-
osa-MIR159a-p5	Os02t0137400-01	Os02g0137400	-	hypothetical protein OsJ_05303 [Oryza sativa Japonica Group]	4	GO:0000398(mRNA splicing, via spliceosome);GO:0003723(RNA binding);GO:0005634(nucleus)	03040(Spliceosome)
osa-MIR159a-p5	Os09t0493500-02	Os09g0493500	OsTKPR1	tetraketide alpha-pyrone reductase 1 [Oryza sativa Japonica Group]	3	GO:0005515(protein binding);GO:0005634(nucleus);GO:0005783(endoplasmic reticulum);GO:0009555(pollen development);GO:0010584(pollen exine formation);GO:0016491(oxidoreductase activity);GO:0048316(seed development);GO:0050662(coenzyme binding);GO:0055114(oxidation-reduction process);GO:0080110(sporopollenin biosynthetic process);GO:0003674(molecular_function);GO:0005829(cytosol);GO:0006511(ubiquiti…	04141(Protein processing in endoplasmic reticulum)
osa-MIR159a-p5	Os07t0186150-00	Os07g0186150	-	G-type lectin S-receptor-like serine/threonine-protein kinase At2g19130 [Oryza sativa Japonica Group]	4	GO:0004674(protein serine/threonine kinase activity);GO:0005886(plasma membrane);GO:0006468(protein phosphorylation)	-
osa-MIR159a-p5	Os07t0538000-01	Os07g0538000	-	glucan endo-1,3-beta-glucosidase 13 isoform X2 [Oryza sativa Japonica Group]	4	GO:0004553(hydrolase activity, hydrolyzing O-glycosyl compounds);GO:0030247(polysaccharide binding);GO:0046658(anchored component of plasma membrane)	00500(Starch and sucrose metabolism)
osa-MIR159a-p5	Os03t0130300-01	Os03g0130300	DEFL8	defensin-like protein [Oryza sativa Japonica Group]	3	GO:0005576(extracellular region);GO:0005618(cell wall);GO:0005886(plasma membrane);GO:0006952(defense response);GO:0009505(plant-type cell wall);GO:0030414(peptidase inhibitor activity);GO:0031640(killing of cells of other organism);GO:0050832(defense response to fungus)	-
osa-MIR159a-p5	Os02t0654700-01	Os02g0654700	ERF91	hypothetical protein OsI_08320 [Oryza sativa Indica Group]	3.5	GO:0009620(response to fungus)	-
osa-MIR159a-p5	Os04t0407350-01	Os04g0407350	-	Os04g0407800 [Oryza sativa Japonica Group]	3.5	GO:0051213(dioxygenase activity)	00904(Diterpenoid biosynthesis)
osa-MIR159a-p5	Os04t0407350-02	Os04g0407350	-	Os04g0407800 [Oryza sativa Japonica Group]	3.5	GO:0051213(dioxygenase activity)	00904(Diterpenoid biosynthesis)
osa-MIR159a-p5	Os06t0223300-01	Os06g0223300	MADS63	agamous-like MADS-box protein AGL66 [Oryza sativa Japonica Group]	4	GO:0000977(RNA polymerase II regulatory region sequence-specific DNA binding);GO:0003700(DNA binding transcription factor activity);GO:0005515(protein binding);GO:0005634(nucleus);GO:0006351(transcription, DNA-templated);GO:0006355(regulation of transcription, DNA-templated);GO:0009555(pollen development);GO:0010152(pollen maturation);GO:0043565(sequence-specific DNA binding);GO:0044212(transcrip…	-
osa-MIR159a-p5	Os04t0117600-01	Os04g0117600	OsC3H26	Os04g0117600 [Oryza sativa Japonica Group]	3.5	GO:0005829(cytosol);GO:0017150(tRNA dihydrouridine synthase activity)	-
osa-MIR159a-p5	Os09t0132200-02	Os09g0132200	OsGELP97	GDSL esterase/lipase At4g26790 [Oryza sativa Japonica Group]	4	GO:0005576(extracellular region);GO:0016042(lipid catabolic process);GO:0016788(hydrolase activity, acting on ester bonds);GO:0052689(carboxylic ester hydrolase activity)	-
osa-MIR159a-p5	Os09t0132200-01	Os09g0132200	OsGELP97	GDSL esterase/lipase At4g26790 [Oryza sativa Japonica Group]	4	GO:0005576(extracellular region);GO:0016042(lipid catabolic process);GO:0016788(hydrolase activity, acting on ester bonds);GO:0052689(carboxylic ester hydrolase activity)	-
osa-MIR159a-p5	Os06t0300700-01	Os06g0300700	-	serine/threonine-protein phosphatase 4 regulatory subunit 2 [Oryza sativa Japonica Group]	4	GO:0005634(nucleus);GO:0005829(cytosol);GO:0008150(biological_process);GO:0019888(protein phosphatase regulator activity);GO:0030289(protein phosphatase 4 complex)	-
osa-MIR159a-p5	Os02t0685600-01	Os02g0685600	OsPP2C25	probable protein phosphatase 2C 25 isoform X1 [Oryza sativa Japonica Group]	4	GO:0004722(protein serine/threonine phosphatase activity);GO:0005739(mitochondrion);GO:0006470(protein dephosphorylation);GO:0046872(metal ion binding)	-
osa-MIR159a-p5	Os03t0202001-01	Os03g0202001	-	adenylyl-sulfate kinase 3 [Oryza sativa Japonica Group]	4	GO:0000103(sulfate assimilation);GO:0004020(adenylylsulfate kinase activity)	00920(Sulfur metabolism);00230(Purine metabolism)
osa-MIR159a-p5	Os05t0521500-01	Os05g0521500	-	protein cereblon isoform X2 [Oryza sativa Japonica Group]	3.5	GO:0004176(ATP-dependent peptidase activity);GO:0005634(nucleus);GO:0006508(proteolysis);GO:0008233(peptidase activity);GO:0046872(metal ion binding)	-
osa-MIR159a-p5	Os04t0615700-01	Os04g0615700	OsAGO2	protein argonaute 2 [Oryza sativa Japonica Group]	4	GO:0003729(mRNA binding);GO:0005515(protein binding);GO:0005634(nucleus);GO:0005737(cytoplasm);GO:0005829(cytosol);GO:0006351(transcription, DNA-templated);GO:0006355(regulation of transcription, DNA-templated);GO:0006417(regulation of translation);GO:0019048(modulation by virus of host morphology or physiology);GO:0031047(gene silencing by RNA);GO:0035197(siRNA binding);GO:0042742(defense respon…	-
osa-MIR159a-p5	Os04t0615800-01	Os04g0615800	OsAGO3	RecName: Full=Protein argonaute 3; Short=OsAGO3	4	GO:0003676(nucleic acid binding);GO:0003723(RNA binding);GO:0005737(cytoplasm);GO:0006351(transcription, DNA-templated);GO:0006355(regulation of transcription, DNA-templated);GO:0006417(regulation of translation);GO:0031047(gene silencing by RNA);GO:0051607(defense response to virus)	-
osa-MIR159a-p5	Os02t0776700-01	Os02g0776700	-	uncharacterized protein LOC4330901 isoform X2 [Oryza sativa Japonica Group]	4	GO:0000783(nuclear telomere cap complex);GO:0003691(double-stranded telomeric DNA binding);GO:0031627(telomeric loop formation)	-
osa-MIR159a-p5	Os02t0776700-02	Os02g0776700	-	uncharacterized protein LOC4330901 isoform X2 [Oryza sativa Japonica Group]	4	GO:0000783(nuclear telomere cap complex);GO:0003691(double-stranded telomeric DNA binding);GO:0031627(telomeric loop formation)	-
osa-MIR159a-p5	Os02t0776700-03	Os02g0776700	-	uncharacterized protein LOC4330901 isoform X2 [Oryza sativa Japonica Group]	4	GO:0000783(nuclear telomere cap complex);GO:0003691(double-stranded telomeric DNA binding);GO:0031627(telomeric loop formation)	-
osa-MIR159a-p5	Os07t0637300-01	Os07g0637300	OSPDK1	pyruvate dehydrogenase (acetyl-transferring) kinase, mitochondrial isoform X2 [Oryza sativa Japonica Group]	4	GO:0004740(pyruvate dehydrogenase (acetyl-transferring) kinase activity);GO:0005524(ATP binding);GO:0005739(mitochondrion);GO:0009927(histidine phosphotransfer kinase activity);GO:0042803(protein homodimerization activity);GO:0046777(protein autophosphorylation)	-
osa-MIR159a-p5	Os11t0520500-00	Os11g0520500	-	Os11g0520500 [Oryza sativa Japonica Group]	4	GO:0000911(cytokinesis by cell plate formation);GO:0005886(plasma membrane);GO:0009507(chloroplast);GO:0009825(multidimensional cell growth);GO:0030136(clathrin-coated vesicle);GO:0040008(regulation of growth)	-
osa-MIR159a-p5	Os03t0379200-00	Os03g0379200	-	probable methyltransferase PMT2 [Oryza sativa Japonica Group]	3.5	GO:0005768(endosome);GO:0005774(vacuolar membrane);GO:0005802(trans-Golgi network);GO:0008757(S-adenosylmethionine-dependent methyltransferase activity);GO:0032259(methylation)	-
osa-MIR159a-p5	Os05t0120050-00	Os05g0120050	-	ABC transporter G family member 16 [Oryza sativa Japonica Group]	4	GO:0005886(plasma membrane);GO:0016021(integral component of membrane);GO:0042626(ATPase activity, coupled to transmembrane movement of substances)	02010(ABC transporters)
osa-MIR159a-p5	Os04t0690500-01	Os04g0690500	-	uncharacterized protein LOC4337497 [Oryza sativa Japonica Group]	4	GO:0003674(molecular_function);GO:0005634(nucleus);GO:0008150(biological_process)	-
osa-MIR159a-p5	Os04t0690500-03	Os04g0690500	-	uncharacterized protein LOC4337497 [Oryza sativa Japonica Group]	4	GO:0003674(molecular_function);GO:0005634(nucleus);GO:0008150(biological_process)	-
osa-MIR159a-p5	Os04t0690500-04	Os04g0690500	-	uncharacterized protein LOC4337497 [Oryza sativa Japonica Group]	4	GO:0003674(molecular_function);GO:0005634(nucleus);GO:0008150(biological_process)	-
osa-MIR159a-p5	Os04t0690500-02	Os04g0690500	-	uncharacterized protein LOC4337497 [Oryza sativa Japonica Group]	4	GO:0003674(molecular_function);GO:0005634(nucleus);GO:0008150(biological_process)	-
osa-MIR159a-p5	Os07t0202100-02	Os07g0202100	OsRH52B	Os07g0202100, partial [Oryza sativa Japonica Group]	4	GO:0004004(ATP-dependent RNA helicase activity);GO:0010501(RNA secondary structure unwinding)	-
osa-MIR159a-p5	Os07t0202100-01	Os07g0202100	OsRH52B	Os07g0202100, partial [Oryza sativa Japonica Group]	4	GO:0004004(ATP-dependent RNA helicase activity);GO:0010501(RNA secondary structure unwinding)	-
osa-MIR159a-p5	Os01t0231500-02	Os01g0231500	-	casein kinase 1-like protein 3 [Oryza sativa Japonica Group]	4	GO:0004674(protein serine/threonine kinase activity);GO:0005634(nucleus);GO:0005737(cytoplasm);GO:0006897(endocytosis);GO:0008360(regulation of cell shape);GO:0016055(Wnt signaling pathway);GO:0018105(peptidyl-serine phosphorylation)	-
osa-MIR159a-p5	Os01t0231500-01	Os01g0231500	-	casein kinase 1-like protein 3 [Oryza sativa Japonica Group]	4	GO:0004674(protein serine/threonine kinase activity);GO:0005634(nucleus);GO:0005737(cytoplasm);GO:0006897(endocytosis);GO:0008360(regulation of cell shape);GO:0016055(Wnt signaling pathway);GO:0018105(peptidyl-serine phosphorylation)	-
osa-miR160f-3p	Os01t0851000-01	Os01g0851000	WLP2	hypothetical protein OsJ_04093 [Oryza sativa Japonica Group]	4	GO:0005515(protein binding);GO:0005634(nucleus);GO:0005737(cytoplasm);GO:0009295(nucleoid);GO:0009507(chloroplast);GO:0009658(chloroplast organization);GO:0016301(kinase activity);GO:0016310(phosphorylation);GO:0016773(phosphotransferase activity, alcohol group as acceptor);GO:0042644(chloroplast nucleoid);GO:0042793(plastid transcription);GO:0043621(protein self-association)	00051(Fructose and mannose metabolism);00500(Starch and sucrose metabolism);00520(Amino sugar and nucleotide sugar metabolism)
osa-miR160f-3p	Os01t0851000-02	Os01g0851000	WLP2	hypothetical protein OsJ_04093 [Oryza sativa Japonica Group]	4	GO:0005515(protein binding);GO:0005634(nucleus);GO:0005737(cytoplasm);GO:0009295(nucleoid);GO:0009507(chloroplast);GO:0009658(chloroplast organization);GO:0016301(kinase activity);GO:0016310(phosphorylation);GO:0016773(phosphotransferase activity, alcohol group as acceptor);GO:0042644(chloroplast nucleoid);GO:0042793(plastid transcription);GO:0043621(protein self-association)	00051(Fructose and mannose metabolism);00500(Starch and sucrose metabolism);00520(Amino sugar and nucleotide sugar metabolism)
osa-miR162a	Os03t0121800-01	Os03g0121800	DCL1	RecName: Full=Endoribonuclease Dicer homolog 1; AltName: Full=Dicer-like protein 1; Short=OsDCL1	2	GO:0003723(RNA binding);GO:0004525(ribonuclease III activity);GO:0005634(nucleus);GO:0005737(cytoplasm);GO:0007275(multicellular organism development);GO:0016442(RISC complex);GO:0030422(production of siRNA involved in RNA interference);GO:0035196(production of miRNAs involved in gene silencing by miRNA)	-
osa-miR162a	Os04t0488650-01	Os04g0488650	-	NA	3.5	-	-
osa-miR162a	Os02t0602900-01	Os02g0602900	-	Os02g0602900 [Oryza sativa Japonica Group]	3.5	-	-
osa-miR162a	Os03t0100300-01	Os03g0100300	OsCYP35	expressed protein [Oryza sativa Japonica Group]	4	GO:0003755(peptidyl-prolyl cis-trans isomerase activity)	03420(Nucleotide excision repair)
osa-MIR162a-p5	Os01t0857300-01	Os01g0857300	-	probable 3-deoxy-D-manno-octulosonic acid transferase, mitochondrial isoform X2 [Oryza sativa Japonica Group]	3.5	GO:0005886(plasma membrane);GO:0009245(lipid A biosynthetic process);GO:0016740(transferase activity)	-
osa-MIR162a-p5	Os05t0409500-00	Os05g0409500	OsUMAMIT9	Os05g0409500 [Oryza sativa Japonica Group]	4	GO:0005886(plasma membrane);GO:0006810(transport);GO:0022857(transmembrane transporter activity)	-
osa-MIR162a-p5	Os08t0492000-01	Os08g0492000	OsOPT9	oligopeptide transporter 5 [Oryza sativa Japonica Group]	4	GO:0005737(cytoplasm);GO:0005887(integral component of plasma membrane);GO:0006857(oligopeptide transport);GO:0015031(protein transport);GO:0016020(membrane);GO:0035673(oligopeptide transmembrane transporter activity)	-
osa-MIR162a-p5	Os11t0606100-01	Os11g0606100	-	expressed protein [Oryza sativa Japonica Group]	3	GO:0005515(protein binding);GO:0042802(identical protein binding)	04626(Plant-pathogen interaction)
osa-MIR162a-p5	Os08t0154600-01	Os08g0154600	OsTOP1	DNA topoisomerase 1 beta [Oryza sativa Japonica Group]	4	GO:0003917(DNA topoisomerase type I activity);GO:0005730(nucleolus);GO:0006260(DNA replication);GO:0006265(DNA topological change);GO:0006338(chromatin remodeling);GO:0007059(chromosome segregation);GO:0031298(replication fork protection complex)	-
osa-miR162b	Os03t0121800-01	Os03g0121800	DCL1	RecName: Full=Endoribonuclease Dicer homolog 1; AltName: Full=Dicer-like protein 1; Short=OsDCL1	3	GO:0003723(RNA binding);GO:0004525(ribonuclease III activity);GO:0005634(nucleus);GO:0005737(cytoplasm);GO:0007275(multicellular organism development);GO:0016442(RISC complex);GO:0030422(production of siRNA involved in RNA interference);GO:0035196(production of miRNAs involved in gene silencing by miRNA)	-
osa-miR162b	Os08t0532600-01	Os08g0532600	-	peroxidase 55 [Oryza sativa Japonica Group]	4	GO:0004601(peroxidase activity);GO:0005576(extracellular region);GO:0006979(response to oxidative stress);GO:0020037(heme binding);GO:0042744(hydrogen peroxide catabolic process);GO:0046872(metal ion binding);GO:0055114(oxidation-reduction process)	00940(Phenylpropanoid biosynthesis)
osa-miR162b	Os03t0775000-00	Os03g0775000	-	uncharacterized protein LOC4334283 [Oryza sativa Japonica Group]	4	GO:0005829(cytosol);GO:0008757(S-adenosylmethionine-dependent methyltransferase activity);GO:0032259(methylation)	-
osa-MIR162b-p5	Os01t0857300-01	Os01g0857300	-	probable 3-deoxy-D-manno-octulosonic acid transferase, mitochondrial isoform X2 [Oryza sativa Japonica Group]	3.5	GO:0005886(plasma membrane);GO:0009245(lipid A biosynthetic process);GO:0016740(transferase activity)	-
osa-MIR162b-p5	Os05t0409500-00	Os05g0409500	OsUMAMIT9	Os05g0409500 [Oryza sativa Japonica Group]	4	GO:0005886(plasma membrane);GO:0006810(transport);GO:0022857(transmembrane transporter activity)	-
osa-MIR162b-p5	Os08t0492000-01	Os08g0492000	OsOPT9	oligopeptide transporter 5 [Oryza sativa Japonica Group]	4	GO:0005737(cytoplasm);GO:0005887(integral component of plasma membrane);GO:0006857(oligopeptide transport);GO:0015031(protein transport);GO:0016020(membrane);GO:0035673(oligopeptide transmembrane transporter activity)	-
osa-MIR162b-p5	Os11t0606100-01	Os11g0606100	-	expressed protein [Oryza sativa Japonica Group]	3	GO:0005515(protein binding);GO:0042802(identical protein binding)	04626(Plant-pathogen interaction)
osa-MIR162b-p5	Os08t0154600-01	Os08g0154600	OsTOP1	DNA topoisomerase 1 beta [Oryza sativa Japonica Group]	4	GO:0003917(DNA topoisomerase type I activity);GO:0005730(nucleolus);GO:0006260(DNA replication);GO:0006265(DNA topological change);GO:0006338(chromatin remodeling);GO:0007059(chromosome segregation);GO:0031298(replication fork protection complex)	-
osa-MIR164a-p3	Os10t0381800-02	Os10g0381800	-	Putative protein with FAR1 domain [Oryza sativa Japonica Group]	2	GO:0005515(protein binding);GO:0005634(nucleus);GO:0006355(regulation of transcription, DNA-templated);GO:0008270(zinc ion binding);GO:0009506(plasmodesma);GO:0009585(red, far-red light phototransduction);GO:0009639(response to red or far red light)	-
osa-MIR164a-p3	Os10t0381800-01	Os10g0381800	-	Putative protein with FAR1 domain [Oryza sativa Japonica Group]	2	GO:0005515(protein binding);GO:0005634(nucleus);GO:0006355(regulation of transcription, DNA-templated);GO:0008270(zinc ion binding);GO:0009506(plasmodesma);GO:0009585(red, far-red light phototransduction);GO:0009639(response to red or far red light)	-
osa-MIR164a-p3	Os05t0351200-00	Os05g0351200	OsERF#117	hypothetical protein OsI_19581 [Oryza sativa Indica Group]	4	GO:0003700(DNA binding transcription factor activity);GO:0005634(nucleus);GO:0043565(sequence-specific DNA binding);GO:0044212(transcription regulatory region DNA binding);GO:0045893(positive regulation of transcription, DNA-templated)	-
osa-MIR164a-p3	Os08t0421000-01	Os08g0421000	-	Os08g0421000, partial [Oryza sativa Japonica Group]	4	GO:0005515(protein binding);GO:0005634(nucleus);GO:0007049(cell cycle);GO:0016538(cyclin-dependent protein serine/threonine kinase regulator activity);GO:0051301(cell division);GO:0051726(regulation of cell cycle)	-
osa-MIR164a-p3	Os12t0153900-00	Os12g0153900	-	uncharacterized protein LOC4351532 [Oryza sativa Japonica Group]	4	-	-
osa-MIR164a-p3	Os05t0453300-01	Os05g0453300	-	Os05g0453300, partial [Oryza sativa Japonica Group]	3	GO:0003674(molecular_function);GO:0005634(nucleus);GO:0008150(biological_process)	-
osa-MIR164a-p3	Os02t0685900-00	Os02g0685900	OsCDPK5	calcium-dependent protein kinase 5 [Oryza sativa Japonica Group]	4	GO:0004683(calmodulin-dependent protein kinase activity);GO:0005516(calmodulin binding);GO:0005634(nucleus);GO:0005737(cytoplasm);GO:0005886(plasma membrane);GO:0009738(abscisic acid-activated signaling pathway);GO:0009931(calcium-dependent protein serine/threonine kinase activity);GO:0018105(peptidyl-serine phosphorylation);GO:0035556(intracellular signal transduction);GO:0046777(protein autopho…	04626(Plant-pathogen interaction)
osa-MIR164a-p3	Os04t0609300-01	Os04g0609300	-	hydroxycinnamoyltransferase 4-like [Oryza sativa Japonica Group]	3.5	GO:0005737(cytoplasm);GO:0016740(transferase activity);GO:0016747(transferase activity, transferring acyl groups other than amino-acyl groups)	00940(Phenylpropanoid biosynthesis);00945(Stilbenoid, diarylheptanoid and gingerol biosynthesis);00941(Flavonoid biosynthesis)
osa-MIR164a-p3	Os01t0716800-02	Os01g0716800	-	type IV inositol polyphosphate 5-phosphatase 3 [Oryza sativa Japonica Group]	4	GO:0004439(phosphatidylinositol-4,5-bisphosphate 5-phosphatase activity);GO:0004445(inositol-polyphosphate 5-phosphatase activity);GO:0005737(cytoplasm);GO:0034485(phosphatidylinositol-3,4,5-trisphosphate 5-phosphatase activity);GO:0046856(phosphatidylinositol dephosphorylation)	00562(Inositol phosphate metabolism);04070(Phosphatidylinositol signaling system)
osa-MIR164a-p3	Os01t0716800-01	Os01g0716800	-	type IV inositol polyphosphate 5-phosphatase 3 [Oryza sativa Japonica Group]	4	GO:0004439(phosphatidylinositol-4,5-bisphosphate 5-phosphatase activity);GO:0004445(inositol-polyphosphate 5-phosphatase activity);GO:0005737(cytoplasm);GO:0034485(phosphatidylinositol-3,4,5-trisphosphate 5-phosphatase activity);GO:0046856(phosphatidylinositol dephosphorylation)	00562(Inositol phosphate metabolism);04070(Phosphatidylinositol signaling system)
osa-MIR164a-p3	Os01t0278975-00	Os01g0278975	-	CO(2)-response secreted protease [Oryza sativa Japonica Group]	4	GO:0004252(serine-type endopeptidase activity)	-
osa-MIR164d-p3	Os08t0468400-01	Os08g0468400	-	putative Hec1 protein [Oryza sativa Japonica Group]	4	GO:0000132(establishment of mitotic spindle orientation);GO:0000778(condensed nuclear chromosome kinetochore);GO:0005200(structural constituent of cytoskeleton);GO:0007052(mitotic spindle organization);GO:0031262(Ndc80 complex);GO:0051315(attachment of mitotic spindle microtubules to kinetochore)	-
osa-MIR164d-p3	Os03t0800400-01	Os03g0800400	-	uncharacterized protein LOC4334450 [Oryza sativa Japonica Group]	4	-	-
osa-MIR164d-p3	Os01t0168400-01	Os01g0168400	-	RING finger and transmembrane domain-containing protein 2 [Oryza sativa Japonica Group]	4	GO:0008270(zinc ion binding);GO:0016021(integral component of membrane)	-
osa-miR164e	Os06t0344900-01	Os06g0344900	OMTN5	protein CUP-SHAPED COTYLEDON 1 [Oryza sativa Japonica Group]	3	GO:0003677(DNA binding);GO:0003700(DNA binding transcription factor activity);GO:0005515(protein binding);GO:0005634(nucleus);GO:0006351(transcription, DNA-templated);GO:0006355(regulation of transcription, DNA-templated);GO:0007275(multicellular organism development);GO:0010072(primary shoot apical meristem specification);GO:0010223(secondary shoot formation);GO:0048366(leaf development);GO:0090…	03013(RNA transport);03015(mRNA surveillance pathway);03018(RNA degradation)
osa-miR164e	Os06t0675600-01	Os06g0675600	OsY37	NAC domain-containing protein 21/22 [Oryza sativa Japonica Group]	3	GO:0003677(DNA binding);GO:0003700(DNA binding transcription factor activity);GO:0005634(nucleus);GO:0006351(transcription, DNA-templated);GO:0006355(regulation of transcription, DNA-templated);GO:0007275(multicellular organism development);GO:0009734(auxin-activated signaling pathway);GO:0010072(primary shoot apical meristem specification);GO:0048527(lateral root development)	-
osa-miR164e	Os12t0610600-01	Os12g0610600	OMTN3	NAC domain-containing protein 21/22 isoform X2 [Oryza sativa Japonica Group]	3	GO:0003677(DNA binding);GO:0003700(DNA binding transcription factor activity);GO:0005634(nucleus);GO:0006351(transcription, DNA-templated);GO:0006355(regulation of transcription, DNA-templated);GO:0007275(multicellular organism development);GO:0009734(auxin-activated signaling pathway);GO:0010072(primary shoot apical meristem specification);GO:0048527(lateral root development)	-
osa-miR164e	Os09t0559150-00	Os09g0559150	-	probable E3 ubiquitin-protein ligase ARI5 [Oryza sativa Japonica Group]	3.5	GO:0000151(ubiquitin ligase complex);GO:0000209(protein polyubiquitination);GO:0005737(cytoplasm);GO:0031624(ubiquitin conjugating enzyme binding);GO:0032436(positive regulation of proteasomal ubiquitin-dependent protein catabolic process);GO:0061630(ubiquitin protein ligase activity)	-
osa-miR164e	Os02t0579000-01	Os02g0579000	OMTN1	Os02g0579000 [Oryza sativa Japonica Group]	3	GO:0003677(DNA binding);GO:0003700(DNA binding transcription factor activity);GO:0005634(nucleus);GO:0006351(transcription, DNA-templated);GO:0006355(regulation of transcription, DNA-templated);GO:0007275(multicellular organism development)	03013(RNA transport);03015(mRNA surveillance pathway);03018(RNA degradation)
osa-miR164e	Os04t0460600-01	Os04g0460600	NAC2	Os04g0460600 [Oryza sativa Japonica Group]	3	GO:0003677(DNA binding);GO:0003700(DNA binding transcription factor activity);GO:0005634(nucleus);GO:0006351(transcription, DNA-templated);GO:0006355(regulation of transcription, DNA-templated);GO:0007275(multicellular organism development)	03013(RNA transport);03015(mRNA surveillance pathway);03018(RNA degradation)
osa-miR164e	Os02t0579000-02	Os02g0579000	OMTN1	Os02g0579000 [Oryza sativa Japonica Group]	3	GO:0003677(DNA binding);GO:0003700(DNA binding transcription factor activity);GO:0005634(nucleus);GO:0006351(transcription, DNA-templated);GO:0006355(regulation of transcription, DNA-templated);GO:0007275(multicellular organism development)	03013(RNA transport);03015(mRNA surveillance pathway);03018(RNA degradation)
osa-miR164e	Os04t0460600-02	Os04g0460600	NAC2	Os04g0460600 [Oryza sativa Japonica Group]	3	GO:0003677(DNA binding);GO:0003700(DNA binding transcription factor activity);GO:0005634(nucleus);GO:0006351(transcription, DNA-templated);GO:0006355(regulation of transcription, DNA-templated);GO:0007275(multicellular organism development)	03013(RNA transport);03015(mRNA surveillance pathway);03018(RNA degradation)
osa-miR164e	Os03t0590700-01	Os03g0590700	-	Os03g0590700, partial [Oryza sativa Japonica Group]	3	GO:0003674(molecular_function);GO:0005739(mitochondrion);GO:0005743(mitochondrial inner membrane);GO:0032981(mitochondrial respiratory chain complex I assembly)	-
osa-miR164e	Os04t0208425-00	Os04g0208425	-	putative FBD-associated F-box protein At5g53635 [Oryza sativa Japonica Group]	3.5	GO:0003674(molecular_function);GO:0005634(nucleus);GO:0008150(biological_process)	-
osa-miR164e	Os01t0565800-00	Os01g0565800	-	uncharacterized protein At5g01610 [Oryza sativa Japonica Group]	4	GO:0005575(cellular_component);GO:0008150(biological_process)	-
osa-miR164e	Os04t0625000-01	Os04g0625000	-	autophagy-related protein 23 [Oryza sativa Japonica Group]	3	GO:0000902(cell morphogenesis)	-
osa-miR164e	Os02t0495400-01	Os02g0495400	-	hypothetical protein OsJ_06810 [Oryza sativa Japonica Group]	4	GO:0004842(ubiquitin-protein transferase activity);GO:0016567(protein ubiquitination)	-
osa-miR164e	Os03t0708600-02	Os03g0708600	OsRH21	DEAD-box ATP-dependent RNA helicase 21 [Oryza sativa Japonica Group]	3	GO:0000375(RNA splicing, via transesterification reactions);GO:0004004(ATP-dependent RNA helicase activity);GO:0005682(U5 snRNP);GO:0010501(RNA secondary structure unwinding);GO:0071013(catalytic step 2 spliceosome)	03040(Spliceosome)
osa-miR164e	Os12t0147800-01	Os12g0147800	OsPSK3	phytosulfokines 5 [Oryza sativa Japonica Group]	4	-	-
osa-miR164e	Os03t0644200-01	Os03g0644200	-	pentatricopeptide repeat-containing protein At4g18520, chloroplastic [Oryza sativa Japonica Group]	4	GO:0003723(RNA binding);GO:0004519(endonuclease activity);GO:0005515(protein binding);GO:0005739(mitochondrion);GO:0006397(mRNA processing);GO:0008380(RNA splicing);GO:0009507(chloroplast);GO:1900865(chloroplast RNA modification)	-
osa-miR164e	Os09t0560450-01	Os09g0560450	-	ultraviolet-B receptor UVR8 [Oryza sativa Japonica Group]	4	GO:0005737(cytoplasm);GO:0005739(mitochondrion);GO:0008380(RNA splicing);GO:0008536(Ran GTPase binding);GO:0032981(mitochondrial respiratory chain complex I assembly)	04120(Ubiquitin mediated proteolysis)
osa-miR164e	Os03t0278000-02	Os03g0278000	UXS	UDP-glucuronic acid decarboxylase 6 [Oryza sativa Japonica Group]	4	GO:0003824(catalytic activity);GO:0005829(cytosol);GO:0005886(plasma membrane);GO:0009225(nucleotide-sugar metabolic process);GO:0033320(UDP-D-xylose biosynthetic process);GO:0042732(D-xylose metabolic process);GO:0048040(UDP-glucuronate decarboxylase activity);GO:0070403(NAD+ binding)	00520(Amino sugar and nucleotide sugar metabolism)
osa-miR164e	Os03t0278000-01	Os03g0278000	UXS	UDP-glucuronic acid decarboxylase 6 [Oryza sativa Japonica Group]	4	GO:0003824(catalytic activity);GO:0005829(cytosol);GO:0005886(plasma membrane);GO:0009225(nucleotide-sugar metabolic process);GO:0033320(UDP-D-xylose biosynthetic process);GO:0042732(D-xylose metabolic process);GO:0048040(UDP-glucuronate decarboxylase activity);GO:0070403(NAD+ binding)	00520(Amino sugar and nucleotide sugar metabolism)
osa-miR164e	Os08t0442700-01	Os08g0442700	COE1	somatic embryogenesis receptor kinase-like protein [Oryza sativa Japonica Group]	4	GO:0004672(protein kinase activity);GO:0004674(protein serine/threonine kinase activity);GO:0004675(transmembrane receptor protein serine/threonine kinase activity);GO:0004713(protein tyrosine kinase activity);GO:0005515(protein binding);GO:0005524(ATP binding);GO:0005576(extracellular region);GO:0005886(plasma membrane);GO:0007166(cell surface receptor signaling pathway);GO:0010150(leaf senescen…	-
osa-miR164e	Os08t0359050-00	Os08g0359050	-	Os08g0359050 [Oryza sativa Japonica Group]	4	-	-
osa-miR164e	Os04t0486800-01	Os04g0486800	OsDBH	ATP-dependent DNA helicase Q-like 5 [Oryza sativa Japonica Group]	4	GO:0003677(DNA binding);GO:0005634(nucleus);GO:0005694(chromosome);GO:0005737(cytoplasm);GO:0006260(DNA replication);GO:0006284(base-excision repair);GO:0006302(double-strand break repair);GO:0006310(DNA recombination);GO:0009378(four-way junction helicase activity);GO:0032508(DNA duplex unwinding);GO:0043140(ATP-dependent 3'-5' DNA helicase activity)	-
osa-miR164e	Os03t0259700-01	Os03g0259700	-	protein DENND6B [Oryza sativa Japonica Group]	3.5	GO:0017112(Rab guanyl-nucleotide exchange factor activity);GO:0043547(positive regulation of GTPase activity);GO:0055037(recycling endosome)	-
osa-miR164e	Os02t0154600-01	Os02g0154600	-	Os02g0154600, partial [Oryza sativa Japonica Group]	4	GO:0000139(Golgi membrane);GO:0005794(Golgi apparatus);GO:0005886(plasma membrane);GO:0008643(carbohydrate transport);GO:0015297(antiporter activity);GO:0015780(nucleotide-sugar transmembrane transport);GO:0016020(membrane);GO:0016021(integral component of membrane)	-
osa-miR164e	Os10t0571100-01	Os10g0571100	-	nuclear protein E3-3, isoform a, putative, expressed [Oryza sativa Japonica Group]	4	GO:0003674(molecular_function);GO:0005739(mitochondrion);GO:0032981(mitochondrial respiratory chain complex I assembly)	-
osa-MIR164f-p3	Os08t0526200-01	Os08g0526200	-	Os08g0526200 [Oryza sativa Japonica Group]	2.5	-	-
osa-MIR164f-p3	Os08t0526200-02	Os08g0526200	-	Os08g0526200 [Oryza sativa Japonica Group]	2.5	-	-
osa-MIR164f-p3	Os06t0483701-01	Os06g0483701	-	Os06g0483701, partial [Oryza sativa Japonica Group]	3.5	-	-
osa-MIR164f-p3	Os05t0339300-01	Os05g0339300	-	Os05g0339300, partial [Oryza sativa Japonica Group]	3	-	-
osa-MIR164f-p3	Os03t0738700-01	Os03g0738700	OsWD40-89	protein JINGUBANG [Oryza sativa Japonica Group]	3	GO:0000166(nucleotide binding);GO:0008150(biological_process);GO:0009507(chloroplast)	00565(Ether lipid metabolism)
osa-MIR164f-p3	Os10t0537100-00	Os10g0537100	-	putative B3 domain-containing protein Os10g0537100 [Oryza sativa Japonica Group]	3.5	GO:0003677(DNA binding);GO:0003700(DNA binding transcription factor activity);GO:0005634(nucleus);GO:0006351(transcription, DNA-templated);GO:0006355(regulation of transcription, DNA-templated);GO:0009908(flower development);GO:0048366(leaf development);GO:1901371(regulation of leaf morphogenesis)	-
osa-MIR164f-p3	Os02t0683500-01	Os02g0683500	RAV6	B3 domain-containing protein Os02g0683500 [Oryza sativa Japonica Group]	3.5	GO:0003677(DNA binding);GO:0003700(DNA binding transcription factor activity);GO:0005634(nucleus);GO:0006351(transcription, DNA-templated);GO:0006355(regulation of transcription, DNA-templated);GO:0009908(flower development);GO:0048366(leaf development);GO:1901371(regulation of leaf morphogenesis)	-
osa-MIR164f-p3	Os11t0673000-00	Os11g0673000	-	pentatricopeptide repeat-containing protein At1g09190 [Oryza sativa Japonica Group]	3.5	GO:0003674(molecular_function);GO:0003723(RNA binding);GO:0005739(mitochondrion);GO:0008150(biological_process)	03440(Homologous recombination)
osa-MIR164f-p3	Os12t0484600-02	Os12g0484600	-	uncharacterized membrane protein YMR155W [Oryza sativa Japonica Group]	3	GO:0002239(response to oomycetes);GO:0003674(molecular_function);GO:0009506(plasmodesma);GO:0009507(chloroplast);GO:0016021(integral component of membrane);GO:0055085(transmembrane transport);GO:0005886(plasma membrane)	-
osa-MIR164f-p3	Os12t0484600-01	Os12g0484600	-	uncharacterized membrane protein YMR155W [Oryza sativa Japonica Group]	3	GO:0002239(response to oomycetes);GO:0003674(molecular_function);GO:0009506(plasmodesma);GO:0009507(chloroplast);GO:0016021(integral component of membrane);GO:0055085(transmembrane transport);GO:0005886(plasma membrane)	-
osa-MIR164f-p3	Os05t0150900-02	Os05g0150900	-	RecName: Full=Histidine--tRNA ligase, cytoplasmic; AltName: Full=Histidyl-tRNA synthetase; Short=HisRS	3.5	GO:0004821(histidine-tRNA ligase activity);GO:0005739(mitochondrion);GO:0006427(histidyl-tRNA aminoacylation);GO:0032543(mitochondrial translation)	00970(Aminoacyl-tRNA biosynthesis)
osa-MIR164f-p3	Os05t0150900-01	Os05g0150900	-	RecName: Full=Histidine--tRNA ligase, cytoplasmic; AltName: Full=Histidyl-tRNA synthetase; Short=HisRS	3.5	GO:0004821(histidine-tRNA ligase activity);GO:0005739(mitochondrion);GO:0006427(histidyl-tRNA aminoacylation);GO:0032543(mitochondrial translation)	00970(Aminoacyl-tRNA biosynthesis)
osa-MIR164f-p3	Os05t0150900-03	Os05g0150900	-	RecName: Full=Histidine--tRNA ligase, cytoplasmic; AltName: Full=Histidyl-tRNA synthetase; Short=HisRS	3.5	GO:0004821(histidine-tRNA ligase activity);GO:0005739(mitochondrion);GO:0006427(histidyl-tRNA aminoacylation);GO:0032543(mitochondrial translation)	00970(Aminoacyl-tRNA biosynthesis)
osa-MIR164f-p3	Os08t0220600-01	Os08g0220600	OsVIL4	VIN3-like protein 2 isoform X1 [Oryza sativa Japonica Group]	3	GO:0003677(DNA binding);GO:0005515(protein binding);GO:0005634(nucleus);GO:0005677(chromatin silencing complex);GO:0006351(transcription, DNA-templated);GO:0006355(regulation of transcription, DNA-templated);GO:0009409(response to cold);GO:0009506(plasmodesma);GO:0009908(flower development);GO:0010228(vegetative to reproductive phase transition of meristem);GO:0031519(PcG protein complex);GO:0032…	-
osa-MIR164f-p3	Os03t0405500-02	Os03g0405500	-	probable nucleoredoxin 1-1 isoform X3 [Oryza sativa Japonica Group]	4	GO:0004791(thioredoxin-disulfide reductase activity);GO:0005829(cytosol);GO:0009860(pollen tube growth);GO:0010183(pollen tube guidance);GO:0045454(cell redox homeostasis);GO:0046686(response to cadmium ion);GO:0047134(protein-disulfide reductase activity);GO:0055114(oxidation-reduction process);GO:0080092(regulation of pollen tube growth)	-
osa-MIR164f-p3	Os03t0405500-01	Os03g0405500	-	probable nucleoredoxin 1-1 isoform X3 [Oryza sativa Japonica Group]	4	GO:0004791(thioredoxin-disulfide reductase activity);GO:0005829(cytosol);GO:0009860(pollen tube growth);GO:0010183(pollen tube guidance);GO:0045454(cell redox homeostasis);GO:0046686(response to cadmium ion);GO:0047134(protein-disulfide reductase activity);GO:0055114(oxidation-reduction process);GO:0080092(regulation of pollen tube growth)	-
osa-MIR164f-p3	Os11t0454300-01	Os11g0454300	OsRab16A	water stress-inducible protein Rab21 [Oryza sativa Japonica Group]	4	GO:0005829(cytosol);GO:0009414(response to water deprivation);GO:0009631(cold acclimation);GO:0009737(response to abscisic acid)	-
osa-MIR164f-p3	Os11t0186900-01	Os11g0186900	ACO4	1-aminocyclopropane-1-carboxylate oxidase [Oryza sativa Japonica Group]	4	GO:0009693(ethylene biosynthetic process);GO:0051213(dioxygenase activity)	00270(Cysteine and methionine metabolism)
osa-MIR164f-p3	Os04t0624600-01	Os04g0624600	SSIIIB	starch synthase 3, chloroplastic/amyloplastic [Oryza sativa Japonica Group]	4	GO:0004373(glycogen (starch) synthase activity);GO:0005515(protein binding);GO:0005982(starch metabolic process);GO:0009011(starch synthase activity);GO:0009501(amyloplast);GO:0009507(chloroplast);GO:0016757(transferase activity, transferring glycosyl groups);GO:0019252(starch biosynthetic process);GO:0033201(alpha-1,4-glucan synthase activity)	00500(Starch and sucrose metabolism)
osa-miR166a-3p	Os02t0729300-01	Os02g0729300	-	hypothetical protein OsI_08793 [Oryza sativa Indica Group]	1	-	-
osa-miR166a-3p	Os03t0164901-00	Os03g0164901	-	Os03g0164901 [Oryza sativa Japonica Group]	4	-	-
osa-miR166a-3p	Os12t0612700-01	Os12g0612700	HOX33	homeobox-leucine zipper protein HOX33 [Oryza sativa Japonica Group]	3.5	GO:0003677(DNA binding);GO:0003700(DNA binding transcription factor activity);GO:0005634(nucleus);GO:0006351(transcription, DNA-templated);GO:0006355(regulation of transcription, DNA-templated);GO:0008289(lipid binding);GO:0009855(determination of bilateral symmetry);GO:0009944(polarity specification of adaxial/abaxial axis);GO:0009955(adaxial/abaxial pattern specification);GO:0010014(meristem in…	-
osa-miR166a-3p	Os03t0640800-01	Os03g0640800	OsHB4	homeobox-leucine zipper protein HOX32 [Oryza sativa Japonica Group]	3.5	GO:0003677(DNA binding);GO:0003700(DNA binding transcription factor activity);GO:0005634(nucleus);GO:0006351(transcription, DNA-templated);GO:0006355(regulation of transcription, DNA-templated);GO:0008289(lipid binding);GO:0009855(determination of bilateral symmetry);GO:0009944(polarity specification of adaxial/abaxial axis);GO:0009955(adaxial/abaxial pattern specification);GO:0010014(meristem in…	-
osa-miR166a-3p	Os10t0480200-02	Os10g0480200	Oshox9	homeobox-leucine zipper protein HOX9 [Oryza sativa Japonica Group]	3.5	GO:0003677(DNA binding);GO:0003700(DNA binding transcription factor activity);GO:0005634(nucleus);GO:0006351(transcription, DNA-templated);GO:0006355(regulation of transcription, DNA-templated);GO:0008289(lipid binding);GO:0009855(determination of bilateral symmetry);GO:0009944(polarity specification of adaxial/abaxial axis);GO:0009956(radial pattern formation);GO:0010014(meristem initiation);GO:…	-
osa-miR166a-3p	Os10t0480200-01	Os10g0480200	Oshox9	homeobox-leucine zipper protein HOX9 [Oryza sativa Japonica Group]	3.5	GO:0003677(DNA binding);GO:0003700(DNA binding transcription factor activity);GO:0005634(nucleus);GO:0006351(transcription, DNA-templated);GO:0006355(regulation of transcription, DNA-templated);GO:0008289(lipid binding);GO:0009855(determination of bilateral symmetry);GO:0009944(polarity specification of adaxial/abaxial axis);GO:0009956(radial pattern formation);GO:0010014(meristem initiation);GO:…	-
osa-miR166a-3p	Os03t0109400-02	Os03g0109400	HOX10	homeobox-leucine zipper protein HOX10 [Oryza sativa Japonica Group]	3.5	GO:0003677(DNA binding);GO:0003700(DNA binding transcription factor activity);GO:0005634(nucleus);GO:0006351(transcription, DNA-templated);GO:0006355(regulation of transcription, DNA-templated);GO:0008289(lipid binding);GO:0009855(determination of bilateral symmetry);GO:0009944(polarity specification of adaxial/abaxial axis);GO:0009956(radial pattern formation);GO:0010014(meristem initiation);GO:…	-
osa-miR166a-3p	Os07t0515200-01	Os07g0515200	-	pre-mRNA-processing ATP-dependent RNA helicase prp-5 isoform X1 [Oryza sativa Japonica Group]	4	-	-
osa-miR166a-3p	Os03t0651201-01	Os03g0651201	-	Os03g0651201 [Oryza sativa Japonica Group]	4	-	-
osa-miR166a-3p	Os02t0676400-00	Os02g0676400	-	hypothetical protein OsI_08452 [Oryza sativa Indica Group]	4	GO:0006855(drug transmembrane transport)	-
osa-miR166a-3p	Os04t0571600-01	Os04g0571600	-	protein DETOXIFICATION 49 [Oryza sativa Japonica Group]	4	GO:0006855(drug transmembrane transport)	-
osa-miR166a-5p	Os06t0315450-00	Os06g0315450	-	hypothetical protein OsI_22727 [Oryza sativa Indica Group]	3.5	GO:0005634(nucleus);GO:0046686(response to cadmium ion)	-
osa-miR166a-5p	Os12t0249900-01	Os12g0249900	OsRLCK366	probable serine/threonine-protein kinase At1g01540 isoform X1 [Oryza sativa Japonica Group]	4	GO:0004674(protein serine/threonine kinase activity);GO:0005886(plasma membrane);GO:0006468(protein phosphorylation);GO:0006952(defense response);GO:0009506(plasmodesma)	-
osa-miR166a-5p	Os04t0563050-00	Os04g0563050	-	O-fucosyltransferase 6 [Oryza sativa Japonica Group]	4	GO:0005768(endosome);GO:0005794(Golgi apparatus);GO:0005802(trans-Golgi network);GO:0006004(fucose metabolic process);GO:0006486(protein glycosylation);GO:0016021(integral component of membrane);GO:0016757(transferase activity, transferring glycosyl groups)	-
osa-miR166a-5p	Os08t0433100-01	Os08g0433100	-	putative transmembrane protein [Oryza sativa Japonica Group]	4	GO:0003674(molecular_function);GO:0009507(chloroplast);GO:0016021(integral component of membrane)	-
osa-miR166a-5p	Os06t0112000-01	Os06g0112000	-	pentatricopeptide repeat-containing protein At1g11290, chloroplastic [Oryza sativa Japonica Group]	3.5	GO:0003723(RNA binding);GO:0004519(endonuclease activity);GO:0005739(mitochondrion);GO:0006397(mRNA processing);GO:0008270(zinc ion binding);GO:0009507(chloroplast);GO:0016556(mRNA modification)	-
osa-MIR166f-p5	Os05t0345500-01	Os05g0345500	-	Os05g0345500 [Oryza sativa Japonica Group]	4	GO:0004842(ubiquitin-protein transferase activity);GO:0016567(protein ubiquitination);GO:0031463(Cul3-RING ubiquitin ligase complex)	-
osa-MIR166f-p5	Os05t0345500-03	Os05g0345500	-	Os05g0345500 [Oryza sativa Japonica Group]	4	GO:0004842(ubiquitin-protein transferase activity);GO:0016567(protein ubiquitination);GO:0031463(Cul3-RING ubiquitin ligase complex)	-
osa-MIR166f-p5	Os09t0551000-00	Os09g0551000	-	Os09g0551000 [Oryza sativa Japonica Group]	4	GO:0004674(protein serine/threonine kinase activity);GO:0005886(plasma membrane);GO:0006468(protein phosphorylation);GO:0006952(defense response);GO:0009506(plasmodesma)	-
osa-MIR166f-p5	Os03t0712900-01	Os03g0712900	-	unknown protein [Oryza sativa Japonica Group]	4	GO:0005739(mitochondrion);GO:0008150(biological_process)	-
osa-miR166h-5p	Os04t0297933-00	Os04g0297933	-	Os04g0297933 [Oryza sativa Japonica Group]	4	GO:0004672(protein kinase activity);GO:0005524(ATP binding);GO:0005634(nucleus);GO:0006468(protein phosphorylation);GO:0006950(response to stress);GO:0010053(root epidermal cell differentiation);GO:0016787(hydrolase activity)	-
osa-miR166h-5p	Os02t0763501-00	Os02g0763501	-	Os02g0763501 [Oryza sativa Japonica Group]	4	GO:0004672(protein kinase activity);GO:0005524(ATP binding);GO:0005634(nucleus);GO:0006468(protein phosphorylation);GO:0006950(response to stress);GO:0010053(root epidermal cell differentiation);GO:0016787(hydrolase activity)	-
osa-miR166h-5p	Os02t0284300-00	Os02g0284300	-	Os02g0284300, partial [Oryza sativa Japonica Group]	4	GO:0004672(protein kinase activity);GO:0005524(ATP binding);GO:0005634(nucleus);GO:0006468(protein phosphorylation);GO:0006950(response to stress);GO:0010053(root epidermal cell differentiation);GO:0016787(hydrolase activity)	-
osa-miR166h-5p	Os04t0563050-00	Os04g0563050	-	O-fucosyltransferase 6 [Oryza sativa Japonica Group]	2	GO:0005768(endosome);GO:0005794(Golgi apparatus);GO:0005802(trans-Golgi network);GO:0006004(fucose metabolic process);GO:0006486(protein glycosylation);GO:0016021(integral component of membrane);GO:0016757(transferase activity, transferring glycosyl groups)	-
osa-miR166i-5p	Os03t0651201-01	Os03g0651201	-	Os03g0651201 [Oryza sativa Japonica Group]	0	-	-
osa-miR166i-5p	Os10t0478500-00	Os10g0478500	Os2M1	Os10g0478500, partial [Oryza sativa Japonica Group]	4	-	-
osa-miR166i-5p	Os02t0152200-02	Os02g0152200	-	uncharacterized protein LOC4328324 [Oryza sativa Japonica Group]	4	GO:0005739(mitochondrion)	-
osa-miR166i-5p	Os02t0152200-01	Os02g0152200	-	uncharacterized protein LOC4328324 [Oryza sativa Japonica Group]	4	GO:0005739(mitochondrion)	-
osa-miR166i-5p	Os01t0588600-00	Os01g0588600	-	YJU2 splicing factor homolog [Oryza sativa Japonica Group]	4	GO:0003674(molecular_function);GO:0005634(nucleus);GO:0008380(RNA splicing)	00970(Aminoacyl-tRNA biosynthesis)
osa-miR166i-5p	Os07t0669500-01	Os07g0669500	FZP	hypothetical protein OsI_27272 [Oryza sativa Indica Group]	4	GO:0010229(inflorescence development)	-
osa-miR166i-5p	Os08t0380100-01	Os08g0380100	OsBURP12	BURP domain-containing protein 12 [Oryza sativa Japonica Group]	3.5	GO:0004650(polygalacturonase activity);GO:0005576(extracellular region);GO:0005618(cell wall);GO:0008150(biological_process);GO:0048046(apoplast)	-
osa-miR166j-5p	Os02t0779200-01	Os02g0779200	OsSub22	subtilisin-like protease SBT1.4 [Oryza sativa Japonica Group]	3.5	GO:0004252(serine-type endopeptidase activity);GO:0005618(cell wall)	-
osa-miR166j-5p	Os02t0779200-02	Os02g0779200	OsSub22	subtilisin-like protease SBT1.4 [Oryza sativa Japonica Group]	3.5	GO:0004252(serine-type endopeptidase activity);GO:0005618(cell wall)	-
osa-miR166k-3p	Os12t0612700-01	Os12g0612700	HOX33	homeobox-leucine zipper protein HOX33 [Oryza sativa Japonica Group]	3	GO:0003677(DNA binding);GO:0003700(DNA binding transcription factor activity);GO:0005634(nucleus);GO:0006351(transcription, DNA-templated);GO:0006355(regulation of transcription, DNA-templated);GO:0008289(lipid binding);GO:0009855(determination of bilateral symmetry);GO:0009944(polarity specification of adaxial/abaxial axis);GO:0009955(adaxial/abaxial pattern specification);GO:0010014(meristem in…	-
osa-miR166k-3p	Os03t0109400-02	Os03g0109400	HOX10	homeobox-leucine zipper protein HOX10 [Oryza sativa Japonica Group]	3	GO:0003677(DNA binding);GO:0003700(DNA binding transcription factor activity);GO:0005634(nucleus);GO:0006351(transcription, DNA-templated);GO:0006355(regulation of transcription, DNA-templated);GO:0008289(lipid binding);GO:0009855(determination of bilateral symmetry);GO:0009944(polarity specification of adaxial/abaxial axis);GO:0009956(radial pattern formation);GO:0010014(meristem initiation);GO:…	-
osa-miR166k-3p	Os03t0640800-01	Os03g0640800	OsHB4	homeobox-leucine zipper protein HOX32 [Oryza sativa Japonica Group]	3	GO:0003677(DNA binding);GO:0003700(DNA binding transcription factor activity);GO:0005634(nucleus);GO:0006351(transcription, DNA-templated);GO:0006355(regulation of transcription, DNA-templated);GO:0008289(lipid binding);GO:0009855(determination of bilateral symmetry);GO:0009944(polarity specification of adaxial/abaxial axis);GO:0009955(adaxial/abaxial pattern specification);GO:0010014(meristem in…	-
osa-miR166k-3p	Os10t0480200-02	Os10g0480200	Oshox9	homeobox-leucine zipper protein HOX9 [Oryza sativa Japonica Group]	3	GO:0003677(DNA binding);GO:0003700(DNA binding transcription factor activity);GO:0005634(nucleus);GO:0006351(transcription, DNA-templated);GO:0006355(regulation of transcription, DNA-templated);GO:0008289(lipid binding);GO:0009855(determination of bilateral symmetry);GO:0009944(polarity specification of adaxial/abaxial axis);GO:0009956(radial pattern formation);GO:0010014(meristem initiation);GO:…	-
osa-miR166k-3p	Os10t0480200-01	Os10g0480200	Oshox9	homeobox-leucine zipper protein HOX9 [Oryza sativa Japonica Group]	3	GO:0003677(DNA binding);GO:0003700(DNA binding transcription factor activity);GO:0005634(nucleus);GO:0006351(transcription, DNA-templated);GO:0006355(regulation of transcription, DNA-templated);GO:0008289(lipid binding);GO:0009855(determination of bilateral symmetry);GO:0009944(polarity specification of adaxial/abaxial axis);GO:0009956(radial pattern formation);GO:0010014(meristem initiation);GO:…	-
osa-miR166k-3p	Os02t0729300-01	Os02g0729300	-	hypothetical protein OsI_08793 [Oryza sativa Indica Group]	2.5	-	-
osa-miR166k-5p	Os11t0539000-01	Os11g0539000	OsSTA262	Os11g0539000, partial [Oryza sativa Japonica Group]	4	-	-
osa-miR166k-5p	Os10t0377300-01	Os10g0377300	Oshox8	homeobox-leucine zipper protein HOX8 [Oryza sativa Japonica Group]	4	GO:0003700(DNA binding transcription factor activity);GO:0005634(nucleus);GO:0006351(transcription, DNA-templated);GO:0006355(regulation of transcription, DNA-templated);GO:0009737(response to abscisic acid);GO:0009738(abscisic acid-activated signaling pathway);GO:0009787(regulation of abscisic acid-activated signaling pathway);GO:0042803(protein homodimerization activity);GO:0043565(sequence-spe…	-
osa-miR166k-5p	Os10t0156300-01	Os10g0156300	-	Os10g0156300, partial [Oryza sativa Japonica Group]	4	-	-
osa-miR166k-5p	Os10t0456900-01	Os10g0456900	-	expressed protein [Oryza sativa Japonica Group]	2.5	GO:0004175(endopeptidase activity);GO:0005634(nucleus);GO:0016926(protein desumoylation);GO:0016929(SUMO-specific protease activity)	03008(Ribosome biogenesis in eukaryotes)
osa-miR166k-5p	Os10t0372800-01	Os10g0372800	-	expressed protein [Oryza sativa Japonica Group]	4	GO:0004197(cysteine-type endopeptidase activity);GO:0005615(extracellular space);GO:0005764(lysosome);GO:0051603(proteolysis involved in cellular protein catabolic process)	-
osa-miR166k-5p	Os03t0576801-00	Os03g0576801	-	60S ribosomal protein L13-2, putative, expressed [Oryza sativa Japonica Group]	2.5	GO:0003723(RNA binding);GO:0003735(structural constituent of ribosome);GO:0006412(translation);GO:0022625(cytosolic large ribosomal subunit)	03010(Ribosome)
osa-MIR166l-p5	Os07t0600300-00	Os07g0600300	-	APO protein 3, mitochondrial [Oryza sativa Japonica Group]	4	GO:0003723(RNA binding);GO:0005739(mitochondrion);GO:0008150(biological_process)	00500(Starch and sucrose metabolism)
osa-MIR166l-p5	Os08t0516000-01	Os08g0516000	-	hypothetical protein OsJ_27929 [Oryza sativa Japonica Group]	4	GO:0003674(molecular_function);GO:0005737(cytoplasm);GO:0005829(cytosol);GO:0008150(biological_process)	-
osa-MIR166l-p5	Os12t0249900-01	Os12g0249900	OsRLCK366	probable serine/threonine-protein kinase At1g01540 isoform X1 [Oryza sativa Japonica Group]	3.5	GO:0004674(protein serine/threonine kinase activity);GO:0005886(plasma membrane);GO:0006468(protein phosphorylation);GO:0006952(defense response);GO:0009506(plasmodesma)	-
osa-MIR166l-p5	Os02t0726700-01	Os02g0726700	OsbHLH034	transcription factor BIM2 [Oryza sativa Japonica Group]	3.5	GO:0005634(nucleus)	-
osa-MIR166l-p5	Os02t0726700-02	Os02g0726700	OsbHLH034	transcription factor BIM2 [Oryza sativa Japonica Group]	3.5	GO:0005634(nucleus)	-
osa-MIR166l-p5	Os03t0232500-01	Os03g0232500	-	GTP-binding protein At2g22870 [Oryza sativa Japonica Group]	4	GO:0005525(GTP binding);GO:0005737(cytoplasm);GO:0009793(embryo development ending in seed dormancy);GO:0046872(metal ion binding)	-
osa-MIR166l-p5	Os07t0252400-01	Os07g0252400	OsCesA6	probable cellulose synthase A catalytic subunit 6 [UDP-forming] [Oryza sativa Japonica Group]	4	GO:0000977(RNA polymerase II regulatory region sequence-specific DNA binding);GO:0005794(Golgi apparatus);GO:0005886(plasma membrane);GO:0009833(plant-type primary cell wall biogenesis);GO:0016021(integral component of membrane);GO:0016757(transferase activity, transferring glycosyl groups);GO:0016759(cellulose synthase activity);GO:0016760(cellulose synthase (UDP-forming) activity);GO:0030244(ce…	-
osa-MIR166l-p5	Os03t0659800-01	Os03g0659800	-	Os03g0659800, partial [Oryza sativa Japonica Group]	4	GO:0005886(plasma membrane);GO:0006810(transport);GO:0022857(transmembrane transporter activity)	-
osa-miR166m	Os04t0298501-00	Os04g0298501	-	Os04g0298501 [Oryza sativa Japonica Group]	3.5	-	-
osa-miR166m	Os02t0729300-01	Os02g0729300	-	hypothetical protein OsI_08793 [Oryza sativa Indica Group]	1.5	-	-
osa-miR166m	Os10t0480200-01	Os10g0480200	Oshox9	homeobox-leucine zipper protein HOX9 [Oryza sativa Japonica Group]	3.5	GO:0003677(DNA binding);GO:0003700(DNA binding transcription factor activity);GO:0005634(nucleus);GO:0006351(transcription, DNA-templated);GO:0006355(regulation of transcription, DNA-templated);GO:0008289(lipid binding);GO:0009855(determination of bilateral symmetry);GO:0009944(polarity specification of adaxial/abaxial axis);GO:0009956(radial pattern formation);GO:0010014(meristem initiation);GO:…	-
osa-miR166m	Os12t0612700-01	Os12g0612700	HOX33	homeobox-leucine zipper protein HOX33 [Oryza sativa Japonica Group]	3.5	GO:0003677(DNA binding);GO:0003700(DNA binding transcription factor activity);GO:0005634(nucleus);GO:0006351(transcription, DNA-templated);GO:0006355(regulation of transcription, DNA-templated);GO:0008289(lipid binding);GO:0009855(determination of bilateral symmetry);GO:0009944(polarity specification of adaxial/abaxial axis);GO:0009955(adaxial/abaxial pattern specification);GO:0010014(meristem in…	-
osa-miR166m	Os03t0109400-02	Os03g0109400	HOX10	homeobox-leucine zipper protein HOX10 [Oryza sativa Japonica Group]	3.5	GO:0003677(DNA binding);GO:0003700(DNA binding transcription factor activity);GO:0005634(nucleus);GO:0006351(transcription, DNA-templated);GO:0006355(regulation of transcription, DNA-templated);GO:0008289(lipid binding);GO:0009855(determination of bilateral symmetry);GO:0009944(polarity specification of adaxial/abaxial axis);GO:0009956(radial pattern formation);GO:0010014(meristem initiation);GO:…	-
osa-miR166m	Os03t0640800-01	Os03g0640800	OsHB4	homeobox-leucine zipper protein HOX32 [Oryza sativa Japonica Group]	3.5	GO:0003677(DNA binding);GO:0003700(DNA binding transcription factor activity);GO:0005634(nucleus);GO:0006351(transcription, DNA-templated);GO:0006355(regulation of transcription, DNA-templated);GO:0008289(lipid binding);GO:0009855(determination of bilateral symmetry);GO:0009944(polarity specification of adaxial/abaxial axis);GO:0009955(adaxial/abaxial pattern specification);GO:0010014(meristem in…	-
osa-miR166m	Os10t0480200-02	Os10g0480200	Oshox9	homeobox-leucine zipper protein HOX9 [Oryza sativa Japonica Group]	3.5	GO:0003677(DNA binding);GO:0003700(DNA binding transcription factor activity);GO:0005634(nucleus);GO:0006351(transcription, DNA-templated);GO:0006355(regulation of transcription, DNA-templated);GO:0008289(lipid binding);GO:0009855(determination of bilateral symmetry);GO:0009944(polarity specification of adaxial/abaxial axis);GO:0009956(radial pattern formation);GO:0010014(meristem initiation);GO:…	-
osa-miR166m	Os02t0222000-00	Os02g0222000	-	cytochrome P450 711A1 [Oryza sativa Japonica Group]	4	GO:0009926(auxin polar transport);GO:0009934(regulation of meristem structural organization);GO:0009963(positive regulation of flavonoid biosynthetic process);GO:0010223(secondary shoot formation);GO:0016117(carotenoid biosynthetic process);GO:0019825(oxygen binding)	-
osa-miR166m	Os04t0571600-01	Os04g0571600	-	protein DETOXIFICATION 49 [Oryza sativa Japonica Group]	4	GO:0006855(drug transmembrane transport)	-
osa-miR166m	Os02t0676400-00	Os02g0676400	-	hypothetical protein OsI_08452 [Oryza sativa Indica Group]	4	GO:0006855(drug transmembrane transport)	-
osa-miR166m	Os03t0651201-01	Os03g0651201	-	Os03g0651201 [Oryza sativa Japonica Group]	4	-	-
osa-MIR167b-p3	Os04t0608100-01	Os04g0608100	GalK2	galacturonokinase [Oryza sativa Japonica Group]	4	GO:0004335(galactokinase activity);GO:0005524(ATP binding);GO:0005534(galactose binding);GO:0005737(cytoplasm);GO:0005829(cytosol);GO:0006012(galactose metabolic process);GO:0016301(kinase activity);GO:0016310(phosphorylation);GO:0016773(phosphotransferase activity, alcohol group as acceptor);GO:0046396(D-galacturonate metabolic process);GO:0046835(carbohydrate phosphorylation);GO:0046872(metal i…	00520(Amino sugar and nucleotide sugar metabolism)
osa-miR167d-3p	Os03t0161950-00	Os03g0161950	-	Os03g0161950, partial [Oryza sativa Japonica Group]	3	-	-
osa-miR167d-3p	Os12t0604000-02	Os12g0604000	-	NA	3	-	-
osa-miR167d-3p	Os02t0169275-00	Os02g0169275	-	NA	3.5	-	-
osa-miR167d-3p	Os10t0572500-01	Os10g0572500	-	uncharacterized protein LOC4349466 isoform X1 [Oryza sativa Japonica Group]	4	GO:0005634(nucleus);GO:0008150(biological_process)	-
osa-miR167d-3p	Os03t0425300-01	Os03g0425300	-	diacylglycerol kinase 1 isoform X1 [Oryza sativa Japonica Group]	4	GO:0003951(NAD+ kinase activity);GO:0004143(diacylglycerol kinase activity);GO:0005509(calcium ion binding);GO:0005524(ATP binding);GO:0005737(cytoplasm);GO:0006952(defense response);GO:0007205(protein kinase C-activating G-protein coupled receptor signaling pathway);GO:0016021(integral component of membrane);GO:0016310(phosphorylation);GO:0035556(intracellular signal transduction)	00561(Glycerolipid metabolism);00564(Glycerophospholipid metabolism);04070(Phosphatidylinositol signaling system)
osa-miR167d-3p	Os02t0220700-01	Os02g0220700	-	unnamed protein product [Oryza sativa Japonica Group]	3.5	GO:0004712(protein serine/threonine/tyrosine kinase activity);GO:0005524(ATP binding);GO:0005634(nucleus);GO:0005886(plasma membrane);GO:0006468(protein phosphorylation);GO:0016301(kinase activity)	-
osa-miR167d-3p	Os08t0167000-01	Os08g0167000	OsABCG18	ABC transporter G family member 14 [Oryza sativa Japonica Group]	4	GO:0005886(plasma membrane);GO:0016021(integral component of membrane);GO:0042626(ATPase activity, coupled to transmembrane movement of substances)	02010(ABC transporters)
osa-miR167e-3p	Os03t0161950-00	Os03g0161950	-	Os03g0161950, partial [Oryza sativa Japonica Group]	3.5	-	-
osa-miR167e-3p	Os12t0604000-02	Os12g0604000	-	NA	3.5	-	-
osa-miR167e-3p	Os08t0224200-02	Os08g0224200	-	Os08g0224200, partial [Oryza sativa Japonica Group]	3.5	GO:0003723(RNA binding);GO:0003729(mRNA binding);GO:0005634(nucleus);GO:0005829(cytosol);GO:0008150(biological_process)	-
osa-miR167e-3p	Os08t0224200-01	Os08g0224200	-	Os08g0224200, partial [Oryza sativa Japonica Group]	3.5	GO:0003723(RNA binding);GO:0003729(mRNA binding);GO:0005634(nucleus);GO:0005829(cytosol);GO:0008150(biological_process)	-
osa-miR167e-3p	Os01t0773350-01	Os01g0773350	-	hypothetical protein [Oryza sativa Japonica Group]	4	-	-
osa-miR167e-3p	Os03t0425300-01	Os03g0425300	-	diacylglycerol kinase 1 isoform X1 [Oryza sativa Japonica Group]	3.5	GO:0003951(NAD+ kinase activity);GO:0004143(diacylglycerol kinase activity);GO:0005509(calcium ion binding);GO:0005524(ATP binding);GO:0005737(cytoplasm);GO:0006952(defense response);GO:0007205(protein kinase C-activating G-protein coupled receptor signaling pathway);GO:0016021(integral component of membrane);GO:0016310(phosphorylation);GO:0035556(intracellular signal transduction)	00561(Glycerolipid metabolism);00564(Glycerophospholipid metabolism);04070(Phosphatidylinositol signaling system)
osa-miR167e-3p	Os03t0279400-02	Os03g0279400	-	arginine biosynthesis bifunctional protein ArgJ, chloroplastic [Oryza sativa Japonica Group]	4	GO:0004042(acetyl-CoA:L-glutamate N-acetyltransferase activity);GO:0004358(glutamate N-acetyltransferase activity);GO:0006526(arginine biosynthetic process);GO:0006592(ornithine biosynthetic process)	00220(Arginine biosynthesis)
osa-miR167e-3p	Os03t0279400-01	Os03g0279400	-	arginine biosynthesis bifunctional protein ArgJ, chloroplastic [Oryza sativa Japonica Group]	4	GO:0004042(acetyl-CoA:L-glutamate N-acetyltransferase activity);GO:0004358(glutamate N-acetyltransferase activity);GO:0006526(arginine biosynthetic process);GO:0006592(ornithine biosynthetic process)	00220(Arginine biosynthesis)
osa-miR167e-3p	Os03t0698350-00	Os03g0698350	-	Os03g0698350 [Oryza sativa Japonica Group]	4	GO:0005215(transporter activity);GO:0005886(plasma membrane);GO:0006810(transport)	-
osa-miR167h-3p	Os01t0310800-01	Os01g0310800	OsWAK4	Os01g0310800 [Oryza sativa Japonica Group]	3	GO:0004674(protein serine/threonine kinase activity);GO:0005886(plasma membrane);GO:0007166(cell surface receptor signaling pathway)	04626(Plant-pathogen interaction)
osa-miR167h-3p	Os06t0693300-01	Os06g0693300	RPA2C	replication protein A 32 kDa subunit C isoform X2 [Oryza sativa Japonica Group]	3	GO:0005515(protein binding)	03030(DNA replication);03420(Nucleotide excision repair);03430(Mismatch repair);03440(Homologous recombination)
osa-miR167h-3p	Os05t0406300-00	Os05g0406300	-	hypothetical protein OsJ_18505 [Oryza sativa Japonica Group]	4	GO:0005829(cytosol);GO:0006152(purine nucleoside catabolic process);GO:0008477(purine nucleosidase activity)	-
osa-miR167h-3p	Os01t0201800-00	Os01g0201800	-	Os01g0201800 [Oryza sativa Japonica Group]	4	-	-
osa-miR167h-3p	Os01t0201900-01	Os01g0201900	OsNIP1	Os01g0201900, partial [Oryza sativa Japonica Group]	4	-	-
osa-miR167h-3p	Os02t0762300-01	Os02g0762300	-	cytoplasmic tRNA 2-thiolation protein 1 [Oryza sativa Japonica Group]	4	GO:0005737(cytoplasm)	04122(Sulfur relay system)
osa-miR167h-3p	Os01t0598900-00	Os01g0598900	-	Os01g0598900, partial [Oryza sativa Japonica Group]	4	GO:0005737(cytoplasm)	04122(Sulfur relay system)
osa-miR167h-3p	Os04t0683900-01	Os04g0683900	-	AT-hook motif nuclear-localized protein 9 [Oryza sativa Japonica Group]	4	GO:0003677(DNA binding);GO:0005634(nucleus);GO:0005829(cytosol);GO:0006351(transcription, DNA-templated);GO:0006355(regulation of transcription, DNA-templated)	-
osa-miR167h-3p	Os04t0683900-02	Os04g0683900	-	AT-hook motif nuclear-localized protein 9 [Oryza sativa Japonica Group]	4	GO:0003677(DNA binding);GO:0005634(nucleus);GO:0005829(cytosol);GO:0006351(transcription, DNA-templated);GO:0006355(regulation of transcription, DNA-templated)	-
osa-miR167h-3p	Os04t0683900-03	Os04g0683900	-	AT-hook motif nuclear-localized protein 9 [Oryza sativa Japonica Group]	4	GO:0003677(DNA binding);GO:0005634(nucleus);GO:0005829(cytosol);GO:0006351(transcription, DNA-templated);GO:0006355(regulation of transcription, DNA-templated)	-
osa-miR167h-3p	Os10t0204400-01	Os10g0204400	PEPCK	phosphoenolpyruvate carboxykinase (ATP) [Oryza sativa Japonica Group]	4	GO:0004612(phosphoenolpyruvate carboxykinase (ATP) activity);GO:0005829(cytosol);GO:0006094(gluconeogenesis)	00010(Glycolysis / Gluconeogenesis);00020(Citrate cycle (TCA cycle));00620(Pyruvate metabolism);00710(Carbon fixation in photosynthetic organisms)
osa-MIR167j-p3	Os03t0161950-00	Os03g0161950	-	Os03g0161950, partial [Oryza sativa Japonica Group]	4	-	-
osa-MIR167j-p3	Os12t0604000-02	Os12g0604000	-	NA	4	-	-
osa-MIR167j-p3	Os03t0398250-00	Os03g0398250	-	E3 ubiquitin-protein ligase Os06g0535400-like [Oryza sativa Japonica Group]	3.5	GO:0043161(proteasome-mediated ubiquitin-dependent protein catabolic process);GO:0061630(ubiquitin protein ligase activity)	-
osa-MIR167j-p3	Os10t0434650-00	Os10g0434650	OsMB39	BTB/POZ and MATH domain-containing protein 3 [Oryza sativa Japonica Group]	4	GO:0005515(protein binding);GO:0005634(nucleus);GO:0005829(cytosol);GO:0006970(response to osmotic stress);GO:0016567(protein ubiquitination);GO:0031396(regulation of protein ubiquitination);GO:0042802(identical protein binding);GO:0071472(cellular response to salt stress)	-
osa-MIR167j-p3	Os10t0436100-00	Os10g0436100	OsMB43	hypothetical protein OsI_33735 [Oryza sativa Indica Group]	4	GO:0005515(protein binding);GO:0005634(nucleus);GO:0005829(cytosol);GO:0006970(response to osmotic stress);GO:0016567(protein ubiquitination);GO:0031396(regulation of protein ubiquitination);GO:0042802(identical protein binding);GO:0071472(cellular response to salt stress)	-
osa-MIR169a-p3	Os02t0700700-01	Os02g0700700	OsBRXL2	protein Brevis radix-like 2 isoform X1 [Oryza sativa Japonica Group]	4	GO:0003674(molecular_function);GO:0005634(nucleus);GO:0008150(biological_process)	-
osa-MIR169a-p3	Os09t0493600-01	Os09g0493600	-	protein Iojap, chloroplastic [Oryza sativa Japonica Group]	2.5	GO:0017148(negative regulation of translation);GO:0043023(ribosomal large subunit binding);GO:0090071(negative regulation of ribosome biogenesis)	-
osa-MIR169a-p3	Os09t0268600-01	Os09g0268600	-	unnamed protein product [Oryza sativa Japonica Group]	4	-	-
osa-MIR169a-p3	Os05t0533500-01	Os05g0533500	-	probable serine acetyltransferase 5 [Oryza sativa Japonica Group]	4	GO:0005737(cytoplasm);GO:0005829(cytosol);GO:0006535(cysteine biosynthetic process from serine);GO:0009001(serine O-acetyltransferase activity);GO:0019344(cysteine biosynthetic process)	00920(Sulfur metabolism);00270(Cysteine and methionine metabolism)
osa-MIR169a-p3	Os05t0412900-01	Os05g0412900	-	uncharacterized protein LOC4338789 [Oryza sativa Japonica Group]	4	-	-
osa-MIR169g-p3	Os04t0394733-00	Os04g0394733	-	NA	0	-	-
osa-MIR169g-p3	Os08t0536366-00	Os08g0536366	-	NA	0	-	-
osa-MIR169g-p3	Os06t0340200-02	Os06g0340200	-	uncharacterized protein LOC9266525 [Oryza sativa Japonica Group]	3	GO:0005737(cytoplasm);GO:0008150(biological_process);GO:0008270(zinc ion binding)	-
osa-MIR169g-p3	Os08t0326400-01	Os08g0326400	OsRPL7A	hypothetical protein SORBI_3002G258800 [Sorghum bicolor]	2	GO:0000470(maturation of LSU-rRNA);GO:0003723(RNA binding);GO:0006412(translation);GO:0022625(cytosolic large ribosomal subunit)	03010(Ribosome)
osa-MIR169g-p3	Os02t0596000-01	Os02g0596000	OsStr1	rhodanese-like domain-containing protein 11, chloroplastic [Oryza sativa Japonica Group]	3.5	GO:0003674(molecular_function);GO:0008150(biological_process);GO:0009507(chloroplast)	-
osa-MIR169g-p3	Os04t0412700-01	Os04g0412700	-	uncharacterized protein LOC4335784 [Oryza sativa Japonica Group]	3.5	-	-
osa-MIR169g-p3	Os01t0908800-01	Os01g0908800	-	pentatricopeptide repeat-containing protein At2g36240 [Oryza sativa Japonica Group]	4	-	-
osa-MIR169g-p3	Os05t0442000-00	Os05g0442000	-	putative lysozyme-like protein [Oryza sativa Japonica Group]	4	GO:0005515(protein binding);GO:0005634(nucleus);GO:0045892(negative regulation of transcription, DNA-templated);GO:0080147(root hair cell development)	-
osa-MIR169g-p3	Os06t0687450-01	Os06g0687450	-	probable methyltransferase PMT9 isoform X1 [Oryza sativa Japonica Group]	3.5	GO:0005768(endosome);GO:0005774(vacuolar membrane);GO:0005802(trans-Golgi network);GO:0008757(S-adenosylmethionine-dependent methyltransferase activity);GO:0032259(methylation)	-
osa-MIR169g-p3	Os01t0812025-00	Os01g0812025	-	transcription factor GAMyb [Oryza sativa Indica Group]	3	GO:0000981(RNA polymerase II transcription factor activity, sequence-specific DNA binding);GO:0001135(transcription factor activity, RNA polymerase II transcription factor recruiting);GO:0003677(DNA binding);GO:0003700(DNA binding transcription factor activity);GO:0005634(nucleus);GO:0006351(transcription, DNA-templated);GO:0006355(regulation of transcription, DNA-templated);GO:0006357(regulation…	-
osa-MIR169g-p3	Os10t0168300-00	Os10g0168300	-	hypothetical protein OsI_32850 [Oryza sativa Indica Group]	2.5	GO:0009813(flavonoid biosynthetic process);GO:0042802(identical protein binding)	00945(Stilbenoid, diarylheptanoid and gingerol biosynthesis)
osa-MIR169g-p3	Os08t0122800-02	Os08g0122800	-	Os08g0122800 [Oryza sativa Japonica Group]	3.5	GO:0031461(cullin-RING ubiquitin ligase complex);GO:0031625(ubiquitin protein ligase binding);GO:0061630(ubiquitin protein ligase activity)	04120(Ubiquitin mediated proteolysis)
osa-MIR169g-p3	Os08t0122800-01	Os08g0122800	-	Os08g0122800 [Oryza sativa Japonica Group]	3.5	GO:0031461(cullin-RING ubiquitin ligase complex);GO:0031625(ubiquitin protein ligase binding);GO:0061630(ubiquitin protein ligase activity)	04120(Ubiquitin mediated proteolysis)
osa-MIR169g-p3	Os07t0461500-00	Os07g0461500	OsSTA194	clathrin light chain 3 [Oryza sativa Japonica Group]	4	GO:0005198(structural molecule activity);GO:0030125(clathrin vesicle coat);GO:0032050(clathrin heavy chain binding);GO:0072583(clathrin-dependent endocytosis)	04144(Endocytosis)
osa-MIR169g-p3	Os03t0442800-01	Os03g0442800	-	hypothetical protein [Oryza sativa Japonica Group]	4	-	-
osa-MIR169g-p3	Os10t0329300-02	Os10g0329300	-	mevalonate kinase [Oryza sativa Japonica Group]	3	GO:0004496(mevalonate kinase activity);GO:0005524(ATP binding);GO:0005737(cytoplasm);GO:0005829(cytosol);GO:0016125(sterol metabolic process);GO:0016126(sterol biosynthetic process);GO:0016310(phosphorylation);GO:0019287(isopentenyl diphosphate biosynthetic process, mevalonate pathway)	00900(Terpenoid backbone biosynthesis);04146(Peroxisome)
osa-MIR169g-p3	Os10t0329300-03	Os10g0329300	-	mevalonate kinase [Oryza sativa Japonica Group]	3	GO:0004496(mevalonate kinase activity);GO:0005524(ATP binding);GO:0005737(cytoplasm);GO:0005829(cytosol);GO:0016125(sterol metabolic process);GO:0016126(sterol biosynthetic process);GO:0016310(phosphorylation);GO:0019287(isopentenyl diphosphate biosynthetic process, mevalonate pathway)	00900(Terpenoid backbone biosynthesis);04146(Peroxisome)
osa-MIR169g-p3	Os10t0329300-01	Os10g0329300	-	mevalonate kinase [Oryza sativa Japonica Group]	3	GO:0004496(mevalonate kinase activity);GO:0005524(ATP binding);GO:0005737(cytoplasm);GO:0005829(cytosol);GO:0016125(sterol metabolic process);GO:0016126(sterol biosynthetic process);GO:0016310(phosphorylation);GO:0019287(isopentenyl diphosphate biosynthetic process, mevalonate pathway)	00900(Terpenoid backbone biosynthesis);04146(Peroxisome)
osa-MIR169g-p3	Os08t0205000-00	Os08g0205000	-	putative hydroxyanthranilate hydroxycinnamoyltransferase 2 [Oryza sativa Japonica Group]	3.5	GO:0005515(protein binding);GO:0005737(cytoplasm);GO:0005829(cytosol);GO:0009809(lignin biosynthetic process);GO:0009963(positive regulation of flavonoid biosynthetic process);GO:0010252(auxin homeostasis);GO:0016020(membrane);GO:0016740(transferase activity);GO:0047172(shikimate O-hydroxycinnamoyltransferase activity);GO:0047205(quinate O-hydroxycinnamoyltransferase activity);GO:0071555(cell wal…	00940(Phenylpropanoid biosynthesis);00945(Stilbenoid, diarylheptanoid and gingerol biosynthesis);00941(Flavonoid biosynthesis)
osa-MIR169g-p3	Os01t0924800-00	Os01g0924800	-	putative 60S ribosomal protein L7A [Oryza sativa Japonica Group]	4	GO:0000470(maturation of LSU-rRNA);GO:0003723(RNA binding);GO:0006412(translation);GO:0022625(cytosolic large ribosomal subunit)	03010(Ribosome)
osa-MIR169g-p3	Os09t0110151-00	Os09g0110151	-	hypothetical protein OsI_30375 [Oryza sativa Indica Group]	4	GO:0004674(protein serine/threonine kinase activity);GO:0005524(ATP binding);GO:0005576(extracellular region);GO:0006468(protein phosphorylation);GO:0007169(transmembrane receptor protein tyrosine kinase signaling pathway);GO:0016021(integral component of membrane);GO:0016301(kinase activity);GO:0016310(phosphorylation)	-
osa-MIR169g-p3	Os10t0177300-00	Os10g0177300	OsPKS20	Os10g0177300, partial [Oryza sativa Japonica Group]	4	GO:0009813(flavonoid biosynthetic process);GO:0042802(identical protein binding)	00945(Stilbenoid, diarylheptanoid and gingerol biosynthesis)
osa-MIR169g-p3	Os04t0462900-02	Os04g0462900	-	prohibitin-3, mitochondrial [Oryza sativa Japonica Group]	4	GO:0005730(nucleolus);GO:0005739(mitochondrion);GO:0005747(mitochondrial respiratory chain complex I);GO:0005773(vacuole);GO:0005774(vacuolar membrane);GO:0005794(Golgi apparatus);GO:0005886(plasma membrane);GO:0007005(mitochondrion organization);GO:0009651(response to salt stress);GO:0009723(response to ethylene);GO:0009733(response to auxin);GO:0016020(membrane);GO:0016021(integral component of…	-
osa-MIR169g-p3	Os04t0462900-06	Os04g0462900	-	prohibitin-3, mitochondrial [Oryza sativa Japonica Group]	4	GO:0005730(nucleolus);GO:0005739(mitochondrion);GO:0005747(mitochondrial respiratory chain complex I);GO:0005773(vacuole);GO:0005774(vacuolar membrane);GO:0005794(Golgi apparatus);GO:0005886(plasma membrane);GO:0007005(mitochondrion organization);GO:0009651(response to salt stress);GO:0009723(response to ethylene);GO:0009733(response to auxin);GO:0016020(membrane);GO:0016021(integral component of…	-
osa-MIR169g-p3	Os04t0462900-05	Os04g0462900	-	prohibitin-3, mitochondrial [Oryza sativa Japonica Group]	4	GO:0005730(nucleolus);GO:0005739(mitochondrion);GO:0005747(mitochondrial respiratory chain complex I);GO:0005773(vacuole);GO:0005774(vacuolar membrane);GO:0005794(Golgi apparatus);GO:0005886(plasma membrane);GO:0007005(mitochondrion organization);GO:0009651(response to salt stress);GO:0009723(response to ethylene);GO:0009733(response to auxin);GO:0016020(membrane);GO:0016021(integral component of…	-
osa-MIR169g-p3	Os04t0462900-01	Os04g0462900	-	prohibitin-3, mitochondrial [Oryza sativa Japonica Group]	4	GO:0005730(nucleolus);GO:0005739(mitochondrion);GO:0005747(mitochondrial respiratory chain complex I);GO:0005773(vacuole);GO:0005774(vacuolar membrane);GO:0005794(Golgi apparatus);GO:0005886(plasma membrane);GO:0007005(mitochondrion organization);GO:0009651(response to salt stress);GO:0009723(response to ethylene);GO:0009733(response to auxin);GO:0016020(membrane);GO:0016021(integral component of…	-
osa-MIR169g-p3	Os01t0766000-00	Os01g0766000	-	Os01g0766000 [Oryza sativa Japonica Group]	3.5	GO:0006855(drug transmembrane transport)	-
osa-MIR169g-p3	Os01t0754000-01	Os01g0754000	-	Os01g0754000 [Oryza sativa Japonica Group]	4	GO:0000741(karyogamy);GO:0003674(molecular_function);GO:0005739(mitochondrion);GO:0009507(chloroplast);GO:0010197(polar nucleus fusion)	-
osa-MIR169g-p3	Os12t0169600-01	Os12g0169600	-	Os12g0169600, partial [Oryza sativa Japonica Group]	3.5	GO:0004332(fructose-bisphosphate aldolase activity);GO:0005737(cytoplasm)	00010(Glycolysis / Gluconeogenesis);00030(Pentose phosphate pathway);00051(Fructose and mannose metabolism);00710(Carbon fixation in photosynthetic organisms)
osa-MIR169g-p3	Os04t0622501-01	Os04g0622501	-	hypothetical protein OsJ_16209 [Oryza sativa Japonica Group]	4	-	-
osa-MIR169g-p3	Os04t0688600-01	Os04g0688600	prx63	cationic peroxidase SPC4 isoform X3 [Oryza sativa Japonica Group]	4	GO:0004601(peroxidase activity);GO:0009505(plant-type cell wall);GO:0009664(plant-type cell wall organization)	00940(Phenylpropanoid biosynthesis)
osa-MIR169g-p3	Os08t0192100-00	Os08g0192100	-	hypothetical protein OsI_28109 [Oryza sativa Indica Group]	4	-	-
osa-MIR169g-p3	Os06t0567000-01	Os06g0567000	-	transmembrane protein 258 [Oryza sativa Japonica Group]	3	GO:0003674(molecular_function);GO:0008150(biological_process);GO:0009507(chloroplast)	-
osa-MIR169g-p3	Os06t0181200-01	Os06g0181200	-	uncharacterized protein LOC4340309 [Oryza sativa Japonica Group]	4	GO:0004672(protein kinase activity);GO:0004712(protein serine/threonine/tyrosine kinase activity);GO:0005634(nucleus);GO:0006468(protein phosphorylation)	-
osa-MIR169g-p3	Os03t0136800-01	Os03g0136800	OsDjC24	pre-mRNA-splicing factor cwf23 [Oryza sativa Japonica Group]	4	GO:0003674(molecular_function);GO:0005575(cellular_component);GO:0008150(biological_process)	-
osa-MIR169g-p3	Os03t0441500-01	Os03g0441500	OsABCF2	ABC transporter F family member 4 [Oryza sativa Japonica Group]	3.5	GO:0005215(transporter activity);GO:0005524(ATP binding);GO:0005886(plasma membrane);GO:0006810(transport);GO:0016887(ATPase activity)	-
osa-MIR169g-p3	Os03t0441500-02	Os03g0441500	OsABCF2	ABC transporter F family member 4 [Oryza sativa Japonica Group]	3.5	GO:0005215(transporter activity);GO:0005524(ATP binding);GO:0005886(plasma membrane);GO:0006810(transport);GO:0016887(ATPase activity)	-
osa-MIR169g-p3	Os04t0430950-00	Os04g0430950	-	OSJNBa0084A10.5 [Oryza sativa Japonica Group]	4	-	-
osa-MIR169g-p3	Os10t0162856-00	Os10g0162856	OsPKS17	Os10g0162856 [Oryza sativa Japonica Group]	3	GO:0009813(flavonoid biosynthetic process);GO:0042802(identical protein binding)	00945(Stilbenoid, diarylheptanoid and gingerol biosynthesis)
osa-MIR169g-p3	Os05t0462400-01	Os05g0462400	-	putative lipin 2 [Oryza sativa Japonica Group]	4	GO:0008195(phosphatidate phosphatase activity)	00561(Glycerolipid metabolism);00564(Glycerophospholipid metabolism)
osa-MIR169g-p3	Os02t0135600-01	Os02g0135600	-	uncharacterized protein LOC4328226 [Oryza sativa Japonica Group]	4	GO:0003674(molecular_function);GO:0005829(cytosol);GO:0008150(biological_process)	-
osa-MIR169g-p3	Os02t0194700-01	Os02g0194700	OsLOX1	Os02g0194700, partial [Oryza sativa Japonica Group]	4	GO:0016165(linoleate 13S-lipoxygenase activity)	00591(Linoleic acid metabolism);00592(alpha-Linolenic acid metabolism)
osa-MIR169g-p3	Os09t0442400-01	Os09g0442400	-	protein GAMETE EXPRESSED 1 [Oryza sativa Japonica Group]	4	GO:0005886(plasma membrane);GO:0005887(integral component of plasma membrane);GO:0009507(chloroplast);GO:0009553(embryo sac development);GO:0009555(pollen development);GO:0009793(embryo development ending in seed dormancy);GO:0016021(integral component of membrane);GO:0042802(identical protein binding)	-
osa-MIR169g-p3	Os11t0224600-01	Os11g0224600	-	cell wall adhesin EAP1 [Oryza sativa Japonica Group]	4	-	-
osa-MIR169g-p3	Os07t0650375-00	Os07g0650375	-	Os07g0650375 [Oryza sativa Japonica Group]	4	GO:0005634(nucleus);GO:0005737(cytoplasm)	-
osa-MIR169g-p3	Os12t0434601-01	Os12g0434601	-	hypothetical protein OsI_38176 [Oryza sativa Indica Group]	4	-	-
osa-MIR169g-p3	Os03t0764300-01	Os03g0764300	OsMAPKKK18	Os03g0764300 [Oryza sativa Japonica Group]	4	GO:0005737(cytoplasm)	-
osa-MIR169g-p3	Os03t0764300-02	Os03g0764300	OsMAPKKK18	Os03g0764300 [Oryza sativa Japonica Group]	4	GO:0005737(cytoplasm)	-
osa-MIR169g-p3	Os04t0302300-01	Os04g0302300	-	hypothetical protein OsI_15296 [Oryza sativa Indica Group]	4	GO:0004674(protein serine/threonine kinase activity);GO:0005886(plasma membrane);GO:0006468(protein phosphorylation)	-
osa-MIR169h-p3	Os04t0394733-00	Os04g0394733	-	NA	0	-	-
osa-MIR169h-p3	Os08t0536366-00	Os08g0536366	-	NA	0	-	-
osa-MIR169h-p3	Os06t0340200-02	Os06g0340200	-	uncharacterized protein LOC9266525 [Oryza sativa Japonica Group]	3	GO:0005737(cytoplasm);GO:0008150(biological_process);GO:0008270(zinc ion binding)	-
osa-MIR169h-p3	Os08t0326400-01	Os08g0326400	OsRPL7A	hypothetical protein SORBI_3002G258800 [Sorghum bicolor]	2	GO:0000470(maturation of LSU-rRNA);GO:0003723(RNA binding);GO:0006412(translation);GO:0022625(cytosolic large ribosomal subunit)	03010(Ribosome)
osa-MIR169h-p3	Os02t0596000-01	Os02g0596000	OsStr1	rhodanese-like domain-containing protein 11, chloroplastic [Oryza sativa Japonica Group]	3.5	GO:0003674(molecular_function);GO:0008150(biological_process);GO:0009507(chloroplast)	-
osa-MIR169h-p3	Os04t0412700-01	Os04g0412700	-	uncharacterized protein LOC4335784 [Oryza sativa Japonica Group]	3.5	-	-
osa-MIR169h-p3	Os01t0908800-01	Os01g0908800	-	pentatricopeptide repeat-containing protein At2g36240 [Oryza sativa Japonica Group]	4	-	-
osa-MIR169h-p3	Os05t0442000-00	Os05g0442000	-	putative lysozyme-like protein [Oryza sativa Japonica Group]	4	GO:0005515(protein binding);GO:0005634(nucleus);GO:0045892(negative regulation of transcription, DNA-templated);GO:0080147(root hair cell development)	-
osa-MIR169h-p3	Os06t0687450-01	Os06g0687450	-	probable methyltransferase PMT9 isoform X1 [Oryza sativa Japonica Group]	3.5	GO:0005768(endosome);GO:0005774(vacuolar membrane);GO:0005802(trans-Golgi network);GO:0008757(S-adenosylmethionine-dependent methyltransferase activity);GO:0032259(methylation)	-
osa-MIR169h-p3	Os01t0812025-00	Os01g0812025	-	transcription factor GAMyb [Oryza sativa Indica Group]	3	GO:0000981(RNA polymerase II transcription factor activity, sequence-specific DNA binding);GO:0001135(transcription factor activity, RNA polymerase II transcription factor recruiting);GO:0003677(DNA binding);GO:0003700(DNA binding transcription factor activity);GO:0005634(nucleus);GO:0006351(transcription, DNA-templated);GO:0006355(regulation of transcription, DNA-templated);GO:0006357(regulation…	-
osa-MIR169h-p3	Os10t0168300-00	Os10g0168300	-	hypothetical protein OsI_32850 [Oryza sativa Indica Group]	2.5	GO:0009813(flavonoid biosynthetic process);GO:0042802(identical protein binding)	00945(Stilbenoid, diarylheptanoid and gingerol biosynthesis)
osa-MIR169h-p3	Os08t0122800-02	Os08g0122800	-	Os08g0122800 [Oryza sativa Japonica Group]	3.5	GO:0031461(cullin-RING ubiquitin ligase complex);GO:0031625(ubiquitin protein ligase binding);GO:0061630(ubiquitin protein ligase activity)	04120(Ubiquitin mediated proteolysis)
osa-MIR169h-p3	Os08t0122800-01	Os08g0122800	-	Os08g0122800 [Oryza sativa Japonica Group]	3.5	GO:0031461(cullin-RING ubiquitin ligase complex);GO:0031625(ubiquitin protein ligase binding);GO:0061630(ubiquitin protein ligase activity)	04120(Ubiquitin mediated proteolysis)
osa-MIR169h-p3	Os07t0461500-00	Os07g0461500	OsSTA194	clathrin light chain 3 [Oryza sativa Japonica Group]	4	GO:0005198(structural molecule activity);GO:0030125(clathrin vesicle coat);GO:0032050(clathrin heavy chain binding);GO:0072583(clathrin-dependent endocytosis)	04144(Endocytosis)
osa-MIR169h-p3	Os03t0442800-01	Os03g0442800	-	hypothetical protein [Oryza sativa Japonica Group]	4	-	-
osa-MIR169h-p3	Os10t0329300-02	Os10g0329300	-	mevalonate kinase [Oryza sativa Japonica Group]	3	GO:0004496(mevalonate kinase activity);GO:0005524(ATP binding);GO:0005737(cytoplasm);GO:0005829(cytosol);GO:0016125(sterol metabolic process);GO:0016126(sterol biosynthetic process);GO:0016310(phosphorylation);GO:0019287(isopentenyl diphosphate biosynthetic process, mevalonate pathway)	00900(Terpenoid backbone biosynthesis);04146(Peroxisome)
osa-MIR169h-p3	Os10t0329300-03	Os10g0329300	-	mevalonate kinase [Oryza sativa Japonica Group]	3	GO:0004496(mevalonate kinase activity);GO:0005524(ATP binding);GO:0005737(cytoplasm);GO:0005829(cytosol);GO:0016125(sterol metabolic process);GO:0016126(sterol biosynthetic process);GO:0016310(phosphorylation);GO:0019287(isopentenyl diphosphate biosynthetic process, mevalonate pathway)	00900(Terpenoid backbone biosynthesis);04146(Peroxisome)
osa-MIR169h-p3	Os10t0329300-01	Os10g0329300	-	mevalonate kinase [Oryza sativa Japonica Group]	3	GO:0004496(mevalonate kinase activity);GO:0005524(ATP binding);GO:0005737(cytoplasm);GO:0005829(cytosol);GO:0016125(sterol metabolic process);GO:0016126(sterol biosynthetic process);GO:0016310(phosphorylation);GO:0019287(isopentenyl diphosphate biosynthetic process, mevalonate pathway)	00900(Terpenoid backbone biosynthesis);04146(Peroxisome)
[truncated: 1,378 more rows]
