# Supplementary material for: Genome-Wide Analysis of microRNAs and Their Target Genes in Dongxiang Wild Rice (Oryza rufipogon Griff.) Responding to Salt Stress
Source: Int J Mol Sci. 2023 Feb 17;24(4):4069. doi: 10.3390/ijms24044069 (PMC9960954; doi:10.3390/ijms24044069)
Supplement: Supplementary file 1 [file ijms-24-04069-s001.zip › Table S5.xlsx]

## Sheet: Sheet1
Table S5. Primer sequences used in this study.
Primers for stem-loop qRT-PCR (miRNAs)
miRNA	Sense Primer	Anti-sense Primer	Reverse Transcription Primer
osa-miR167d-3p	CGGATCATGCTGTGCAGT	GTGCAGGGTCCGAGGT	GTCGTATCCAGTGCAGGGTCCGAGGTATTCGCACTGGATACGACGATGAA
osa-miR166h-5p	CGGGAATGTTGGCTGGC	GTGCAGGGTCCGAGGT	GTCGTATCCAGTGCAGGGTCCGAGGTATTCGCACTGGATACGACCCTCGA
osa-MIR171g-p5	CCGCATGGTATTGACTTGG	GTGCAGGGTCCGAGGT	GTCGTATCCAGTGCAGGGTCCGAGGTATTCGCACTGGATACGACGATGAG
osa-miR1850.1	GGCTGGAAAGTTGGGAGA	GTGCAGGGTCCGAGGT	GTCGTATCCAGTGCAGGGTCCGAGGTATTCGCACTGGATACGACCCCCAA
osa-miR5072_L-4	GCGTCCCCAGCGGAG	GTGCAGGGTCCGAGGT	GTCGTATCCAGTGCAGGGTCCGAGGTATTCGCACTGGATACGACTGGCGA
PC-5p-16439_287	CGCCGGGAACCAATTTACT	GTGCAGGGTCCGAGGT	GTCGTATCCAGTGCAGGGTCCGAGGTATTCGCACTGGATACGACATCATA
ath-miR8175_L-2	GTCTTCCCCGGCAACG	GTGCAGGGTCCGAGGT	GTCGTATCCAGTGCAGGGTCCGAGGTATTCGCACTGGATACGACTGGCGC
ptc-miR6478_1ss21GA	GCCCGACCTTAGCTCAG	GTGCAGGGTCCGAGGT	GTCGTATCCAGTGCAGGGTCCGAGGTATTCGCACTGGATACGACTACCAA
osa-miR2106_R+1	GCCGAGGTTTTCTGGAT	GTGCAGGGTCCGAGGT	GTCGTATCCAGTGCAGGGTCCGAGGTATTCGCACTGGATACGACGAATGT
osa-miR166j-5p	CAGAATGACGTCCGGTC	GTGCAGGGTCCGAGGT	GTCGTATCCAGTGCAGGGTCCGAGGTATTCGCACTGGATACGACTCTTCA
U6snRNA	CGATAAAATTGGAACGATACAGA	ATTTGGACCATTTCTCGATTTGT	ATTTGGACCATTTCTCGATTTGT
Primers for qRT-PCR (target genes)
target gene	Sense Primer	Anti-sense Primer
Os04g0398000	AGAGAAAACCAGAAAAACGCTG	TGCTTTGGGGATGGAATATGTA
Os06g0569500	CATGAGATGATGATGTGTGCAG	GCATTCATGATAGCATCTCGTC
Os07g0637300	GGGATTGGTACTTGGACTCTTT	GTGGCGTACTTTGATCATCTTG
Os11g0454300	CACTGAGCTCGACACACCAC	CGCTCGGCTAGCTCATCTTAT
Os04g0573000	GTTGCTTTCACGAGTAATGTCG	CTTCCTTAGTACAGGGTGTTGT
OsActin	ACCATTGGTGCTGAGCGTTT	CGCAGCTTCCATTCCTATGAA
